# Supplementary material for: 2-{3-Methyl-2-[(2Z)-pent-2-en-1-yl]cyclo­pent-2-en-1-yl­idene}-N-phenylhydrazinecarbo­thio­amide
Source: IUCrdata. 2023 Nov 14;8(Pt 11):x230971. doi: 10.1107/S2414314623009719 (PMC10833128; doi:10.1107/S2414314623009719)
Supplement: Supplementary file 1 [file x-08-x230971-sup1.cif]

##############################################################################
#                                                                            #
# This CIF contains the data for a data article accepted for                 #
# publication in IUCrData. It conforms to the requirements of                #
# Notes for Authors for IUCrData, and has been                               #
# peer reviewed under the auspices of IUCrData.                              #
#                                                                            #
# Full details of the Crystallographic Information File format               #
# are given in the paper "The Crystallographic Information File (CIF):       #
# a New Standard Archive File for Crystallography" by S. R. Hall, F. H.      #
# Allen and I. D. Brown [Acta Cryst. (1991), A47, 655-685].                  #
#                                                                            #
# The current version of the core CIF dictionary is obtainable from          #
# ftp://ftp.iucr.org/pub/cif_core.dic.                                       #
#                                                                            #
# Software is freely available for graphical display of the structure(s)     #
# in this CIF. For information consult the CIF software page                 #
# http://www.iucr.org/resources/cif/software.                                #
#                                                                            #
# This file may be used for bona fide research purposes within the           #
# scientific community so long as proper attribution is given to the data    # 
# article from which it was obtained.                                        #
#                                                                            #
##############################################################################
data_I
_audit_creation_method     SHELXL-2018/3
_journal_date_recd_electronic     2023-11-06
_journal_date_accepted     2023-11-07
_journal_name_full     'IUCrData'
_journal_year     2023
_journal_volume     8
_journal_issue     11
_journal_page_first     0
_journal_page_last     0
_journal_paper_category     HO
_journal_paper_doi     10.1107/S2414314623009719
_journal_coeditor_code     BT4142
_publ_contact_author_name     'Adriano Bof de Oliveira'
_publ_contact_author_address
;Departamento de Qu\'imica
Universidade Federal de Sergipe
Av. Marcelo Deda Chagas s/n, Campus Universit\'ario
49107-230 S\~ao Crist\'ov\~ao-SE, Brazil
;
_publ_contact_author_email     adriano@daad-alumni.de
_publ_section_title
;\
2-{3-Methyl-2-[(2<i>Z</i>)-pent-2-en-1-yl]cyclopent-2-en-1-\
ylidene}-<i>N</i>-phenylhydrazinecarbothioamide
;
loop_
    _publ_author_name
    _publ_author_address
    'Oliveira, Adriano Bof '
;Departamento de Qu\'imica
Universidade Federal de Sergipe
Av. Marcelo Deda Chagas s/n, Campus Universit\'ario
49107-230 S\~ao Crist\'ov\~ao-SE, Brazil
;
    'Bresolin, Leandro'
;Escola de Qu\'imica e Alimentos
Universidade Federal do Rio Grande
Av. It\'alia km 08, Campus Carreiros
96203-900 Rio Grande-RS, Brazil
;
    'Beck, Johannes'
;Institut f\"ur Anorganische Chemie
Rheinische Friedrich-Wilhelms-Universit\"at Bonn
Gerhard-Domagk-Strasse 1
D-53121 Bonn, Germany
;
    'Daniels, J\"org'
;Institut f\"ur Anorganische Chemie
Rheinische Friedrich-Wilhelms-Universit\"at Bonn
Gerhard-Domagk-Strasse 1
D-53121 Bonn, Germany
;
_publ_section_synopsis
;
The synthesis, crystal structure and Hirshfeld analysis of the
<i>cis</i>-jasmone 4-phenylthiosemicarbazone is reported. The molecules are
linked into centrosymmetric dimers <i>via</i> pairs of N---H...S and C---H...S
interactions, with graph-set motifs <i>R</i>~2~^2^(8) and <i>R</i>~2~^1^(7).
In addition, one N---H...N intramolecular interaction is observed, with
graph-set motif <i>S</i>(5). The crystal structure resembles a zigzag motif
when viewed along  [010].
;
_chemical_name_systematic
;\
2-{3-Methyl-2-[(2<i>Z</i>)-pent-2-en-1-yl]cyclopent-2-en-1-\
ylidene}-<i>N</i>-phenylhydrazinecarbothioamide
;
_chemical_name_common     ?
_chemical_formula_moiety     'C18 H23 N3 S'
_chemical_formula_sum     'C18 H23 N3 S'
_chemical_formula_iupac     'C18 H23 N3 S'
_chemical_formula_weight     313.45
_chemical_melting_point     ?
_chemical_absolute_configuration     ?
_space_group_crystal_system     monoclinic
_space_group_name_H-M_alt     'P 21/n'
_space_group_name_Hall     '-P 2yn'
loop_
    _space_group_symop_operation_xyz
    'x, y, z'
    '-x+1/2, y+1/2, -z+1/2'
    '-x, -y, -z'
    'x-1/2, -y-1/2, z-1/2'
_cell_length_a     13.6565(3)
_cell_length_b     5.8286(2)
_cell_length_c     20.6721(6)
_cell_angle_alpha     90
_cell_angle_beta     92.751(2)
_cell_angle_gamma     90
_cell_volume     1643.57(8)
_cell_formula_units_Z     4
_cell_measurement_reflns_used     63134
_cell_measurement_theta_min     2.91
_cell_measurement_theta_max     27.48
_cell_measurement_temperature     123(2)
_exptl_crystal_description     fragment
_exptl_crystal_colour     colourless
_exptl_crystal_size_max     0.22
_exptl_crystal_size_mid     0.13
_exptl_crystal_size_min     0.054
_exptl_crystal_density_diffrn     1.267
_exptl_crystal_density_meas     ?
_exptl_crystal_density_method     'not measured'
_exptl_crystal_F_000     672
_exptl_absorpt_coefficient_mu     0.198
_exptl_absorpt_correction_type     none
_exptl_absorpt_process_details     ?
_exptl_absorpt_correction_T_min     ?
_exptl_absorpt_correction_T_max     ?
_diffrn_ambient_temperature     123(2)
_diffrn_source     'sealed X-ray tube'
_diffrn_radiation_type     MoK\a
_diffrn_radiation_wavelength     0.71073
_diffrn_measurement_device_type     'Enraf--Nonius FR590 Kappa CCD'
_diffrn_measurement_method     'CCD rotation images, thick slices, \k-goniostat'
_diffrn_detector_area_resol_mean     9
_diffrn_reflns_number     26959
_diffrn_reflns_av_R_equivalents     0.0643
_diffrn_reflns_av_unetI/netI     0.0398
_diffrn_reflns_theta_min     2.987
_diffrn_reflns_theta_max     27.467
_diffrn_reflns_theta_full     25.242
_diffrn_measured_fraction_theta_max     0.995
_diffrn_measured_fraction_theta_full     0.997
_diffrn_reflns_limit_h_min     -17
_diffrn_reflns_limit_h_max     17
_diffrn_reflns_limit_k_min     -7
_diffrn_reflns_limit_k_max     7
_diffrn_reflns_limit_l_min     -26
_diffrn_reflns_limit_l_max     26
_diffrn_radiation_probe     x-ray
_refine_special_details
;
An absorption correction was not performed, as the crystal data
analysis suggested that the absorption effects were not significant for the
structure refinement. Hydrogen atoms were located in a difference-Fourier map,
but were positioned with idealized geometry and refined isotropically using a
riding model (HFIX command). Methyl H atoms were allowed to rotate but not to
tip to best fit the experimental electron density. Thus, for the methyl H
atoms [<i>U</i>~iso~(H) = 1.5 <i>U</i>~eq~(C)], the C---H bond lengths were
set to 0.96 \%A. The other C---H bond lengths were also set according to the H
atom neighbourhood [<i>U</i>~iso~(H) = 1.2 <i>U</i>~eq~(C)]. For the phenyl H
atoms and for the other H atoms attached to <i>sp</i>^2^-hybridized carbon
atoms (C7 and C8), the C---H bond lengths were set 0.93 \%A. For the H atoms
of the ---CH~2~--- fragments (C2, C3, C6 and C9), the C---H bond lengths were
set to 0.97 \%A. Finally, the N---H bond lengths [<i>U</i>~iso~(H) = 1.2
<i>U</i>~eq~(N)] were set to 0.86 \%A.
;
_reflns_number_total     3751
_reflns_number_gt     2857
_reflns_threshold_expression     'I > 2\s(I)'
_refine_ls_structure_factor_coef     Fsqd
_refine_ls_matrix_type     full
_refine_ls_R_factor_all     0.0642
_refine_ls_R_factor_gt     0.0393
_refine_ls_wR_factor_gt     0.0836
_refine_ls_wR_factor_ref     0.0945
_refine_ls_goodness_of_fit_ref     1.064
_refine_ls_restrained_S_all     1.064
_refine_ls_number_reflns     3751
_refine_ls_number_parameters     202
_refine_ls_number_restraints     0
_refine_ls_hydrogen_treatment     constr
_refine_ls_weighting_scheme     calc
_refine_ls_weighting_details
              'w=1/[\s^2^(Fo^2^)+(0.0359P)^2^+0.7368P] where P=(Fo^2^+2Fc^2^)/3'
_atom_sites_solution_hydrogens     geom
_atom_sites_solution_primary     direct
_atom_sites_solution_secondary     ?
_refine_ls_shift/su_max     0.000
_refine_ls_shift/su_mean     0.000
_refine_diff_density_max     0.278
_refine_diff_density_min     -0.254
_refine_ls_extinction_method
;
SHELXL-2018/3 (Sheldrick 2015)
;
_refine_ls_extinction_coef     0.0053(9)
_refine_ls_extinction_expression
                                    Fc^*^=kFc[1+0.001xFc^2^\l^3^/sin(2\q)]^-1/4^
loop_
    _atom_type_symbol
    _atom_type_description
    _atom_type_scat_dispersion_real
    _atom_type_scat_dispersion_imag
    _atom_type_scat_source
    C C 0.0033 0.0016 'International Tables Vol C Tables 4.2.6.8 and 6.1.1.4'
    H H 0.0000 0.0000 'International Tables Vol C Tables 4.2.6.8 and 6.1.1.4'
    N N 0.0061 0.0033 'International Tables Vol C Tables 4.2.6.8 and 6.1.1.4'
    S S 0.1246 0.1234 'International Tables Vol C Tables 4.2.6.8 and 6.1.1.4'
_computing_data_collection
;
COLLECT (Nonius, 1998)
;
_computing_cell_refinement
;
HKL, Scalepack (Otwinowski & Minor, 1997)
;
_computing_data_reduction
;
HKL Denzo and Scalepack (Otwinowski & Minor, 1997)
;
_computing_structure_solution
;
SIR-92 (Altomare <i>et al.</i>,  1999)
;
_computing_structure_refinement
;
<i>SHELXL2018/3</i> (Sheldrick, 2015)
;
_computing_molecular_graphics
;
DIAMOND (Brandenburg, 2006), CrystalExplorer (Wolff <i>et al.</i>,
2012)
;
_computing_publication_material
;
WinGX (Farrugia, 2012), publCIF (Westrip, 2010) and
enCIFer (Allen <i>et al.</i>,
2004)
;
loop_
    _atom_site_type_symbol
    _atom_site_label
    _atom_site_fract_x
    _atom_site_fract_y
    _atom_site_fract_z
    _atom_site_U_iso_or_equiv
    _atom_site_adp_type
    _atom_site_calc_flag
    _atom_site_occupancy
    _atom_site_disorder_assembly
    _atom_site_disorder_group
    C C1 0.38987(11) 0.5560(3) -0.10461(7) 0.0182(3) Uani d 1 . .
    C C2 0.45778(11) 0.4298(3) -0.14766(8) 0.0207(3) Uani d 1 . .
    H H2A 0.436900 0.272027 -0.154050 0.025 Uiso calc 1 . .
    H H2B 0.524485 0.431089 -0.129277 0.025 Uiso calc 1 . .
    C C3 0.45002(12) 0.5646(3) -0.21191(8) 0.0239(4) Uani d 1 . .
    H H3A 0.513393 0.625665 -0.222395 0.029 Uiso calc 1 . .
    H H3B 0.425872 0.466784 -0.247139 0.029 Uiso calc 1 . .
    C C4 0.37868(11) 0.7559(3) -0.20041(8) 0.0205(3) Uani d 1 . .
    C C5 0.34692(11) 0.7526(3) -0.13988(7) 0.0189(3) Uani d 1 . .
    C C6 0.27920(11) 0.9155(3) -0.10790(8) 0.0220(3) Uani d 1 . .
    H H6A 0.274508 1.055634 -0.133179 0.026 Uiso calc 1 . .
    H H6B 0.307436 0.954690 -0.065378 0.026 Uiso calc 1 . .
    C C7 0.17720(12) 0.8219(3) -0.10048(8) 0.0255(4) Uani d 1 . .
    H H7 0.165822 0.670153 -0.112577 0.031 Uiso calc 1 . .
    C C8 0.10260(12) 0.9383(3) -0.07815(9) 0.0277(4) Uani d 1 . .
    H H8 0.043700 0.859385 -0.075799 0.033 Uiso calc 1 . .
    C C9 0.10293(12) 1.1834(3) -0.05628(9) 0.0275(4) Uani d 1 . .
    H H9A 0.159387 1.260861 -0.072846 0.033 Uiso calc 1 . .
    H H9B 0.109126 1.188208 -0.009357 0.033 Uiso calc 1 . .
    C C10 0.01004(13) 1.3102(3) -0.07920(10) 0.0337(4) Uani d 1 . .
    H H10A 0.006058 1.315650 -0.125670 0.051 Uiso calc 1 . .
    H H10B 0.011733 1.463645 -0.062278 0.051 Uiso calc 1 . .
    H H10C -0.046191 1.231343 -0.064102 0.051 Uiso calc 1 . .
    C C11 0.35163(13) 0.9202(3) -0.25364(8) 0.0266(4) Uani d 1 . .
    H H11A 0.304018 1.027255 -0.239068 0.040 Uiso calc 1 . .
    H H11B 0.324443 0.837326 -0.290397 0.040 Uiso calc 1 . .
    H H11C 0.409031 1.001812 -0.265701 0.040 Uiso calc 1 . .
    C C12 0.36853(11) 0.2620(3) 0.04217(7) 0.0182(3) Uani d 1 . .
    C C13 0.24371(11) 0.3876(3) 0.11856(7) 0.0189(3) Uani d 1 . .
    C C14 0.18756(11) 0.1912(3) 0.12727(8) 0.0214(3) Uani d 1 . .
    H H14 0.190844 0.068671 0.098647 0.026 Uiso calc 1 . .
    C C15 0.12685(11) 0.1804(3) 0.17895(8) 0.0235(4) Uani d 1 . .
    H H15 0.088949 0.050178 0.184838 0.028 Uiso calc 1 . .
    C C16 0.12210(11) 0.3623(3) 0.22203(8) 0.0241(4) Uani d 1 . .
    H H16 0.081198 0.353730 0.256649 0.029 Uiso calc 1 . .
    C C17 0.17823(12) 0.5562(3) 0.21342(8) 0.0232(4) Uani d 1 . .
    H H17 0.175481 0.677598 0.242474 0.028 Uiso calc 1 . .
    C C18 0.23886(11) 0.5702(3) 0.16133(8) 0.0215(3) Uani d 1 . .
    H H18 0.276003 0.701443 0.155225 0.026 Uiso calc 1 . .
    N N1 0.36550(9) 0.5130(2) -0.04654(6) 0.0189(3) Uani d 1 . .
    N N2 0.40538(9) 0.3219(2) -0.01525(6) 0.0195(3) Uani d 1 . .
    H H2 0.451694 0.244307 -0.031612 0.023 Uiso calc 1 . .
    N N3 0.30211(9) 0.4113(2) 0.06367(6) 0.0201(3) Uani d 1 . .
    H H3 0.294026 0.535658 0.041653 0.024 Uiso calc 1 . .
    S S1 0.40757(3) 0.02358(7) 0.08139(2) 0.02292(12) Uani d 1 . .
loop_
    _atom_site_aniso_label
    _atom_site_aniso_U_11
    _atom_site_aniso_U_22
    _atom_site_aniso_U_33
    _atom_site_aniso_U_12
    _atom_site_aniso_U_13
    _atom_site_aniso_U_23
    C1 0.0171(8) 0.0187(8) 0.0187(8) -0.0025(6) 0.0011(6) -0.0009(6)
    C2 0.0207(8) 0.0204(8) 0.0210(8) 0.0008(6) 0.0031(6) 0.0008(6)
    C3 0.0267(9) 0.0242(8) 0.0212(8) 0.0006(7) 0.0063(7) 0.0007(7)
    C4 0.0193(8) 0.0204(8) 0.0216(8) -0.0030(6) 0.0006(6) 0.0015(6)
    C5 0.0180(8) 0.0174(8) 0.0212(8) -0.0024(6) 0.0015(6) -0.0003(6)
    C6 0.0231(8) 0.0177(8) 0.0254(9) 0.0008(6) 0.0037(7) -0.0001(7)
    C7 0.0259(9) 0.0192(8) 0.0318(10) -0.0013(7) 0.0047(7) -0.0009(7)
    C8 0.0236(9) 0.0238(9) 0.0361(10) -0.0022(7) 0.0053(7) -0.0004(7)
    C9 0.0272(9) 0.0252(9) 0.0302(9) 0.0012(7) 0.0027(7) -0.0026(7)
    C10 0.0309(10) 0.0251(9) 0.0452(12) 0.0030(7) 0.0022(8) 0.0007(8)
    C11 0.0294(9) 0.0271(9) 0.0231(9) -0.0017(7) -0.0006(7) 0.0048(7)
    C12 0.0192(8) 0.0180(8) 0.0174(8) -0.0028(6) -0.0003(6) -0.0013(6)
    C13 0.0180(8) 0.0207(8) 0.0181(8) 0.0030(6) 0.0019(6) 0.0030(6)
    C14 0.0234(8) 0.0204(8) 0.0205(8) -0.0004(6) 0.0010(7) 0.0003(6)
    C15 0.0213(8) 0.0239(8) 0.0255(9) -0.0034(7) 0.0032(7) 0.0051(7)
    C16 0.0203(8) 0.0317(9) 0.0207(8) 0.0034(7) 0.0042(7) 0.0043(7)
    C17 0.0239(8) 0.0244(9) 0.0216(8) 0.0048(7) 0.0026(7) -0.0026(6)
    C18 0.0214(8) 0.0199(8) 0.0234(8) -0.0004(6) 0.0027(6) 0.0010(6)
    N1 0.0213(7) 0.0165(6) 0.0189(7) -0.0007(5) 0.0010(5) 0.0019(5)
    N2 0.0216(7) 0.0183(6) 0.0188(7) 0.0029(5) 0.0034(5) 0.0011(5)
    N3 0.0240(7) 0.0171(6) 0.0195(7) 0.0018(5) 0.0057(5) 0.0036(5)
    S1 0.0255(2) 0.0203(2) 0.0233(2) 0.00340(16) 0.00521(16) 0.00501(16)
_geom_special_details
;
 All esds (except the esd in the dihedral angle between two l.s. planes)
 are estimated using the full covariance matrix.  The cell esds are taken
 into account individually in the estimation of esds in distances, angles
 and torsion angles; correlations between esds in cell parameters are only
 used when they are defined by crystal symmetry.  An approximate (isotropic)
 treatment of cell esds is used for estimating esds involving l.s. planes.
;
loop_
    _geom_bond_atom_site_label_1
    _geom_bond_atom_site_label_2
    _geom_bond_site_symmetry_2
    _geom_bond_distance
    _geom_bond_publ_flag
    C1 N1 . 1.286(2) ?
    C1 C5 . 1.466(2) ?
    C1 C2 . 1.507(2) ?
    C2 C3 . 1.542(2) ?
    C2 H2A . 0.9700 ?
    C2 H2B . 0.9700 ?
    C3 C4 . 1.507(2) ?
    C3 H3A . 0.9700 ?
    C3 H3B . 0.9700 ?
    C4 C5 . 1.344(2) ?
    C4 C11 . 1.492(2) ?
    C5 C6 . 1.501(2) ?
    C6 C7 . 1.511(2) ?
    C6 H6A . 0.9700 ?
    C6 H6B . 0.9700 ?
    C7 C8 . 1.325(2) ?
    C7 H7 . 0.9300 ?
    C8 C9 . 1.498(2) ?
    C8 H8 . 0.9300 ?
    C9 C10 . 1.524(2) ?
    C9 H9A . 0.9700 ?
    C9 H9B . 0.9700 ?
    C10 H10A . 0.9600 ?
    C10 H10B . 0.9600 ?
    C10 H10C . 0.9600 ?
    C11 H11A . 0.9600 ?
    C11 H11B . 0.9600 ?
    C11 H11C . 0.9600 ?
    C12 N3 . 1.348(2) ?
    C12 N2 . 1.357(2) ?
    C12 S1 . 1.6827(16) ?
    C13 C18 . 1.387(2) ?
    C13 C14 . 1.394(2) ?
    C13 N3 . 1.425(2) ?
    C14 C15 . 1.385(2) ?
    C14 H14 . 0.9300 ?
    C15 C16 . 1.388(2) ?
    C15 H15 . 0.9300 ?
    C16 C17 . 1.382(2) ?
    C16 H16 . 0.9300 ?
    C17 C18 . 1.392(2) ?
    C17 H17 . 0.9300 ?
    C18 H18 . 0.9300 ?
    N1 N2 . 1.3863(18) ?
    N2 H2 . 0.8600 ?
    N3 H3 . 0.8600 ?
loop_
    _geom_angle_atom_site_label_1
    _geom_angle_atom_site_label_2
    _geom_angle_atom_site_label_3
    _geom_angle_site_symmetry_1
    _geom_angle_site_symmetry_3
    _geom_angle
    _geom_angle_publ_flag
    N1 C1 C5 . . 120.09(14) ?
    N1 C1 C2 . . 130.57(14) ?
    C5 C1 C2 . . 109.32(13) ?
    C1 C2 C3 . . 103.95(12) ?
    C1 C2 H2A . . 111.0 ?
    C3 C2 H2A . . 111.0 ?
    C1 C2 H2B . . 111.0 ?
    C3 C2 H2B . . 111.0 ?
    H2A C2 H2B . . 109.0 ?
    C4 C3 C2 . . 105.03(13) ?
    C4 C3 H3A . . 110.7 ?
    C2 C3 H3A . . 110.7 ?
    C4 C3 H3B . . 110.7 ?
    C2 C3 H3B . . 110.7 ?
    H3A C3 H3B . . 108.8 ?
    C5 C4 C11 . . 128.03(15) ?
    C5 C4 C3 . . 112.11(14) ?
    C11 C4 C3 . . 119.85(14) ?
    C4 C5 C1 . . 109.55(14) ?
    C4 C5 C6 . . 129.38(15) ?
    C1 C5 C6 . . 121.06(14) ?
    C5 C6 C7 . . 114.00(13) ?
    C5 C6 H6A . . 108.8 ?
    C7 C6 H6A . . 108.8 ?
    C5 C6 H6B . . 108.8 ?
    C7 C6 H6B . . 108.8 ?
    H6A C6 H6B . . 107.6 ?
    C8 C7 C6 . . 125.32(15) ?
    C8 C7 H7 . . 117.3 ?
    C6 C7 H7 . . 117.3 ?
    C7 C8 C9 . . 127.02(16) ?
    C7 C8 H8 . . 116.5 ?
    C9 C8 H8 . . 116.5 ?
    C8 C9 C10 . . 112.23(15) ?
    C8 C9 H9A . . 109.2 ?
    C10 C9 H9A . . 109.2 ?
    C8 C9 H9B . . 109.2 ?
    C10 C9 H9B . . 109.2 ?
    H9A C9 H9B . . 107.9 ?
    C9 C10 H10A . . 109.5 ?
    C9 C10 H10B . . 109.5 ?
    H10A C10 H10B . . 109.5 ?
    C9 C10 H10C . . 109.5 ?
    H10A C10 H10C . . 109.5 ?
    H10B C10 H10C . . 109.5 ?
    C4 C11 H11A . . 109.5 ?
    C4 C11 H11B . . 109.5 ?
    H11A C11 H11B . . 109.5 ?
    C4 C11 H11C . . 109.5 ?
    H11A C11 H11C . . 109.5 ?
    H11B C11 H11C . . 109.5 ?
    N3 C12 N2 . . 113.96(13) ?
    N3 C12 S1 . . 125.25(12) ?
    N2 C12 S1 . . 120.78(12) ?
    C18 C13 C14 . . 120.27(14) ?
    C18 C13 N3 . . 118.60(14) ?
    C14 C13 N3 . . 121.01(14) ?
    C15 C14 C13 . . 119.37(15) ?
    C15 C14 H14 . . 120.3 ?
    C13 C14 H14 . . 120.3 ?
    C14 C15 C16 . . 120.55(15) ?
    C14 C15 H15 . . 119.7 ?
    C16 C15 H15 . . 119.7 ?
    C17 C16 C15 . . 119.91(15) ?
    C17 C16 H16 . . 120.0 ?
    C15 C16 H16 . . 120.0 ?
    C16 C17 C18 . . 120.12(15) ?
    C16 C17 H17 . . 119.9 ?
    C18 C17 H17 . . 119.9 ?
    C13 C18 C17 . . 119.78(15) ?
    C13 C18 H18 . . 120.1 ?
    C17 C18 H18 . . 120.1 ?
    C1 N1 N2 . . 118.59(13) ?
    C12 N2 N1 . . 117.45(12) ?
    C12 N2 H2 . . 121.3 ?
    N1 N2 H2 . . 121.3 ?
    C12 N3 C13 . . 127.68(13) ?
    C12 N3 H3 . . 116.2 ?
    C13 N3 H3 . . 116.2 ?
loop_
    _geom_torsion_atom_site_label_1
    _geom_torsion_atom_site_label_2
    _geom_torsion_atom_site_label_3
    _geom_torsion_atom_site_label_4
    _geom_torsion_site_symmetry_1
    _geom_torsion_site_symmetry_2
    _geom_torsion_site_symmetry_3
    _geom_torsion_site_symmetry_4
    _geom_torsion
    _geom_torsion_publ_flag
    N1 C1 C2 C3 . . . . 177.17(16) ?
    C5 C1 C2 C3 . . . . -1.15(17) ?
    C1 C2 C3 C4 . . . . 0.01(16) ?
    C2 C3 C4 C5 . . . . 1.26(18) ?
    C2 C3 C4 C11 . . . . -178.74(14) ?
    C11 C4 C5 C1 . . . . 177.96(15) ?
    C3 C4 C5 C1 . . . . -2.03(18) ?
    C11 C4 C5 C6 . . . . -2.6(3) ?
    C3 C4 C5 C6 . . . . 177.45(15) ?
    N1 C1 C5 C4 . . . . -176.51(14) ?
    C2 C1 C5 C4 . . . . 2.01(18) ?
    N1 C1 C5 C6 . . . . 4.0(2) ?
    C2 C1 C5 C6 . . . . -177.53(13) ?
    C4 C5 C6 C7 . . . . 104.92(19) ?
    C1 C5 C6 C7 . . . . -75.65(19) ?
    C5 C6 C7 C8 . . . . -174.86(17) ?
    C6 C7 C8 C9 . . . . 0.4(3) ?
    C7 C8 C9 C10 . . . . 138.6(2) ?
    C18 C13 C14 C15 . . . . 0.1(2) ?
    N3 C13 C14 C15 . . . . -175.86(14) ?
    C13 C14 C15 C16 . . . . -0.4(2) ?
    C14 C15 C16 C17 . . . . 0.1(2) ?
    C15 C16 C17 C18 . . . . 0.5(2) ?
    C14 C13 C18 C17 . . . . 0.5(2) ?
    N3 C13 C18 C17 . . . . 176.55(14) ?
    C16 C17 C18 C13 . . . . -0.8(2) ?
    C5 C1 N1 N2 . . . . 178.18(13) ?
    C2 C1 N1 N2 . . . . 0.0(2) ?
    N3 C12 N2 N1 . . . . -5.15(19) ?
    S1 C12 N2 N1 . . . . 176.26(10) ?
    C1 N1 N2 C12 . . . . -171.07(14) ?
    N2 C12 N3 C13 . . . . 173.62(14) ?
    S1 C12 N3 C13 . . . . -7.9(2) ?
    C18 C13 N3 C12 . . . . 132.16(16) ?
    C14 C13 N3 C12 . . . . -51.8(2) ?
loop_
    _geom_hbond_atom_site_label_D
    _geom_hbond_atom_site_label_H
    _geom_hbond_atom_site_label_A
    _geom_hbond_site_symmetry_A
    _geom_hbond_distance_DH
    _geom_hbond_distance_HA
    _geom_hbond_distance_DA
    _geom_hbond_angle_DHA
    _geom_hbond_publ_flag
    C2 H2B S1 3_655 0.97 2.96 3.4640(16) 113.4 yes
    N2 H2 S1 3_655 0.86 2.72 3.5757(13) 176.7 yes
    N3 H3 N1 . 0.86 2.11 2.5457(18) 110.6 yes
_shelx_space_group_comment
;
The symmetry employed for this shelxl refinement is uniquely defined
by the following loop, which should always be used as a source of
symmetry information in preference to the above space-group names.
They are only intended as comments.
;
_shelx_estimated_absorpt_T_min     ?
_shelx_estimated_absorpt_T_max     ?
_shelx_hkl_file
;
   0   0   3    1.20    0.50 236 0.29202-0.28706-0.95567 0.95567 0.05163 0.05163
   0   0   4  809.60   26.50 235 0.30855-0.30194-0.94967 0.94967 0.06884 0.06884
   0   0   5    1.90    1.00 234 0.32493-0.31667-0.94310 0.94310 0.08605 0.08605
   0   0   6 2220.00   70.60 232 0.34118-0.33127-0.93596 0.93596 0.10326 0.10326
   0   0   7    1.90    2.10 231 0.35728-0.34572-0.92825 0.92825 0.12047 0.12047
   0   0  -7    5.30    2.20  51-0.35731 0.34575 0.92824-0.92824-0.12047-0.12047
   0   0   8  135.50    5.60 229 0.37324-0.36002-0.91995 0.91995 0.13768 0.13768
   0   0  -8  150.00    5.80  49-0.37327 0.36005 0.91994-0.91994-0.13768-0.13768
   0   0   9   -0.40    1.40 228 0.38905-0.37418-0.91107 0.91107 0.15489 0.15489
   0   0  -9    1.60    1.40  48-0.38908 0.37421 0.91105-0.91105-0.15489-0.15489
   0   0  10    0.10    1.30 227 0.40471-0.38819-0.90158 0.90158 0.17210 0.17210
   0   0 -10    0.10    1.30  47-0.40474 0.38822 0.90157-0.90157-0.17210-0.17210
   0   0  11   -0.10    1.70 225 0.42021-0.40204-0.89148 0.89148 0.18931 0.18931
   0   0 -11    2.60    1.40  45-0.42025 0.40207 0.89147-0.89147-0.18931-0.18931
   0   0  12   -0.30    1.50  77-0.02722 0.04704 0.97773-0.97773 0.20652 0.20653
   0   0 -12   -3.30    1.70  44-0.43560 0.41578 0.88075-0.88075-0.20653-0.20652
   0   0 -12   -1.60    1.40 257 0.02718-0.04701-0.97774 0.97774-0.20652-0.20653
   0   0  13    2.50    1.60  79-0.00838 0.02986 0.97446-0.97446 0.22374 0.22374
   0   0  13   -0.80    1.50 222 0.45076-0.42929-0.86941 0.86941 0.22374 0.22374
   0   0 -13    0.60    1.60  42-0.45079 0.42932 0.86939-0.86939-0.22374-0.22374
   0   0 -13    0.10    1.50 259 0.00835-0.02982-0.97446 0.97446-0.22374-0.22374
   0   0  14  129.10    6.40 221 0.46579-0.44267-0.85741 0.85741 0.24095 0.24095
   0   0 -14  143.30    6.20  41-0.46583 0.44270 0.85739-0.85739-0.24095-0.24095
   0   0  15   -1.40    1.70  82 0.02978-0.00500 0.96595-0.96595 0.25816 0.25816
   0   0  15    0.60    1.70 219 0.48066-0.45588-0.84473 0.84473 0.25816 0.25816
   0   0 -15   -1.20    1.70  39-0.48069 0.45591 0.84471-0.84471-0.25816-0.25816
   0   0 -15    2.90    1.70 262-0.02982 0.00504-0.96595 0.96595-0.25816-0.25816
   0   0  16   10.10    2.60 218 0.49535-0.46892-0.83137 0.83137 0.27537 0.27537
   0   0 -16    6.90    2.30  38-0.49539 0.46896 0.83135-0.83135-0.27537-0.27537
   0   0 -16    8.80    2.40 263-0.04916 0.02273-0.96067 0.96067-0.27537-0.27537
   0   0  17   -2.40    2.10  85 0.06863-0.04055 0.95468-0.95468 0.29258 0.29258
   0   0  17   -2.10    2.00 216 0.50987-0.48179-0.81730 0.81730 0.29258 0.29258
   0   0  17   -4.70    2.60 398-0.16754 0.19563 0.93880-0.93880 0.29258 0.29258
   0   0 -17    2.40    1.90  36-0.50990 0.48182 0.81728-0.81728-0.29258-0.29258
   0   0 -17    3.00    2.00 265-0.06867 0.04059-0.95468 0.95468-0.29258-0.29258
   0   0  18    3.90    2.60 215 0.52421-0.49447-0.80250 0.80250 0.30979 0.30979
   0   0  18    3.90    2.90 399-0.17043 0.20017 0.93253-0.93253 0.30979 0.30979
   0   0 -18   10.50    2.60  35-0.52424 0.49451 0.80248-0.80248-0.30979-0.30979
   0   0 -18    5.50    2.80 266-0.08837 0.05863-0.94795 0.94795-0.30979-0.30979
   0   0  19    1.50    2.40  88 0.10821-0.07683 0.94047-0.94047 0.32700 0.32700
   0   0  19   -4.10    2.60 213 0.53836-0.50697-0.78693 0.78693 0.32700 0.32700
   0   0  19    4.20    3.50 400-0.17328 0.20466 0.92589-0.92589 0.32700 0.32700
   0   0 -19   -3.50    2.10  33-0.53839 0.50700 0.78691-0.78691-0.32700-0.32700
   0   0 -19   -1.90    2.20 268-0.10825 0.07686-0.94047 0.94047-0.32700-0.32700
   0   0  20    0.20    2.90 212 0.55231-0.51927-0.77058 0.77058 0.34421 0.34421
   0   0  20    3.50    3.80 401-0.17608 0.20912 0.91888-0.91888 0.34421 0.34421
   0   0 -20    5.60    2.80  32-0.55234 0.51930 0.77056-0.77056-0.34421-0.34421
   0   0  21    3.10    4.30 402-0.17884 0.21353 0.91148-0.91148 0.36142 0.36142
   0   0 -21   -0.80    2.70  30-0.56608 0.53139 0.75337-0.75337-0.36142-0.36142
   0   0  22    3.30    2.90  92 0.16909-0.13275 0.91313-0.91313 0.37863 0.37863
   0   0  22   10.50    3.90 404-0.18156 0.21790 0.90369-0.90369 0.37863 0.37863
   0   0 -22    1.20    3.40  29-0.57961 0.54326 0.73532-0.73532-0.37863-0.37863
   0   0 -22    2.10    2.50 272-0.16913 0.13278-0.91313 0.91313-0.37863-0.37863
   0   0  23   -6.10    4.50 405-0.18423 0.22222 0.89550-0.89550 0.39584 0.39584
   0   0 -23    5.90    3.40 274-0.18986 0.15186-0.90225 0.90225-0.39584-0.39584
   0   0  24   46.90    6.50 406-0.18685 0.22650 0.88689-0.88689 0.41305 0.41305
   0   0 -24   43.70    4.80 276-0.21083 0.17118-0.89041 0.89041-0.41305-0.41305
   0   0  25   -4.50    4.90 407-0.18943 0.23073 0.87786-0.87786 0.43026 0.43026
   0   0 -25   -0.20    2.90 277-0.23205 0.19075-0.87754 0.87754-0.43026-0.43026
   0   0 -26    0.00    4.30 279-0.25355 0.21060-0.86359 0.86359-0.44747-0.44747
   0   1   0    4.80    1.10 157 0.73168-0.73168 0.06097 0.06097 0.71325-0.71325
   0   1   0    8.50    1.50 344-0.74615 0.74615 0.06097 0.06097-0.69803 0.69803
   0   1   0    3.30    0.70 385 0.25652-0.25652 0.06097 0.06097 0.97581-0.97581
   0   1   0    8.70    1.30 465-0.20869 0.20869 0.06097 0.06097 0.96494-0.96494
   0  -1   0    6.00    1.40 164 0.74613-0.74613-0.06097-0.06097 0.69805-0.69805
   0  -1   0    7.20    1.20 337-0.73170 0.73170-0.06097-0.06097-0.71323 0.71323
   0  -1   0    4.30    1.30 472-0.19557 0.19557-0.06097-0.06097 0.96828-0.96828
   0   1   1   48.60    2.30 168 0.74920-0.74755-0.12758 0.24951 0.68514-0.65072
   0   1   1   48.70    2.40 355-0.74571 0.74736 0.25006-0.12812-0.65265 0.68707
   0   1   1   52.40    2.30 481-0.17636 0.17801-0.20334 0.32527 0.95352-0.91910
   0   1  -1   36.00    2.40 145 0.68086-0.68251 0.26731-0.14538 0.71378-0.74820
   0   1  -1   44.50    2.20 332-0.71700 0.71535-0.13662 0.25856-0.71718 0.68276
   0   1  -1   56.50    2.70 450-0.22623 0.22458 0.32197-0.20003 0.90741-0.94183
   0  -1  -1   50.20    2.40 175 0.74569-0.74734-0.25006 0.12812 0.65266-0.68708
   0  -1  -1   45.90    2.30 348-0.74922 0.74757 0.12757-0.24951-0.68513 0.65071
   0  -1  -1   49.30    2.40 488-0.15615 0.15450-0.32655 0.20461 0.92362-0.95805
   0  -1   1   49.90    2.20 152 0.71698-0.71533 0.13662-0.25856 0.71720-0.68278
   0  -1   1   49.20    2.20 325-0.68088 0.68253-0.26731 0.14537-0.71376 0.74818
   0  -1   1   46.80    1.90 367 0.51938-0.51773 0.17693-0.29887 0.85999-0.82557
   0  -1   1   48.90    2.30 457-0.21991 0.22156 0.20038-0.32232 0.94306-0.90864
   0   1   2 1411.40   45.10   5-0.72091 0.72421 0.41354-0.29160-0.59008 0.65893
   0   1   2 1414.80   44.30 177 0.74272-0.73942-0.28216 0.40410 0.64219-0.57335
   0   1   2 1416.70   44.40 494-0.13810 0.14141-0.42131 0.54325 0.88868-0.81984
   0   1  -2 1409.50   44.50 132 0.59752-0.60082 0.46498-0.34304 0.68120-0.75004
   0   1  -2 1344.40   45.50 321-0.66240 0.65909-0.31962 0.44156-0.70856 0.63971
   0   1  -2 1393.50   45.10 436-0.22826 0.22496 0.53348-0.41155 0.80253-0.87138
   0  -1  -2 1416.60   45.50 185 0.72089-0.72419-0.41355 0.29161 0.59010-0.65894
   0  -1  -2 1432.80   44.50 357-0.74274 0.73943 0.28215-0.40409-0.64218 0.57334
   0  -1   2 1425.70   45.30 141 0.66238-0.65907 0.31963-0.44157 0.70857-0.63973
   0  -1   2 1355.50   44.90 312-0.59754 0.60084-0.46497 0.34304-0.68118 0.75002
   0  -1   2 1390.50   45.90 444-0.22860 0.23191 0.41105-0.53299 0.87050-0.80165
   0   1   3  176.20    6.40  14-0.68101 0.68596 0.54555-0.42361-0.52059 0.62385
   0   1   3  171.40    6.10 184 0.72387-0.71892-0.40014 0.52208 0.59614-0.49287
   0   1  -3  178.30    6.10 121 0.49364-0.49860 0.63099-0.50905 0.62148-0.72474
   0   1  -3  170.10    6.50 312-0.59446 0.58950-0.47085 0.59279-0.67964 0.57637
   0   1  -3  167.10    6.50 425-0.22053 0.21557 0.68395-0.56201 0.68402-0.78728
   0  -1  -3  174.40    6.20   4-0.72389 0.71893 0.40013-0.52207-0.59612 0.49286
   0  -1  -3  164.80    6.50 194 0.68099-0.68594-0.54556 0.42363 0.52060-0.62387
   0  -1  -3  168.00    5.70 509 0.51075-0.51571-0.62490 0.50296 0.61429-0.71755
   0  -1   3  174.20    6.50 132 0.59443-0.58948 0.47087-0.59280 0.67965-0.57639
   0  -1   3  171.40    6.00 301-0.49367 0.49863-0.63098 0.50904-0.62146 0.72473
   0  -1   3  176.40    6.60 435-0.22756 0.23251 0.55994-0.68188 0.78483-0.68157
   0   1   4   54.60    2.70  22-0.63410 0.64071 0.64833-0.52640-0.45135 0.58904
   0   1   4   54.20    2.60 190 0.70125-0.69464-0.48676 0.60870 0.55393-0.41625
   0   1  -4   55.60    2.30 110 0.38448-0.39109 0.75639-0.63445 0.54705-0.68473
   0   1  -4   52.50    2.70 417-0.20866 0.20205 0.78510-0.66316 0.57248-0.71016
   0  -1  -4   55.80    2.40  10-0.70127 0.69466 0.48675-0.60869-0.55392 0.41624
   0  -1  -4   50.10    2.60 202 0.63408-0.64068-0.64835 0.52641 0.45136-0.58905
   0  -1   4   57.60    2.50 124 0.52586-0.51925 0.58557-0.70751 0.64144-0.50376
   0  -1   4   50.70    2.30 290-0.38451 0.39112-0.75638 0.63444-0.54704 0.68472
   0  -1   4   52.70    2.80 427-0.22248 0.22909 0.65928-0.78122 0.70672-0.56904
   0   1   5 1417.80   45.70  28-0.58536 0.59362 0.72728-0.60534-0.38604 0.55814
   0   1   5 1377.70   44.00 194 0.67958-0.67132-0.54923 0.67117 0.51839-0.34628
   0   1   5 1345.70   42.30 524 0.27597-0.26771-0.72535 0.84728 0.64316-0.47106
   0   1  -5 1426.90   44.50 101 0.28088-0.28914 0.84444-0.72251 0.46905-0.64115
   0   1  -5 1341.50   45.20 298-0.46471 0.45645-0.66817 0.79011-0.60266 0.43055
   0   1  -5 1356.40   44.50 410-0.19585 0.18759 0.85247-0.73054 0.47474-0.64684
   0  -1  -5 1400.70   45.00  14-0.67960 0.67134 0.54922-0.67115-0.51837 0.34627
   0  -1  -5 1362.30   44.80 208 0.58534-0.59360-0.72729 0.60536 0.38605-0.55815
   0  -1   5 1447.30   45.20 118 0.46468-0.45642 0.66818-0.79012 0.60266-0.43056
   0  -1   5 1309.00   44.00 281-0.28091 0.28917-0.84444 0.72250-0.46904 0.64115
   0  -1   5 1332.50   45.90 422-0.21655 0.22481 0.72487-0.84680 0.64282-0.47072
   0   1   6   78.30    3.30  34-0.53752 0.54743 0.78790-0.66596-0.32593 0.53246
   0   1   6   72.70    3.10 197 0.66091-0.65100-0.59393 0.71587 0.48993-0.28341
   0   1   6   66.70    2.60 547-0.12342 0.13333-0.78378 0.90572 0.60202-0.39550
   0   1  -6   70.00    3.30 404-0.18347 0.17355 0.89790-0.77596 0.39088-0.59741
   0  -1  -6   75.30    3.60  17-0.66093 0.65102 0.59391-0.71585-0.48992 0.28340
   0  -1  -6   74.50    3.40 214 0.53749-0.54741-0.78791 0.66597 0.32594-0.53247
   0  -1   6   69.50    3.30 113 0.41398-0.40407 0.72624-0.84818 0.56805-0.36152
   0  -1   6   67.20    3.60 418-0.21110 0.22101 0.76861-0.89054 0.59306-0.38654
   0   1   7   70.20    3.20  38-0.49177 0.50333 0.83472-0.71279-0.27111 0.51205
   0   1   7   61.00    3.10 200 0.64584-0.63427-0.62570 0.74764 0.46798-0.22703
   0   1   7   64.50    2.60 560-0.33812 0.34969-0.76119 0.88312 0.53655-0.29560
   0   1  -7   77.90    3.20  87 0.10598-0.11754 0.94135-0.81941 0.32507-0.56602
   0   1  -7   59.90    3.00 289-0.37386 0.36230-0.76666 0.88860-0.53932 0.29837
   0   1  -7   64.80    3.50 400-0.17194 0.16037 0.92908-0.80714 0.31886-0.55981
   0  -1  -7   61.90    3.30  20-0.64586 0.63430 0.62568-0.74762-0.46797 0.22703
   0  -1  -7   69.40    3.30 218 0.49174-0.50330-0.83474 0.71280 0.27111-0.51206
   0  -1   7   68.00    3.10 109 0.37383-0.36227 0.76667-0.88861 0.53932-0.29838
   0  -1   7   65.60    3.10 267-0.10601 0.11758-0.94135 0.81941-0.32507 0.56601
   0  -1   7   62.10    3.60 416-0.20655 0.21812 0.79822-0.92015 0.55529-0.31434
   0   1   8  348.00   11.90  43-0.44847 0.46169 0.87118-0.74924-0.22109 0.49646
   0   1   8  325.30   11.30 202 0.63427-0.62105-0.64800 0.76993 0.45163-0.17626
   0   1   8  320.90   11.30 567-0.44932 0.46253-0.73262 0.85456 0.48910-0.21373
   0   1  -8  352.70   12.00  82 0.03464-0.04786 0.96468-0.84274 0.26250-0.53786
   0   1  -8  324.30   12.30 287-0.34309 0.32987-0.79472 0.91666-0.51660 0.24123
   0   1  -8  331.70   12.30 396-0.16133 0.14812 0.95082-0.82888 0.25636-0.53173
   0  -1  -8  341.20   12.20  22-0.63429 0.62107 0.64798-0.76992-0.45162 0.17625
   0  -1  -8  312.20   11.70 223 0.44844-0.46166-0.87119 0.74925 0.22110-0.49647
   0  -1   8  345.10   12.50 107 0.34305-0.32984 0.79473-0.91667 0.51660-0.24124
   0  -1   8  313.20   13.30 413-0.20296 0.21617 0.81849-0.94042 0.52712-0.25176
   0   1   9   22.90    2.20  46-0.40760 0.42247 0.89976-0.77782-0.17527 0.48505
   0   1   9   27.10    2.10 203 0.62584-0.61098-0.66325 0.78518 0.43996-0.13017
   0   1  -9   25.00    2.40 393-0.15157 0.13670 0.96612-0.84418 0.20139-0.51118
   0  -1  -9   25.40    2.10  23-0.62587 0.61100 0.66323-0.78517-0.43995 0.13016
   0  -1  -9   24.50    2.20 226 0.40757-0.42244-0.89977 0.77783 0.17527-0.48506
   0  -1   9   21.50    2.00 105 0.32015-0.30528 0.81409-0.93603 0.49933-0.18954
   0  -1   9   23.00    2.50 412-0.20023 0.21510 0.83240-0.95433 0.50654-0.19675
   0   1  10   55.70    3.50  50-0.36895 0.38547 0.92225-0.80031-0.13301 0.47722
   0   1  10   52.60    2.90 204 0.62015-0.60363-0.67314 0.79508 0.43217-0.08796
   0   1 -10   58.50    3.10  73-0.08288 0.06636 0.98380-0.86186 0.15481-0.49902
   0  -1 -10   56.50    3.30  24-0.62017 0.60365 0.67312-0.79506-0.43216 0.08795
   0  -1 -10   56.60    3.10 230 0.36892-0.38544-0.92226 0.80033 0.13301-0.47722
   0  -1  10   55.20    3.20 103 0.30370-0.28718 0.82722-0.94916 0.48675-0.14254
   0  -1  10   52.90    3.90 411-0.19824 0.21476 0.84183-0.96377 0.49193-0.14772
   0   1  11  930.00   32.90  53-0.33227 0.35044 0.93996-0.81802-0.09377 0.47239
   0   1  11  901.60   29.80 204 0.61677-0.59859-0.67886 0.80080 0.42758-0.04895
   0   1 -11  826.10   29.80 282-0.29256 0.27439-0.83579 0.95773-0.47812 0.09949
   0  -1 -11  946.10   29.30  24-0.61679 0.59862 0.67884-0.80078-0.42757 0.04894
   0  -1 -11  861.30   29.70 233 0.33224-0.35041-0.93997 0.81804 0.09377-0.47240
   0  -1  11  937.90   31.10 102 0.29253-0.27436 0.83580-0.95774 0.47812-0.09949
   0  -1  11  848.80   30.50 249 0.13192-0.11374-0.98461 0.86268-0.10815 0.48677
   0  -1  11  847.40   34.30 410-0.19688 0.21505 0.84800-0.96994 0.48205-0.10342
   0   1  12   37.70    3.00  56-0.29728 0.31710 0.95383-0.83189-0.05706 0.47011
   0   1  12   42.70    3.10 204 0.61533-0.59551-0.68125 0.80319 0.42564-0.01259
   0   1 -12   43.90    2.70  66-0.17611 0.15629 0.98160-0.85966 0.06526-0.47831
   0  -1 -12   49.60    3.30  24-0.61536 0.59553 0.68123-0.80317-0.42563 0.01258
   0  -1  12   39.30    2.80 102 0.28566-0.26583 0.84093-0.96287 0.47278-0.05973
   0  -1  12   36.60    2.80 246 0.17608-0.15625-0.98161 0.85967-0.06526 0.47831
   0   1  13   40.20    3.00  59-0.26375 0.28523 0.96454-0.84260-0.02249 0.46996
   0   1  13   50.20    3.40 204 0.61553-0.59405-0.68092 0.80286 0.42590 0.02157
   0   1 -13   52.60    3.30  63-0.21624 0.19477 0.97568-0.85374 0.02553-0.47300
   0  -1 -13   55.40    3.50  24-0.61555 0.59408 0.68090-0.80284-0.42590-0.02157
   0  -1 -13   44.60    3.00 239 0.26372-0.28519-0.96455 0.84261 0.02249-0.46996
   0  -1  13   54.60    3.30 101 0.28232-0.26084 0.84339-0.96533 0.47018-0.02271
   0  -1  13   43.80    3.20 243 0.21621-0.19473-0.97569 0.85375-0.02553 0.47300
   0  -1  13   44.00    4.00 410-0.19560 0.21708 0.85356-0.97549 0.47295-0.02548
   0   1  14  146.80    7.00  61-0.23146 0.25459 0.97261-0.85067 0.01026 0.47163
   0   1  14  145.40    7.10 204 0.61709-0.59396-0.67832 0.80025 0.42801 0.05388
   0   1 -14  156.70    7.10  60-0.25304 0.22991 0.96746-0.84552-0.01157-0.47032
   0   1 -14  143.50    6.40 281-0.28195 0.25882-0.84368 0.96561-0.46986-0.01203
   0  -1 -14  157.10    6.70  24-0.61711 0.59399 0.67830-0.80023-0.42801-0.05388
   0  -1 -14  143.70    6.20 241 0.23143-0.25455-0.97262 0.85068-0.01026-0.47163
   0  -1  14  150.80    7.10 101 0.28191-0.25879 0.84369-0.96562 0.46986 0.01203
   0  -1  14  141.20    7.00 240 0.25300-0.22988-0.96747 0.84553 0.01157 0.47033
   0  -1  14  139.70    7.50 410-0.19553 0.21866 0.85386-0.97580 0.47243 0.00946
   0   1  15    5.40    2.00 204 0.61979-0.59501-0.67375 0.79569 0.43168 0.08464
   0   1 -15   10.80    2.40  57-0.28706 0.26228 0.95735-0.83542-0.04646-0.46986
   0   1 -15   10.30    1.90 282-0.28399 0.25921-0.84218 0.96411-0.47145-0.04486
   0  -1 -15   11.00    2.20  24-0.61981 0.59503 0.67373-0.79567-0.43167-0.08464
   0  -1  15    7.90    1.90 102 0.28396-0.25918 0.84219-0.96412 0.47145 0.04486
   0  -1  15    6.40    2.90 410-0.19575 0.22053 0.85293-0.97486 0.47399 0.04232
   0   1  16   21.10    2.70  66-0.16985 0.19629 0.98225-0.86031 0.07139 0.47935
   0   1  16   23.90    3.10 203 0.62343-0.59700-0.66747 0.78941 0.43665 0.11408
   0   1 -16   26.40    3.00  54-0.31873 0.29230 0.94566-0.82373-0.07949-0.47125
   0  -1 -16   28.50    3.00  23-0.62346 0.59703 0.66745-0.78939-0.43665-0.11409
   0  -1 -16   21.50    2.60 246 0.16982-0.19625-0.98225 0.86032-0.07139-0.47935
   0  -1  16   23.70    3.00 102 0.28807-0.26164 0.83914-0.96108 0.47466 0.07607
   0  -1  16   25.90    3.00 234 0.31870-0.29227-0.94568 0.82374 0.07948 0.47125
   0  -1  16   21.10    3.60 410-0.19621 0.22264 0.85093-0.97287 0.47727 0.07346
   0   1  17   26.60    2.90  69-0.14024 0.16832 0.98432-0.86238 0.10016 0.48499
   0   1  17   25.60    3.00 202 0.62787-0.59978-0.65965 0.78159 0.44274 0.14241
   0   1 -17   25.00    2.80  52-0.34842 0.32034 0.93258-0.81064-0.11095-0.47421
   0   1 -17   24.00    2.90 282-0.29399 0.26591-0.83471 0.95665-0.47922-0.10593
   0  -1 -17   29.50    2.90  22-0.62789 0.59981 0.65963-0.78157-0.44274-0.14241
   0  -1 -17   24.70    2.70 249 0.14020-0.16828-0.98432 0.86239-0.10016-0.48499
   0  -1  17   20.20    2.70 102 0.29395-0.26587 0.83472-0.95666 0.47923 0.10593
   0  -1  17   28.40    3.00 232 0.34838-0.32030-0.93259 0.81066 0.11094 0.47421
   0  -1  17   34.60    3.90 410-0.19687 0.22495 0.84803-0.96997 0.48200 0.10315
   0   1  18    7.90    2.40 202 0.63295-0.60322-0.65043 0.77236 0.44980 0.16978
   0   1  18   10.70    2.10 570-0.50302 0.53276-0.71400 0.83593 0.46231 0.15727
   0   1 -18   12.70    2.90  49-0.37639 0.34666 0.91824-0.79630-0.14107-0.47851
   0   1 -18    6.50    2.40 283-0.30140 0.27166-0.82903 0.95097-0.48495-0.13463
   0  -1 -18    5.30    2.90  22-0.63298 0.60324 0.65040-0.77234-0.44979-0.16978
   0  -1  18    1.70    2.50 229 0.37636-0.34662-0.91825 0.79632 0.14107 0.47851
   0  -1  18    6.90    3.30 411-0.19770 0.22743 0.84433-0.96627 0.48796 0.13162
   0   1  19  336.80   13.90  73-0.08275 0.11413 0.98379-0.86185 0.15494 0.49906
   0   1  19  309.30   14.50 201 0.63857-0.60719-0.63988 0.76182 0.45767 0.19632
   0   1  19  299.80   13.00 569-0.48245 0.51383-0.72153 0.84347 0.47290 0.18110
   0   1 -19  338.40   14.70  47-0.40288 0.37149 0.90273-0.78079-0.17005-0.48394
   0  -1 -19  340.50   14.80  21-0.63860 0.60721 0.63986-0.76180-0.45767-0.19633
   0  -1  19  288.20   14.60 227 0.40284-0.37146-0.90275 0.78081 0.17005 0.48395
   0  -1  19  317.50   15.70 411-0.19866 0.23005 0.83990-0.96184 0.49496 0.15903
   0   1  20    6.30    3.50 200 0.64463-0.61160-0.62810 0.75003 0.46626 0.22216
   0   1  20   15.10    2.60 567-0.45958 0.49262-0.72932 0.85126 0.48419 0.20423
   0   1 -20   20.80    3.00  45-0.42806 0.39502 0.88610-0.76417-0.19805-0.49036
   0   1 -20   18.30    3.00 285-0.32004 0.28700-0.81419 0.93613-0.49922-0.18919
   0  -1 -20   17.70    3.60  20-0.64466 0.61162 0.62807-0.75001-0.46626-0.22216
   0  -1  20   21.20    3.10 105 0.32001-0.28697 0.81420-0.93614 0.49923 0.18919
   0  -1  20   15.50    3.20 225 0.42803-0.39499-0.88612 0.76418 0.19805 0.49037
   0  -1  20   20.40    4.30 412-0.19974 0.23277 0.83480-0.95673 0.50287 0.18554
   0   1  21   -0.30    2.80  77-0.02695 0.06164 0.97769-0.85575 0.20677 0.51606
   0   1 -21    3.90    3.20  42-0.45209 0.41740 0.86839-0.74645-0.22521-0.49762
   0   1 -21   -0.60    2.20 286-0.33099 0.29630-0.80510 0.92704-0.50752-0.21532
   0  -1 -21    4.30    3.30  19-0.65107 0.61638 0.61508-0.73702-0.47546-0.24737
   0  -1 -21   -0.40    2.30 257 0.02691-0.06160-0.97769 0.85576-0.20677-0.51606
   0  -1  21    1.00    2.60 106 0.33096-0.29627 0.80511-0.92705 0.50752 0.21532
   0  -1  21   -0.90    4.00 412-0.20090 0.23559 0.82907-0.95101 0.51156 0.21128
   0   1  22    9.70    3.30  79 0.00052 0.03582 0.97270-0.85076 0.23182 0.52544
   0   1  22   12.70    4.80 395-0.15746 0.19380 0.95738-0.83545 0.23428 0.52297
   0   1 -22   21.00    3.80  40-0.47508 0.43874 0.84959-0.72765-0.25164-0.50562
   0   1 -22   10.60    2.80 287-0.34288 0.30654-0.79490 0.91684-0.51645-0.24081
   0  -1 -22   15.90    3.90  18-0.65775 0.62140 0.60092-0.72286-0.48521-0.27205
   0  -1 -22   15.50    3.00 259-0.00056-0.03579-0.97270 0.85076-0.23182-0.52544
   0  -1  22   22.20    3.60 107 0.34284-0.30650 0.79491-0.91685 0.51645 0.24081
   0  -1  22   13.80    4.50 413-0.20215 0.23849 0.82275-0.94469 0.52093 0.23633
   0   1  23   14.70    3.80  81 0.02779 0.01021 0.96645-0.84452 0.25637 0.53531
   0   1 -23   25.60    3.40 288-0.35562 0.31763-0.78358 0.90552-0.52592-0.26576
   0  -1 -23   16.90    3.50 261-0.02783-0.01017-0.96645 0.84452-0.25637-0.53531
   0  -1  23   22.30    5.30 414-0.20345 0.24144 0.81586-0.93780 0.53089 0.26079
   0   1  24    5.10    4.80 398-0.16591 0.20556 0.94214-0.82020 0.28298 0.54312
   0  -1 -24    0.20    2.90 264-0.05496 0.01531-0.95895 0.83702-0.28050-0.54560
   0  -1  24    1.50    4.80 415-0.20480 0.24444 0.80841-0.93035 0.54138 0.28472
   0   1 -25   33.90    4.80 290-0.38340 0.34210-0.75747 0.87940-0.54623-0.31429
   0  -1 -25   28.80    4.40 266-0.08201 0.04072-0.95020 0.82826-0.30426-0.55627
   0  -1  25   38.60    6.30 415-0.20618 0.24748 0.80042-0.92236 0.55232 0.30820
   0   1  26    2.30    5.30 400-0.17373 0.21668 0.92479-0.80285 0.32977 0.56517
   0   1 -26   -1.20    3.00 291-0.39833 0.35538-0.74256 0.86450-0.55695-0.33799
   0  -1 -26    0.00    3.30 268-0.10904 0.06609-0.94016 0.81822-0.32768-0.56726
   0  -1  26    5.10    5.50 416-0.20759 0.25054 0.79189-0.91383 0.56367 0.33127
   0   2   0  320.50   10.80 153 0.72018-0.72018 0.12194 0.12194 0.71676-0.71676
   0   2   0  305.90   11.10 347-0.74909 0.74909 0.12194 0.12194-0.68634 0.68634
   0   2   0  296.30   10.70 376 0.39622-0.39622 0.12194 0.12194 0.92799-0.92799
   0   2   0  306.60   11.00 462-0.21410 0.21410 0.12194 0.12194 0.95778-0.95778
   0  -2   0  322.30   12.00 167 0.74908-0.74908-0.12194-0.12194 0.68636-0.68636
   0  -2   0  311.90   11.10 333-0.72020 0.72020-0.12194-0.12194-0.71674 0.71674
   0  -2   0  312.80   11.30 476-0.18787 0.18787-0.12194-0.12194 0.96446-0.96446
   0   2   1  359.80   12.30 159 0.73724-0.73559 0.02418 0.21969 0.70980-0.67538
   0   2   1  357.20   12.90 353-0.74781 0.74947 0.21785 0.02603-0.66232 0.69674
   0   2   1  357.30   12.50 470-0.20117 0.20282-0.01236 0.25623 0.96870-0.93427
   0   2  -1  358.00   12.30 147 0.69395-0.69560 0.22547 0.01841 0.71633-0.75075
   0   2  -1  358.90   13.10 342-0.74307 0.74142 0.02506 0.21882-0.70363 0.66921
   0   2  -1  344.10   12.20 454-0.22319 0.22154 0.25547-0.01160 0.92891-0.96333
   0  -2  -1  351.50   12.60 173 0.74780-0.74945-0.21785-0.02603 0.66233-0.69675
   0  -2  -1  358.50   12.50 339-0.73725 0.73560-0.02419-0.21969-0.70979 0.67537
   0  -2  -1  351.00   12.30 484-0.16792 0.16627-0.25739 0.01351 0.94245-0.97687
   0  -2   1  363.80   13.10 162 0.74306-0.74140-0.02505-0.21882 0.70365-0.66923
   0  -2   1  352.30   12.80 327-0.69397 0.69562-0.22547-0.01841-0.71631 0.75073
   0  -2   1  358.30   12.70 468-0.20382 0.20547 0.01226-0.25614 0.96802-0.93360
   0   2   2    1.50    1.60 164 0.74643-0.74312-0.06519 0.30906 0.69733-0.62848
   0   2   2   -2.80    2.00 477-0.18543 0.18873-0.14007 0.38395 0.96260-0.89376
   0   2  -2   -2.90    1.40 141 0.65794-0.66124 0.33126-0.08738 0.70710-0.77594
   0   2  -2   -3.50    1.60 336-0.73020 0.72690-0.06987 0.31375-0.71391 0.64507
   0   2  -2    0.50    1.60 446-0.22803 0.22473 0.38118-0.13731 0.88396-0.95280
   0  -2  -2   -2.70    1.60 179 0.73940-0.74271-0.31016 0.06628 0.63236-0.70121
   0  -2  -2   -0.70    1.60 344-0.74644 0.74314 0.06518-0.30906-0.69731 0.62847
   0  -2  -2   -0.20    1.80 492-0.14500 0.14170-0.38650 0.14263 0.90281-0.97165
   0  -2   2    2.00    1.60 156 0.73018-0.72688 0.06988-0.31375 0.71393-0.64509
   0  -2   2    2.70    1.50 321-0.65796 0.66126-0.33125 0.08738-0.70708 0.77592
   0  -2   2    1.40    1.00 375 0.41086-0.40756 0.12841-0.37228 0.92129-0.85245
   0  -2   2   -0.20    2.30 461-0.21540 0.21870 0.13800-0.38188 0.95527-0.88643
   0   2   3  126.30    5.30   4-0.72460 0.72955 0.39683-0.15296-0.59758 0.70085
   0   2   3  115.70    4.60 169 0.74944-0.74448-0.14468 0.38855 0.68130-0.57804
   0   2   3  110.00    4.50 484-0.16824 0.17319-0.25545 0.49932 0.94290-0.83964
   0   2  -3  120.00    4.70 134 0.61250-0.61746 0.43530-0.19143 0.68845-0.79171
   0   2  -3  111.40    5.20 331-0.71155 0.70659-0.16002 0.40390-0.71754 0.61427
   0   2  -3  114.40    4.90 439-0.22887 0.22392 0.49392-0.25005 0.82689-0.93015
   0  -2  -3  114.10    4.80 184 0.72458-0.72954-0.39684 0.15296 0.59760-0.70086
   0  -2  -3  117.20    4.80 349-0.74945 0.74450 0.14467-0.38855-0.68128 0.57802
   0  -2   3  116.80    5.20 151 0.71153-0.70657 0.16003-0.40390 0.71755-0.61429
   0  -2   3  114.40    4.90 314-0.61252 0.61748-0.43530 0.19142-0.68843 0.79170
   0  -2   3  111.10    4.40 363 0.57618-0.57122 0.20278-0.44665 0.81851-0.71525
   0  -2   3  112.50    5.00 454-0.22290 0.22786 0.25016-0.49403 0.93041-0.82715
   0   2   4   24.70    2.20   9-0.70435 0.71096 0.47656-0.23268-0.55929 0.69698
   0   2   4   27.10    2.60 173 0.74800-0.74139-0.21378 0.45766 0.66350-0.52581
   0   2   4   23.70    2.70 490-0.15091 0.15752-0.35531 0.59919 0.91418-0.77650
   0   2  -4   27.20    2.00 128 0.55889-0.56550 0.53380-0.28992 0.66068-0.79836
   0   2  -4   23.60    2.50 326-0.68863 0.68203-0.24309 0.48697-0.71541 0.57773
   0   2  -4   26.20    2.40 432-0.22640 0.21979 0.59120-0.34732 0.76234-0.90003
   0  -2  -4   21.00    2.40 189 0.70434-0.71094-0.47657 0.23269 0.55931-0.69699
   0  -2  -4   24.90    3.70 353-0.74802 0.74141 0.21377-0.45765-0.66348 0.52580
   0  -2   4   28.80    2.40 146 0.68861-0.68200 0.24310-0.48698 0.71543-0.57774
   0  -2   4   22.80    2.00 308-0.55892 0.56553-0.53379 0.28991-0.66066 0.79835
   0  -2   4   20.90    2.50 449-0.22708 0.23369 0.34633-0.59020 0.89827-0.76059
   0   2   5  168.90    6.70  14-0.67980 0.68806 0.54870-0.30483-0.51869 0.69079
   0   2   5  170.10    6.70 176 0.74368-0.73542-0.27276 0.51664 0.64535-0.47324
   0   2   5  165.20    6.70 495-0.13447 0.14273-0.43899 0.68286 0.88090-0.70879
   0   2  -5  161.00    6.90 322-0.66318 0.65492-0.31754 0.56142-0.70881 0.53670
   0   2  -5  159.70    6.70 426-0.22145 0.21319 0.67277-0.42890 0.69449-0.86659
   0  -2  -5  163.30    6.70 194 0.67978-0.68804-0.54871 0.30484 0.51870-0.69080
   0  -2  -5  168.80    7.00 356-0.74370 0.73544 0.27275-0.51662-0.64533 0.47323
   0  -2  -5  162.60    5.70 507 0.53240-0.54066-0.61253 0.36866 0.60913-0.78124
   0  -2   5  166.50    6.50 142 0.66316-0.65490 0.31756-0.56143 0.70882-0.53672
   0  -2   5  157.60    7.20 444-0.22880 0.23706 0.42644-0.67031 0.86311-0.69101
   0   2   6  929.80   30.90  19-0.65199 0.66190 0.61316-0.36929-0.47680 0.68333
   0   2   6  909.80   30.80 179 0.73774-0.72783-0.32234 0.56621 0.62788-0.42136
   0   2  -6  936.70   30.40 115 0.43523-0.44514 0.70293-0.45905 0.58280-0.78932
   0   2  -6  898.20   32.00 318-0.63683 0.62692-0.38267 0.62655-0.69913 0.49260
   0   2  -6  924.60   31.20 421-0.21483 0.20491 0.73990-0.49602 0.62645-0.83298
   0  -2  -6  904.40   30.90 199 0.65197-0.66188-0.61317 0.36930 0.47682-0.68334
   0  -2  -6  883.40   29.00 530 0.17045-0.18036-0.75346 0.50958 0.64247-0.84899
   0  -2   6  967.30   31.20 138 0.63680-0.62689 0.38268-0.62656 0.69914-0.49262
   0  -2   6  892.40   30.10 295-0.43526 0.44517-0.70292 0.45904-0.58279 0.78931
   0  -2   6  907.80   31.80 439-0.22889 0.23880 0.49188-0.73575 0.82809-0.62156
   0   2   7   17.10    2.20  23-0.62187 0.63343 0.67021-0.42634-0.43447 0.67541
   0   2   7   12.80    2.30 182 0.73112-0.71956-0.36347 0.60735 0.61178-0.37084
   0   2  -7   13.00    2.10 314-0.61096 0.59940-0.43848 0.68235-0.68770 0.44675
   0   2  -7   15.90    2.20 416-0.20717 0.19560 0.79449-0.55061 0.56025-0.80120
   0  -2  -7   15.70    2.50   2-0.73114 0.71958 0.36346-0.60733-0.61177 0.37082
   0  -2  -7   10.30    2.10 203 0.62184-0.63341-0.67022 0.42635 0.43448-0.67543
   0  -2  -7   20.00    0.90 563-0.39612 0.38456-0.74788 0.50400 0.51308-0.75402
   0  -2   7   12.80    2.30 134 0.61094-0.59937 0.43849-0.68236 0.68771-0.44677
   0  -2   7   18.50    2.60 436-0.22799 0.23956 0.54467-0.78855 0.79519-0.55424
   0   2   8   79.10    4.10  27-0.59019 0.60340 0.72035-0.47647-0.39229 0.66766
   0   2   8   83.70    4.20 184 0.72451-0.71129-0.39719 0.64107 0.59744-0.32208
   0   2  -8   88.70    3.80 103 0.30383-0.31705 0.82712-0.58325 0.48685-0.76222
   0   2  -8   77.90    4.10 411-0.19894 0.18572 0.83859-0.59471 0.49701-0.77238
   0  -2  -8   79.20    3.90   4-0.72452 0.71131 0.39718-0.64105-0.59743 0.32206
   0  -2  -8   85.40    4.30 207 0.59016-0.60338-0.72036 0.47649 0.39230-0.66767
   0  -2   8   82.50    4.10 131 0.58659-0.57338 0.48549-0.72936 0.67564-0.40027
   0  -2   8   78.10    4.00 283-0.30387 0.31708-0.82711 0.58324-0.48685 0.76221
   0  -2   8   68.90    4.20 433-0.22658 0.23979 0.58695-0.83083 0.76550-0.49014
   0   2   9   -1.80    1.80  31-0.55754 0.57241 0.76418-0.52030-0.35070 0.66049
   0   2   9   -0.90    2.20 186 0.71832-0.70345-0.42448 0.66835 0.58505-0.27526
   0   2  -9    0.10    1.90 308-0.56449 0.54962-0.52447 0.76834-0.66376 0.35398
   0   2  -9    2.10    2.00 407-0.19046 0.17559 0.87409-0.63021 0.43722-0.74701
   0  -2  -9   -0.10    2.20   6-0.71834 0.70347 0.42446-0.66834-0.58504 0.27525
   0  -2  -9    1.90    1.90 211 0.55752-0.57239-0.76419 0.52031 0.35071-0.66050
   0  -2   9    1.30    1.60 128 0.56446-0.54959 0.52448-0.76836 0.66378-0.35399
   0  -2   9   -0.90    2.20 430-0.22495 0.23982 0.62064-0.86451 0.73947-0.42969
   0   2  10   -0.40    2.20  35-0.52438 0.54090 0.80233-0.55845-0.30996 0.65417
   0   2  10    3.30    1.90 187 0.71284-0.69632-0.44622 0.69009 0.57465-0.23044
   0   2 -10   -0.70    1.90 306-0.54495 0.52843-0.55638 0.80026-0.65270 0.30849
   0   2 -10   -0.50    1.90 404-0.18193 0.16541 0.90259-0.65871 0.38099-0.72520
   0  -2 -10   -1.00    1.80   7-0.71286 0.69634 0.44620-0.69008-0.57464 0.23043
   0  -2 -10    3.40    2.40 215 0.52436-0.54088-0.80234 0.55846 0.30997-0.65418
   0  -2  10   -2.10    1.90 126 0.54493-0.52841 0.55639-0.80027 0.65271-0.30850
   0  -2  10    1.10    2.40 428-0.22331 0.23983 0.64737-0.89125 0.71717-0.37296
   0   2  11   37.50    2.90  38-0.49102 0.50919 0.83541-0.59154-0.27023 0.64886
   0   2  11   39.40    2.80 188 0.70821-0.69004-0.46318 0.70706 0.56619-0.18756
   0   2 -11   40.20    2.70  88 0.11796-0.13614 0.93655-0.69267 0.33538-0.71401
   0   2 -11   33.70    3.00 304-0.52818 0.51001-0.58214 0.82601-0.64281 0.26418
   0   2 -11   44.00    3.20 400-0.17348 0.15530 0.92541-0.68154 0.32821-0.70683
   0  -2 -11   46.60    3.20   8-0.70823 0.69006 0.46317-0.70704-0.56618 0.18755
   0  -2 -11   37.30    3.10 218 0.49100-0.50917-0.83542 0.59155 0.27024-0.64887
   0  -2  11   38.60    2.70 268-0.11800 0.13617-0.93654 0.69267-0.33537 0.71400
   0  -2  11   36.50    3.70 427-0.22179 0.23996 0.66848-0.91236 0.69843-0.31980
   0   2  12  228.20    8.90  42-0.45768 0.47751 0.86399-0.62011-0.23160 0.64465
   0   2  12  207.80    8.70 189 0.70449-0.68467-0.47604 0.71991 0.55958-0.14653
   0   2 -12  201.30    9.30 303-0.51418 0.49436-0.60259 0.84646-0.63430 0.22125
   0   2 -12  210.20    8.40 397-0.16517 0.14535 0.94362-0.69975 0.27862-0.69167
   0  -2 -12  225.60    9.00   9-0.70451 0.68469 0.47602-0.71989-0.55957 0.14652
   0  -2 -12  194.80    8.30 222 0.45766-0.47748-0.86400 0.62013 0.23161-0.64466
   0  -2  12  206.40    9.10 123 0.51415-0.49433 0.60260-0.84648 0.63431-0.22126
   0  -2  12  205.30    8.50 264-0.06170 0.08153-0.95689 0.71302-0.28645 0.69950
   0  -2  12  204.20    9.70 425-0.22043 0.24026 0.68503-0.92891 0.68298-0.26993
   0   2  13  321.40   13.60  45-0.42451 0.44599 0.88856-0.64469-0.19408 0.64155
   0   2  13  317.90   12.60 190 0.70169-0.68022-0.48532 0.72920 0.55470-0.10723
   0   2 -13  329.50   12.30  80 0.00848-0.02995 0.97101-0.72714 0.23902-0.68649
   0   2 -13  293.80   13.50 301-0.50286 0.48139-0.61848 0.86236-0.62727 0.17980
   0   2 -13  299.80   12.60 394-0.15704 0.13557 0.95805-0.71417 0.23195-0.67942
   0  -2 -13  329.60   12.40  10-0.70171 0.68024 0.48531-0.72918-0.55469 0.10722
   0  -2 -13  303.40   12.10 225 0.42449-0.44596-0.88857 0.64470 0.19409-0.64156
   0  -2  13  313.90   13.80 121 0.50283-0.48136 0.61850-0.86237 0.62728-0.17981
   0  -2  13  295.00   13.60 424-0.21928 0.24076 0.69786-0.94174 0.67053-0.22306
   0   2  14   32.00    3.20  48-0.39160 0.41473 0.90957-0.66570-0.15766 0.63955
   0   2  14   24.80    3.00 190 0.69977-0.67664-0.49150 0.73538 0.55139-0.06950
   0   2 -14   30.20    2.90 301-0.49406 0.47094-0.63045 0.87433-0.62171 0.13982
   0  -2 -14   30.60    2.90  10-0.69979 0.67666 0.49148-0.73536-0.55139 0.06949
   0  -2 -14   30.70    3.00 228 0.39158-0.41470-0.90958 0.66571 0.15766-0.63956
   0  -2  14   25.60    2.80 121 0.49403-0.47090 0.63047-0.87434 0.62172-0.13983
   0  -2  14   33.10    3.80 424-0.21834 0.24147 0.70761-0.95149 0.66076-0.17887
   0   2  15   80.00    6.00  51-0.35901 0.38378 0.92739-0.68351-0.12229 0.63860
   0   2  15   81.10    5.20 191 0.69868-0.67390-0.49495 0.73882 0.54954-0.03322
   0   2 -15   83.10    4.80  73-0.08895 0.06417 0.98413-0.74026 0.14909-0.66540
   0   2 -15   71.10    4.80 300-0.48761 0.46283-0.63903 0.88291-0.61759 0.10128
   0  -2 -15   88.20    5.30  11-0.69870 0.67392 0.49493-0.73880-0.54953 0.03321
   0  -2 -15   98.20    5.40 231 0.35898-0.38376-0.92740 0.68352 0.12230-0.63861
   0  -2  15   76.90    5.20 120 0.48758-0.46280 0.63905-0.88292 0.61760-0.10129
   0  -2  15   75.00    4.70 253 0.08892-0.06414-0.98413 0.74026-0.14909 0.66541
   0  -2  15   70.00    5.40 423-0.21762 0.24240 0.71481-0.95869 0.65339-0.13707
   0   2  16   54.70    4.40  53-0.32674 0.35317 0.94234-0.69847-0.08792 0.63866
   0   2  16   52.60    4.50 191 0.69836-0.67192-0.49596 0.73984 0.54898 0.00175
   0   2 -16   68.70    4.70  69-0.13354 0.10711 0.98456-0.74069 0.10662-0.65735
   0   2 -16   53.90    3.90 299-0.48331 0.45688-0.64465 0.88852-0.61483 0.06409
   0  -2 -16   59.20    4.20  11-0.69838 0.67195 0.49594-0.73982-0.54898-0.00176
   0  -2 -16   55.40    4.00 233 0.32671-0.35314-0.94235 0.69848 0.08793-0.63866
   0  -2  16   54.50    4.10 119 0.48328-0.45685 0.64467-0.88854 0.61483-0.06410
   0  -2  16   56.80    4.50 249 0.13350-0.10707-0.98457 0.74069-0.10662 0.65736
   0  -2  16   48.80    4.90 423-0.21709 0.24352 0.71985-0.96373 0.64813-0.09739
   0   2  17   59.70    4.90  56-0.29481 0.32290 0.95470-0.71083-0.05449 0.63965
   0   2  17   61.70    4.50 191 0.69873-0.67064-0.49480 0.73867 0.54962 0.03554
   0   2  17   50.80    2.20 523 0.30260-0.27451-0.71671 0.96058 0.64210-0.05695
   0   2 -17   54.10    4.10 299-0.48099 0.45291-0.64766 0.89153-0.61332 0.02817
   0  -2 -17   63.70    4.60  11-0.69875 0.67067 0.49478-0.73865-0.54961-0.03555
   0  -2 -17   54.00    4.20 236 0.29478-0.32287-0.95471 0.71083 0.05450-0.63965
   0  -2  17   50.80    5.10 422-0.21674 0.24483 0.72306-0.96693 0.64475-0.05959
   0   2  18   -1.40    2.30  59-0.26321 0.29294 0.96469-0.72082-0.02194 0.64151
   0   2  18    3.60    2.90 190 0.69972-0.66999-0.49166 0.73554 0.55131 0.06827
   0   2  18   -2.10    0.80 524 0.27736-0.24763-0.72491 0.96879 0.64312-0.02355
   0   2 -18    0.90    2.10  63-0.21545 0.18572 0.97582-0.73195 0.02632-0.64589
   0   2 -18    1.80    2.50 299-0.48046 0.45073-0.64834 0.89221-0.61298-0.00659
   0  -2 -18    5.60    2.70  10-0.69974 0.67001 0.49164-0.73551-0.55130-0.06827
   0  -2 -18    0.60    2.30 239 0.26318-0.29291-0.96470 0.72083 0.02194-0.64151
   0  -2  18    2.40    2.40 243 0.21541-0.18568-0.97583 0.73196-0.02632 0.64590
   0  -2  18   -0.20    3.20 422-0.21657 0.24630 0.72467-0.96855 0.64303-0.02345
   0   2  19   33.40    3.90  61-0.23190 0.26329 0.97251-0.72864 0.00982 0.64418
   0   2  19   33.70    1.60 525 0.27350-0.24212-0.72611 0.96999 0.64324 0.01076
   0   2 -19   41.70    3.70  60-0.25319 0.22180 0.96742-0.72354-0.01172-0.64228
   0   2 -19   30.00    3.30 299-0.48157 0.45019-0.64691 0.89078-0.61370-0.04030
   0  -2 -19   38.30    4.20  10-0.70129 0.66990 0.48669-0.73056-0.55395-0.10004
   0  -2 -19   33.10    3.50 241 0.23187-0.26326-0.97252 0.72865-0.00982-0.64418
   0  -2  19   33.70    3.60 119 0.48154-0.45015 0.64692-0.89080 0.61371 0.04029
   0  -2  19   33.20    3.50 240 0.25315-0.22176-0.96743 0.72355 0.01171 0.64228
   0  -2  19   40.80    5.30 422-0.21654 0.24793 0.72490-0.96878 0.64278 0.01121
   0   2  20    5.30    3.00  64-0.20087 0.23391 0.97831-0.73444 0.04083 0.64758
   0   2 -20    2.80    2.40  57-0.28902 0.25598 0.95669-0.71282-0.04849-0.63993
   0   2 -20    8.10    2.60 300-0.48417 0.45113-0.64353 0.88741-0.61538-0.07304
   0  -2 -20    8.70    3.00  10-0.70331 0.67027 0.48005-0.72392-0.55747-0.13095
   0  -2 -20    3.50    2.70 244 0.20084-0.23388-0.97832 0.73445-0.04083-0.64759
   0  -2  20    6.80    2.60 120 0.48414-0.45110 0.64355-0.88742 0.61539 0.07303
   0  -2  20   11.00    4.40 422-0.21665 0.24969 0.72390-0.96778 0.64385 0.04457
   0   2  21    0.50    3.10  66-0.17008 0.20477 0.98223-0.73835 0.07117 0.65167
   0   2 -21    4.30    3.20  54-0.32313 0.28844 0.94386-0.69998-0.08411-0.63872
   0   2 -21    0.80    2.70 300-0.48813 0.45344-0.63834 0.88222-0.61793-0.10491
   0  -2 -21    7.80    3.80   9-0.70575 0.67106 0.47183-0.71570-0.56175-0.16109
   0  -2 -21    4.10    3.20 246 0.17004-0.20473-0.98223 0.73836-0.07117-0.65167
   0  -2  21    3.60    3.40 120 0.48810-0.45341 0.63836-0.88224 0.61793 0.10490
   0  -2  21    2.00    4.10 422-0.21688 0.25157 0.72179-0.96567 0.64608 0.07676
   0   2  22   10.90    3.20  69-0.13948 0.17583 0.98435-0.74047 0.10089 0.65637
   0   2 -22   11.90    3.00 301-0.49333 0.45699-0.63143 0.87530-0.62125-0.13601
   0  -2 -22   15.20    3.50 249 0.13945-0.17579-0.98435 0.74048-0.10089-0.65637
   0  -2  22    7.20    4.80 423-0.21721 0.25355 0.71869-0.96256 0.64935 0.10791
   0   2  23   16.40    4.40  71-0.10906 0.14705 0.98477-0.74089 0.13005 0.66163
   0   2 -23    0.30    3.50 301-0.49968 0.46168-0.62285 0.86672-0.62527-0.16641
   0  -2 -23    8.00    3.90 251 0.10902-0.14702-0.98477 0.74089-0.13005-0.66163
   0  -2  23   -1.50    4.80 423-0.21763 0.25563 0.71465-0.95853 0.65355 0.13813
   0   2 -24   33.00    4.90 302-0.50708 0.46743-0.61263 0.85650-0.62990-0.19620
   0  -2 -24   33.90    4.90 253 0.07871-0.11836-0.98354 0.73966-0.15869-0.66741
   0  -2  24   34.00    6.30 423-0.21813 0.25778 0.70976-0.95364 0.65858 0.16752
   0  -2 -25    2.60    3.90 256 0.04849-0.08978-0.98070 0.73682-0.18688-0.67364
   0  -2  25    1.60    5.00 424-0.21869 0.25999 0.70406-0.94794 0.66435 0.19617
   0   3   0   -1.10    1.90 150 0.70577-0.70577 0.18291 0.18291 0.71750-0.71750
   0   3   0    0.30    2.50 351-0.74913 0.74913 0.18291 0.18291-0.67188 0.67188
   0   3   0   -1.00    1.10 366 0.53258-0.53258 0.18291 0.18291 0.85099-0.85099
   0   3   0   -2.30    2.00 458-0.21873 0.21873 0.18291 0.18291 0.94689-0.94689
   0  -3   0    2.10    2.40 171 0.74912-0.74912-0.18291-0.18291 0.67190-0.67190
   0  -3   0   -2.40    1.80 330-0.70579 0.70579-0.18291-0.18291-0.71748 0.71748
   0  -3   0   -1.40    2.30 480-0.17938 0.17938-0.18291-0.18291 0.95690-0.95690
   0   3   1   17.20    2.60 154 0.72120-0.71955 0.11710 0.24871 0.71658-0.68216
   0   3   1   22.70    3.50 355-0.74602 0.74767 0.24605 0.11976-0.65389 0.68831
   0   3   1   19.20    1.50 380 0.33464-0.33299 0.09490 0.27091 0.95253-0.91811
   0   3   1   18.60    2.50 463-0.21172 0.21337 0.09405 0.27176 0.96151-0.92709
   0   3  -1   22.90    2.60 146 0.68589-0.68754 0.25179 0.11402 0.71489-0.74931
   0   3  -1   21.70    2.40 347-0.74904 0.74739 0.11990 0.24591-0.68678 0.65236
   0   3  -1   23.40    2.80 453-0.22402 0.22237 0.27149 0.09433 0.92418-0.95860
   0  -3  -1   22.00    2.70 175 0.74600-0.74765-0.24605-0.11976 0.65391-0.68833
   0  -3  -1   25.70    2.50 334-0.72122 0.71957-0.11710-0.24871-0.71657 0.68214
   0  -3  -1   22.70    2.70 485-0.16539 0.16373-0.27285-0.09296 0.93870-0.97313
   0  -3   1   22.10    2.70 167 0.74903-0.74737-0.11990-0.24591 0.68680-0.65238
   0  -3   1   22.60    2.40 326-0.68591 0.68756-0.25179-0.11402-0.71487 0.74929
   0  -3   1   20.30    2.70 474-0.19155 0.19320-0.09357-0.27225 0.96669-0.93227
   0   3   2  101.00    4.80 157 0.73261-0.72931 0.05525 0.31056 0.71278-0.64393
   0   3   2  108.40    5.10 469-0.20328 0.20658 0.00718 0.35863 0.96821-0.89937
   0   3  -2  109.00    5.00 141 0.66123-0.66454 0.32266 0.04315 0.70820-0.77704
   0   3  -2  105.30    5.00 344-0.74593 0.74262 0.05793 0.30789-0.69854 0.62970
   0   3  -2  111.10    4.70 448-0.22742 0.22412 0.35759 0.00822 0.89381-0.96265
   0  -3  -2  116.10    5.10 179 0.73962-0.74292-0.30850-0.05731 0.63297-0.70181
   0  -3  -2  112.20    5.00 337-0.73263 0.72933-0.05525-0.31056-0.71276 0.64392
   0  -3  -2  107.20    4.90 490-0.14985 0.14654-0.36105-0.00477 0.91218-0.98102
   0  -3   2  103.90    5.00 164 0.74591-0.74260-0.05792-0.30789 0.69856-0.62972
   0  -3   2  107.80    5.10 321-0.66125 0.66456-0.32266-0.04316-0.70818 0.77702
   0  -3   2  104.80    5.30 469-0.20174 0.20505-0.00710-0.35871 0.96860-0.89976
   0   3   3   86.00    4.60   2-0.73004 0.73500 0.36947-0.00366-0.60929 0.71255
   0   3   3   92.20    4.90 161 0.74056-0.73561-0.00202 0.36783 0.70675-0.60349
   0   3   3   84.90    4.40 473-0.19379 0.19874-0.07568 0.44149 0.96769-0.86443
   0   3  -3   91.30    4.30 137 0.63171-0.63666 0.39424-0.02843 0.69702-0.80029
   0   3  -3   95.90    4.50 340-0.74009 0.73513-0.00216 0.36798-0.70725 0.60399
   0   3  -3   93.50    4.40 443-0.22892 0.22396 0.43931-0.07350 0.85669-0.95995
   0  -3  -3   99.40    5.00 182 0.73003-0.73498-0.36948 0.00366 0.60931-0.71257
   0  -3  -3   90.30    4.70 341-0.74058 0.73563 0.00202-0.36783-0.70673 0.60347
   0  -3  -3   91.50    5.00 496-0.13315 0.12820-0.44533 0.07951 0.87800-0.98126
   0  -3   3   98.30    4.50 160 0.74007-0.73511 0.00217-0.36798 0.70727-0.60401
   0  -3   3   84.00    4.20 317-0.63173 0.63668-0.39423 0.02842-0.69701 0.80027
   0  -3   3   80.30    3.80 383 0.28998-0.28502 0.07545-0.44126 0.96687-0.86361
   0  -3   3   83.40    5.00 465-0.20996 0.21492 0.07454-0.44036 0.96366-0.86040
   0   3   4  966.80   32.80   6-0.71740 0.72401 0.42833-0.06252-0.58322 0.72091
   0   3   4  941.00   31.50 164 0.74564-0.73903-0.05433 0.42014 0.69915-0.56147
   0   3   4  939.50   31.60 478-0.18365 0.19026-0.15292 0.51873 0.96109-0.82341
   0   3  -4  971.70   32.10 132 0.59741-0.60402 0.46518-0.09937 0.68114-0.81883
   0   3  -4  915.40   32.70 337-0.73193 0.72532-0.05958 0.42540-0.71312 0.57543
   0   3  -4  907.30   31.30 438-0.22861 0.22200 0.51522-0.14941 0.81408-0.95177
   0  -3  -4  921.20   31.30 186 0.71739-0.72399-0.42833 0.06252 0.58324-0.72092
   0  -3  -4  934.40   30.50 344-0.74565 0.73904 0.05432-0.42013-0.69914 0.56145
   0  -3   4  947.00   31.30 157 0.73191-0.72530 0.05959-0.42540 0.71313-0.57545
   0  -3   4  922.70   30.10 312-0.59743 0.60404-0.46518 0.09936-0.68113 0.81881
   0  -3   4  865.90   30.30 374 0.42611-0.41950 0.13517-0.50098 0.91394-0.77625
   0  -3   4  907.80   31.20 460-0.21633 0.22293 0.14996-0.51577 0.95324-0.81556
   0   3   5   50.20    3.10  10-0.70194 0.71020 0.48455-0.11873-0.55509 0.72720
   0   3   5   45.70    2.90 166 0.74841-0.74015-0.10151 0.46732 0.69058-0.51848
   0   3   5   38.80    3.60 482-0.17330 0.18156-0.22345 0.58926 0.94977-0.77766
   0   3  -5   43.00    3.10 128 0.55867-0.56693 0.53416-0.16835 0.66055-0.83266
   0   3  -5   41.70    3.00 334-0.72193 0.71367-0.11367 0.47948-0.71643 0.54432
   0   3  -5   48.70    3.10 433-0.22668 0.21842 0.58442-0.21860 0.76737-0.93948
   0  -3  -5   50.70    3.40 190 0.70193-0.71019-0.48455 0.11874 0.55511-0.72721
   0  -3  -5   50.40    3.30 346-0.74843 0.74017 0.10150-0.46731-0.69057 0.51846
   0  -3   5   47.50    3.30 154 0.72191-0.71365 0.11368-0.47949 0.71645-0.54434
   0  -3   5   44.60    3.10 308-0.55870 0.56696-0.53416 0.16834-0.66054 0.83264
   0  -3   5   44.60    2.70 367 0.52494-0.51668 0.17945-0.54526 0.85624-0.68414
   0  -3   5   47.30    3.70 456-0.22105 0.22931 0.21829-0.58411 0.93881-0.76671
   0   3   6    0.60    2.20  13-0.68395 0.69386 0.53774-0.17193-0.52525 0.73178
   0   3   6    4.60    2.00 169 0.74943-0.73952-0.14358 0.50939 0.68155-0.47503
   0   3   6   -1.10    2.10 486-0.16306 0.17297-0.28673 0.65254 0.93512-0.72859
   0   3  -6    2.30    1.90 123 0.51600-0.52591 0.59996-0.23414 0.63545-0.84197
   0   3  -6    1.30    1.90 331-0.71060 0.70069-0.16390 0.52971-0.71755 0.51103
   0   3  -6    3.80    2.10 428-0.22337 0.21346 0.64651-0.28070 0.71791-0.92444
   0  -3  -6    1.30    2.10 193 0.68393-0.69384-0.53775 0.17194 0.52527-0.73179
   0  -3  -6    2.40    2.00 349-0.74944 0.73953 0.14357-0.50938-0.68154 0.47501
   0  -3  -6    1.40    1.20 503 0.59118-0.60109-0.57574 0.20992 0.59255-0.79908
   0  -3   6    3.30    2.30 151 0.71058-0.70067 0.16391-0.52972 0.71757-0.51105
   0  -3   6   -0.80    1.60 303-0.51603 0.52594-0.59995 0.23414-0.63543 0.84196
   0  -3   6    4.30    1.70 361 0.59581-0.58590 0.21180-0.57761 0.80239-0.59587
   0  -3   6    1.50    2.40 453-0.22439 0.23431 0.27921-0.64502 0.92180-0.71527
   0   3   7   67.80    4.50  17-0.66371 0.67528 0.58767-0.22186-0.49406 0.73500
   0   3   7   71.80    4.70 171 0.74917-0.73760-0.18068 0.54649 0.67248-0.43154
   0   3   7   69.50    4.20 489-0.15324 0.16480-0.34269 0.70850 0.91845-0.67750
   0   3  -7   76.40    4.00 118 0.47004-0.48161 0.66154-0.29572 0.60620-0.84715
   0   3  -7   67.90    4.30 328-0.69845 0.68689-0.20994 0.57575-0.71690 0.47596
   0  -3  -7   74.60    4.30 197 0.66369-0.67526-0.58768 0.22187 0.49407-0.73502
   0  -3  -7   76.40    4.40 351-0.74918 0.73762 0.18067-0.54648-0.67247 0.43152
   0  -3  -7   70.80    2.90 516 0.39945-0.41101-0.67965 0.31384 0.63370-0.87465
   0  -3   7   75.80    4.60 148 0.69843-0.68687 0.20995-0.57576 0.71692-0.47597
   0  -3   7   64.10    4.10 298-0.47007 0.48163-0.66153 0.29572-0.60619 0.84714
   0  -3   7   66.20    4.30 449-0.22662 0.23819 0.33280-0.69861 0.90343-0.66249
   0   3   8  529.20   19.40  20-0.64155 0.65476 0.63419-0.26838-0.46183 0.73719
   0   3   8  523.50   19.40 173 0.74804-0.73482-0.21306 0.57887 0.66370-0.38834
   0   3   8  527.90   20.40 492-0.14402 0.15723-0.39157 0.75738 0.90085-0.62548
   0   3  -8  561.20   19.90 114 0.42153-0.43474 0.71812-0.35231 0.57332-0.84869
   0   3  -8  514.50   21.00 326-0.68597 0.67276-0.25158 0.61740-0.71489 0.43952
   0   3  -8  512.30   20.10 420-0.21362 0.20040 0.74974-0.38393 0.61533-0.89070
   0  -3  -8  492.30   19.70 200 0.64153-0.65474-0.63420 0.26839 0.46184-0.73721
   0  -3  -8  538.70   18.80 353-0.74805 0.73484 0.21304-0.57886-0.66369 0.38832
   0  -3  -8  496.20   16.90 534 0.10153-0.11474-0.76678 0.40097 0.63797-0.91334
   0  -3   8  540.40   18.90 146 0.68595-0.67273 0.25160-0.61741 0.71490-0.43954
   0  -3   8  502.60   20.50 294-0.42155 0.43477-0.71811 0.35230-0.57332 0.84868
   0  -3   8  523.40   21.30 446-0.22799 0.24121 0.37942-0.74524 0.88472-0.60935
   0   3   9   40.90    3.30  24-0.61774 0.63260 0.67725-0.31144-0.42885 0.73864
   0   3   9   34.90    3.00 175 0.74637-0.73150-0.24100 0.60681 0.65547-0.34568
   0   3   9   36.70    3.30 495-0.13554 0.15040-0.43386 0.79967 0.88320-0.57341
   0   3  -9   32.10    3.00 323-0.67358 0.65871-0.28879 0.65461-0.71190 0.40211
   0   3  -9   31.00    3.10 416-0.20762 0.19276 0.79167-0.42586 0.56396-0.87375
   0  -3  -9   38.10    3.20 204 0.61772-0.63258-0.67726 0.31145 0.42886-0.73865
   0  -3  -9   38.00    3.40 355-0.74639 0.73152 0.24099-0.60680-0.65545 0.34566
   0  -3   9   35.30    3.20 143 0.67356-0.65869 0.28881-0.65462 0.71192-0.40213
   0  -3   9   35.30    3.20 289-0.37122 0.38609-0.76916 0.40335-0.53739 0.84718
   0  -3   9   36.50    3.70 444-0.22872 0.24359 0.41964-0.78545 0.86641-0.55662
   0   3  10   74.40    4.60  27-0.59256 0.60908 0.71688-0.35107-0.39538 0.73959
   0   3  10   79.40    4.70 176 0.74443-0.72791-0.26484 0.63065 0.64795-0.30374
   0   3  10   66.70    4.80 497-0.12786 0.14438-0.47014 0.83595 0.86614-0.52193
   0   3 -10   80.00    4.40 105 0.31975-0.33627 0.81441-0.44860 0.49903-0.84324
   0   3 -10   72.00    4.40 321-0.66164 0.64512-0.32163 0.68744-0.70831 0.36410
   0   3 -10   72.00    4.80 413-0.20114 0.18462 0.82788-0.46206 0.51335-0.85756
   0  -3 -10   70.80    4.70 207 0.59254-0.60906-0.71689 0.35108 0.39540-0.73960
   0  -3 -10   77.80    4.70 356-0.74445 0.72793 0.26482-0.63063-0.64793 0.30373
   0  -3  10   77.10    4.40 141 0.66162-0.64510 0.32165-0.68746 0.70832-0.36412
   0  -3  10   59.20    4.10 285-0.31979 0.33630-0.81440 0.44859-0.49903 0.84324
   0  -3  10   75.60    4.90 442-0.22899 0.24551 0.45407-0.81988 0.84906-0.50485
   0   3  11  136.10    6.40  30-0.56625 0.58442 0.75316-0.38734-0.36163 0.74026
   0   3  11  145.70    7.20 177 0.74243-0.72426-0.28488 0.65069 0.64127-0.26264
   0   3 -11  150.10    7.20 100 0.26785-0.28603 0.85376-0.48794 0.45883-0.83746
   0   3 -11  132.50    7.30 409-0.19432 0.17614 0.85896-0.49315 0.46386-0.84249
   0  -3 -11  138.20    6.60 210 0.56623-0.58440-0.75317 0.38735 0.36164-0.74027
   0  -3 -11  136.40    6.70 357-0.74245 0.72428 0.28487-0.65068-0.64125 0.26262
   0  -3  11  138.00    6.90 140 0.65042-0.63225 0.35026-0.71607 0.70444-0.32581
   0  -3  11  128.50    6.80 280-0.26789 0.28606-0.85375 0.48794-0.45882 0.83745
   0  -3  11  127.60    7.30 440-0.22895 0.24712 0.48334-0.84915 0.83300-0.45438
   0   3  12   18.70    2.90  33-0.53902 0.55884 0.78620-0.42038-0.32777 0.74082
   0   3  12   19.70    3.30 178 0.74051-0.72068-0.30145 0.66727 0.63549-0.22244
   0  -3 -12   20.90    2.80 213 0.53899-0.55882-0.78621 0.42039 0.32778-0.74083
   0  -3  12   17.80    3.00 138 0.64018-0.62036 0.37486-0.74068 0.70051-0.28746
   0  -3  12   22.30    3.50 438-0.22871 0.24854 0.50806-0.87387 0.81847-0.40542
   0   3  13  312.20   14.10  36-0.51105 0.53252 0.81614-0.45033-0.29394 0.74141
   0   3  13  326.00   13.40 179 0.73878-0.71730-0.31485 0.68066 0.63065-0.18318
   0   3 -13  294.00   13.50 317-0.63108 0.60961-0.39568 0.76149-0.69673 0.24926
   0  -3 -13  282.90   12.80 216 0.51102-0.53250-0.81615 0.45034 0.29395-0.74142
   0  -3  13  303.10   13.00 137 0.63106-0.60958 0.39569-0.76151 0.69675-0.24928
   0  -3  13  294.90   14.20 437-0.22836 0.24984 0.52879-0.89460 0.80555-0.35808
   0   3  14   15.20    2.90  39-0.48248 0.50561 0.84313-0.47732-0.26024 0.74213
   0   3  14   13.00    3.20 180 0.73731-0.71418-0.32533 0.69115 0.62676-0.14487
   0   3 -14   12.80    2.60 316-0.62317 0.60005-0.41298 0.77880-0.69330 0.21140
   0  -3 -14    9.80    2.80 219 0.48246-0.50558-0.84314 0.47733 0.26025-0.74214
   0  -3  14   13.50    2.60 136 0.62315-0.60002 0.41300-0.77881 0.69331-0.21142
   0  -3  14   11.70    3.20 436-0.22796 0.25109 0.54602-0.91184 0.79429-0.31240
   0   3  15   12.40    2.90  42-0.45345 0.47823 0.86733-0.50152-0.22676 0.74308
   0   3  15   20.30    3.80 180 0.73615-0.71137-0.33316 0.69897 0.62379-0.10748
   0   3 -15   15.40    2.70  84 0.06508-0.08986 0.95582-0.59000 0.28946-0.80577
   0   3 -15   14.90    2.50 315-0.61653 0.59176-0.42702 0.79283-0.69029 0.17398
   0   3 -15   10.90    3.30 397-0.16547 0.14069 0.94302-0.57721 0.28039-0.79671
   0  -3 -15   16.40    2.90 222 0.45342-0.47820-0.86734 0.50153 0.22677-0.74308
   0  -3  15   11.00    3.00 135 0.61651-0.59173 0.42704-0.79285 0.69031-0.17400
   0  -3  15   14.70    2.90 264-0.06512 0.08990-0.95582 0.59000-0.28946 0.80577
   0  -3  15   10.80    3.50 435-0.22755 0.25233 0.56020-0.92601 0.78465-0.26834
   0   3  16    1.40    3.40  45-0.42405 0.45048 0.88888-0.52307-0.19356 0.74430
   0   3  16   -5.30    2.80 180 0.73532-0.70889-0.33853 0.70435 0.62172-0.07099
   0   3 -16    1.20    2.10  81 0.01713-0.04356 0.96905-0.60324 0.24681-0.79755
   0   3 -16   -1.30    2.70 314-0.61119 0.58476-0.43802 0.80383-0.68780 0.13707
   0   3 -16    2.30    3.10 395-0.15817 0.13174 0.95623-0.59042 0.23830-0.78903
   0  -3 -16    0.10    2.80 225 0.42402-0.45045-0.88889 0.52308 0.19357-0.74430
   0  -3  16    0.50    2.80 134 0.61116-0.58473 0.43804-0.80385 0.68782-0.13708
   0  -3  16    0.90    2.60 261-0.01717 0.04360-0.96905 0.60324-0.24681 0.79754
   0  -3  16    6.90    3.60 434-0.22716 0.25360 0.57169-0.93750 0.77659-0.22585
   0   3  17   61.30    4.90  48-0.39436 0.42244 0.90793-0.54212-0.16068 0.74583
   0   3 -17   75.50    5.30 313-0.60713 0.57904-0.44621 0.81202-0.68587 0.10072
   0  -3 -17   72.40    5.10 228 0.39433-0.42241-0.90794 0.54213 0.16068-0.74584
   0  -3  17   79.70    5.80 133 0.60710-0.57901 0.44623-0.81204 0.68588-0.10073
   0  -3  17   62.30    5.50 257 0.02936-0.00128-0.97807 0.61226-0.20453 0.78968
   0  -3  17   56.90    5.50 433-0.22682 0.25491 0.58081-0.94662 0.77002-0.18486
   0   3  18   39.70    4.70  50-0.36444 0.39417 0.92462-0.55880-0.12814 0.74771
   0   3 -18   49.30    4.30  74-0.07443 0.04470 0.98323-0.61741 0.16274-0.78232
   0   3 -18   33.70    4.10 313-0.60432 0.57459-0.45177 0.81759-0.68452 0.06494
   0  -3 -18   45.70    4.40 230 0.36441-0.39414-0.92463 0.55881 0.12814-0.74772
   0  -3  18   35.30    4.30 133 0.60429-0.57456 0.45179-0.81761 0.68453-0.06496
   0  -3  18   40.70    5.40 433-0.22654 0.25627 0.58783-0.95364 0.76485-0.14528
   0   3  19  149.80    9.40  53-0.33433 0.36572 0.93905-0.57324-0.09595 0.74995
   0   3 -19  149.70    8.40  70-0.11797 0.08658 0.98482-0.61900 0.12155-0.77555
   0   3 -19  143.10    8.50 313-0.60274 0.57135-0.45489 0.82070-0.68375 0.02975
   0  -3 -19  139.90    7.70 233 0.33430-0.36569-0.93906 0.57325 0.09596-0.74995
   0  -3  19  157.20    8.90 133 0.60271-0.57132 0.45491-0.82072 0.68376-0.02976
   0  -3  19  144.30    9.80 432-0.22632 0.25770 0.59299-0.95880 0.76100-0.10700
   0   3  20   31.90    4.50  55-0.30407 0.33711 0.95136-0.58554-0.06413 0.75255
   0   3 -20   30.20    4.40 313-0.60233 0.56929-0.45569 0.82150-0.68355-0.00487
   0  -3 -20   46.40    4.70 235 0.30404-0.33708-0.95137 0.58555 0.06414-0.75255
   0  -3  20   33.40    4.80 133 0.60230-0.56926 0.45571-0.82153 0.68356 0.00486
   0  -3  20   33.40    6.30 432-0.22616 0.25920 0.59648-0.96230 0.75836-0.06995
   0   3  21   32.20    5.40  58-0.27368 0.30838 0.96162-0.59581-0.03267 0.75551
   0   3 -21   43.60    4.80 313-0.60304 0.56835-0.45430 0.82011-0.68390-0.03894
   0  -3  21   32.40    5.50 432-0.22607 0.26076 0.59847-0.96428 0.75685-0.03402
   0   3  22    4.90    3.80  60-0.24318 0.27952 0.96993-0.60412-0.00156 0.75882
   0   3 -22    4.40    3.80 313-0.60481 0.56847-0.45080 0.81661-0.68476-0.07250
   0  -3 -22   16.10    3.70 240 0.24315-0.27949-0.96994 0.60412 0.00157-0.75882
   0  -3  22    4.30    5.10 432-0.22604 0.26239 0.59908-0.96489 0.75639 0.00087
   0   3 -23    0.60    3.10 314-0.60760 0.56960-0.44526 0.81108-0.68610-0.10558
   0  -3  23   -0.60    5.20 432-0.22607 0.26407 0.59844-0.96425 0.75688 0.03480
   0   3 -24   -6.90    3.70 314-0.61134 0.57169-0.43772 0.80353-0.68787-0.13823
   0  -3 -24    7.20    4.00 245 0.18178-0.22142-0.98095 0.61514-0.05966-0.76644
   0  -3  24    6.80    7.00 432-0.22616 0.26580 0.59664-0.96245 0.75825 0.06785
   0   4   0  130.70    6.60 146 0.68837-0.68837 0.24388 0.24388 0.71538-0.71538
   0   4   0  134.50    6.00 355-0.74618 0.74618 0.24388 0.24388-0.65457 0.65457
   0   4   0  123.80    6.80 455-0.22256 0.22256 0.24388 0.24388 0.93216-0.93216
   0  -4   0  125.40    6.10 175 0.74616-0.74616-0.24388-0.24388 0.65458-0.65458
   0  -4   0  116.30    5.90 326-0.68839 0.68839-0.24388-0.24388-0.71536 0.71536
   0  -4   0  124.90    6.60 483-0.17009 0.17009-0.24388-0.24388 0.94551-0.94551
   0   4   1    8.00    3.10 149 0.70271-0.70106 0.19447 0.29328 0.71732-0.68290
   0   4   1    3.10    2.60 358-0.74185 0.74351 0.29021 0.19754-0.63941 0.67384
   0   4   1    8.30    1.40 366 0.53784-0.53619 0.18530 0.30245 0.84729-0.81287
   0   4   1    9.60    2.50 459-0.21840 0.22005 0.17820 0.30955 0.94786-0.91344
   0   4  -1   11.10    3.00 143 0.67128-0.67293 0.29529 0.19247 0.71128-0.74570
   0   4  -1   19.80    4.40 352-0.74869 0.74704 0.19796 0.28979-0.66788 0.63346
   0   4  -1   11.20    2.60 451-0.22574 0.22408 0.30944 0.17831 0.91184-0.94626
   0  -4  -1   13.70    2.60 178 0.74184-0.74349-0.29022-0.19754 0.63943-0.67385
   0  -4  -1    7.80    2.90 329-0.70273 0.70107-0.19447-0.29328-0.71730 0.68288
   0  -4  -1    7.30    3.30 487-0.15896 0.15731-0.31061-0.17714 0.92844-0.96286
   0  -4   1    6.50    3.10 172 0.74867-0.74702-0.19796-0.28979 0.66790-0.63348
   0  -4   1   10.90    2.50 323-0.67130 0.67295-0.29528-0.19247-0.71126 0.74568
   0  -4   1    9.40    3.00 479-0.18017 0.18182-0.17750-0.31025 0.95773-0.92331
   0   4   2   84.00    4.70 152 0.71450-0.71120 0.14748 0.34027 0.71741-0.64857
   0   4   2   82.10    3.70 377 0.38519-0.38189 0.11708 0.37068 0.93281-0.86397
   0   4   2   90.20    5.10 462-0.21339 0.21669 0.11338 0.37437 0.95901-0.89017
   0   4  -2   75.70    5.00 140 0.65125-0.65455 0.34820 0.13955 0.70474-0.77358
   0   4  -2   83.10    4.40 349-0.74948 0.74618 0.15285 0.33490-0.67937 0.61052
   0   4  -2   84.30    4.60 447-0.22786 0.22456 0.37393 0.11382 0.88706-0.95590
   0  -4  -2   87.70    4.90 180 0.73562-0.73893-0.33659-0.15116 0.62247-0.69131
   0  -4  -2   87.80    4.50 332-0.71452 0.71122-0.14748-0.34027-0.71740 0.64855
   0  -4  -2   82.50    5.10 491-0.14689 0.14359-0.37668-0.11107 0.90652-0.97536
   0  -4   2   80.40    5.00 169 0.74947-0.74616-0.15284-0.33491 0.67938-0.61054
   0  -4   2   77.90    5.00 320-0.65127 0.65457-0.34820-0.13955-0.70472 0.77356
   0  -4   2   91.50    5.30 475-0.18911 0.19242-0.11249-0.37526 0.96529-0.89645
   0   4   3    0.30    2.40   3-0.72752 0.73247 0.38263 0.10512-0.60375 0.70701
   0   4   3    6.10    2.70 154 0.72402-0.71906 0.10323 0.38452 0.71597-0.61271
   0   4   3    2.50    1.20 387 0.22327-0.21831 0.04664 0.44111 0.98323-0.87997
   0   4   3   -0.40    2.90 466-0.20767 0.21262 0.05033 0.43742 0.96581-0.86255
   0   4  -3    2.60    2.20 136 0.62818-0.63314 0.40206 0.08570 0.69552-0.79878
   0   4  -3    1.00    2.30 347-0.74871 0.74375 0.10892 0.37883-0.68907 0.58581
   0   4  -3   -0.50    2.10 443-0.22890 0.22394 0.43648 0.05127 0.85812-0.96138
   0  -4  -3    0.10    2.40 183 0.72750-0.73246-0.38263-0.10512 0.60377-0.70703
   0  -4  -3    2.20    2.30 334-0.72403 0.71908-0.10323-0.38452-0.71596 0.61269
   0  -4  -3    0.60    2.50 495-0.13404 0.12908-0.44110-0.04665 0.87994-0.98320
   0  -4   3    2.90    2.30 167 0.74869-0.74373-0.10892-0.37883 0.68909-0.58583
   0  -4   3    2.70    2.30 316-0.62820 0.63316-0.40205-0.08570-0.69550 0.79876
   0  -4   3    5.10    2.90 472-0.19691 0.20187-0.04975-0.43800 0.96858-0.86532
   0   4   4    5.80    2.60   6-0.71749 0.72409 0.42799 0.05976-0.58338 0.72107
   0   4   4    3.70    2.50 157 0.73152-0.72491 0.06195 0.42580 0.71332-0.57564
   0   4   4    1.80    2.60 470-0.20141 0.20802-0.01013 0.49788 0.96866-0.83098
   0   4  -4    4.40    2.30 133 0.60204-0.60864 0.45623 0.03152 0.68343-0.82111
   0   4  -4    5.90    2.50 344-0.74654 0.73993 0.06654 0.42121-0.69708 0.55939
   0   4  -4    2.10    2.40 439-0.22885 0.22224 0.49633-0.00858 0.82548-0.96316
   0  -4  -4    2.70    2.60 186 0.71747-0.72408-0.42799-0.05976 0.58340-0.72108
   0  -4  -4    5.00    2.50 337-0.73154 0.72493-0.06195-0.42580-0.71331 0.57562
   0  -4   4    3.60    2.20 164 0.74652-0.73991-0.06653-0.42122 0.69709-0.55941
   0  -4   4    0.70    2.30 313-0.60206 0.60867-0.45622-0.03153-0.68341 0.82110
   0  -4   4    2.90    2.80 468-0.20358 0.21018 0.00997-0.49772 0.96811-0.83043
   0   4   5   16.70    3.50   9-0.70559 0.71385 0.47236 0.01539-0.56147 0.73358
   0   4   5   13.00    3.30 159 0.73729-0.72903 0.02380 0.46395 0.70976-0.53766
   0   4   5   13.80    3.00 473-0.19481 0.20306-0.06734 0.55509 0.96805-0.79595
   0   4  -5   12.90    2.60 129 0.57285-0.58111 0.51007-0.02232 0.66836-0.84047
   0   4  -5   18.80    3.40 342-0.74317 0.73491 0.02601 0.46174-0.70350 0.53139
   0   4  -5   16.20    2.80 435-0.22777 0.21951 0.55288-0.06513 0.78967-0.96178
   0  -4  -5   14.50    3.60 189 0.70558-0.71384-0.47236-0.01539 0.56149-0.73360
   0  -4  -5   19.50    3.60 339-0.73731 0.72905-0.02380-0.46395-0.70975 0.53764
   0  -4   5   14.90    3.30 162 0.74315-0.73489-0.02600-0.46175 0.70352-0.53141
   0  -4   5   11.00    2.50 309-0.57287 0.58113-0.51007 0.02232-0.66835 0.84045
   0  -4   5   18.80    2.00 384 0.27395-0.26569 0.06850-0.55625 0.97134-0.79924
   0  -4   5   19.00    4.10 465-0.20917 0.21743 0.06608-0.55383 0.96448-0.79238
   0   4   6    8.80    3.20  12-0.69191 0.70182 0.51547-0.02772-0.53815 0.74468
   0   4   6   13.90    3.30 161 0.74160-0.73169-0.01115 0.49891 0.70557-0.49904
   0   4   6   15.00    3.40 476-0.18802 0.19793-0.12082 0.60857 0.96456-0.75804
   0   4  -6   15.40    2.70 126 0.54075-0.55066 0.56294-0.07519 0.65028-0.85680
   0   4  -6    9.80    2.70 340-0.73882 0.72891-0.01238 0.50014-0.70847 0.50195
   0   4  -6   11.40    2.50 431-0.22573 0.21582 0.60571-0.11796 0.75128-0.95781
   0  -4  -6   14.90    3.20 192 0.69189-0.70180-0.51547 0.02772 0.53817-0.74469
   0  -4  -6    7.10    3.20 341-0.74162 0.73171 0.01115-0.49890-0.70555 0.49902
   0  -4   6   13.40    2.80 160 0.73880-0.72889 0.01239-0.50014 0.70849-0.50197
   0  -4   6   17.40    2.90 306-0.54077 0.55068-0.56294 0.07519-0.65027 0.85679
   0  -4   6   10.90    1.90 378 0.36945-0.35954 0.11015-0.59790 0.93937-0.73284
   0  -4   6   14.90    3.80 462-0.21379 0.22370 0.11818-0.60593 0.95833-0.75180
   0   4   7    7.50    2.80  15-0.67652 0.68808 0.55708-0.06933-0.51356 0.75451
   0   4   7    0.80    2.40 163 0.74471-0.73314-0.04289 0.53064 0.70099-0.46004
   0   4   7    0.30    2.50 479-0.18121 0.19277-0.17025 0.65800 0.95878-0.71784
   0   4  -7    4.60    2.40 338-0.73371 0.72215-0.04842 0.53617-0.71216 0.47122
   0   4  -7    2.10    2.40 428-0.22282 0.21125 0.65457-0.16682 0.71090-0.95184
   0  -4  -7    5.60    2.70 195 0.67650-0.68806-0.55709 0.06934 0.51357-0.75452
   0  -4  -7   -1.90    2.90 343-0.74472 0.73316 0.04289-0.53064-0.70097 0.46002
   0  -4  -7    4.00    1.60 506 0.54996-0.56152-0.60205 0.11430 0.60459-0.84553
   0  -4   7   -2.20    2.30 158 0.73369-0.72213 0.04843-0.53618 0.71218-0.47124
   0  -4   7    1.50    2.20 302-0.50594 0.51751-0.61421 0.12646-0.62920 0.87014
   0  -4   7   -0.50    2.10 373 0.44466-0.43309 0.14341-0.63116 0.90447-0.66352
   0  -4   7    4.30    2.90 459-0.21753 0.22909 0.16604-0.65379 0.95028-0.70933
   0   4   8  158.90    7.30  18-0.65953 0.67274 0.59702-0.10927-0.48784 0.76321
   0   4   8  139.10    7.10 165 0.74684-0.73363-0.07146 0.55921 0.69623-0.42086
   0   4   8  148.90    7.30 481-0.17452 0.18774-0.21547 0.70322 0.95131-0.67594
   0   4  -8  144.70    7.70 336-0.72807 0.71486-0.08191 0.56966-0.71475 0.43938
   0   4  -8  147.00    7.90 424-0.21914 0.20593 0.69934-0.21159 0.66907-0.94443
   0  -4  -8  147.20    7.00 198 0.65951-0.67272-0.59703 0.10928 0.48785-0.76322
   0  -4  -8  145.90    7.60 345-0.74686 0.73364 0.07145-0.55920-0.69622 0.42085
   0  -4  -8  146.80    5.60 516 0.40022-0.41343-0.67932 0.19157 0.63360-0.90897
   0  -4   8  151.10    7.70 156 0.72805-0.71484 0.08192-0.56967 0.71476-0.43940
   0  -4   8  144.50    7.50 298-0.46864 0.48186-0.66331 0.17556-0.60525 0.88062
   0  -4   8  144.80    6.60 368 0.50349-0.49027 0.16976-0.65751 0.87035-0.59498
   0  -4   8  126.90    7.70 457-0.22051 0.23372 0.20960-0.69735 0.94092-0.66555
   0   4   9    4.10    2.80  21-0.64106 0.65592 0.63514-0.14739-0.46114 0.77092
   0   4   9    0.80    3.20 166 0.74822-0.73335-0.09693 0.58468 0.69149-0.38170
   0   4   9   -3.90    3.60 484-0.16807 0.18294-0.25647 0.74422 0.94267-0.63288
   0   4  -9    0.80    2.30 114 0.42914-0.44401 0.70975-0.22200 0.57861-0.88839
   0   4  -9    3.10    2.50 334-0.72212 0.70725-0.11275 0.60050-0.71639 0.40660
   0   4  -9    0.40    2.60 421-0.21481 0.19994 0.74004-0.25229 0.62630-0.93608
   0  -4  -9    8.00    2.80 201 0.64104-0.65591-0.63515 0.14740 0.46115-0.77094
   0  -4  -9   -3.50    3.20 346-0.74823 0.73337 0.09692-0.58467-0.69147 0.38168
   0  -4  -9    1.30    1.00 529 0.18299-0.19785-0.75061 0.26286 0.64295-0.95274
   0  -4   9    3.00    3.00 154 0.72210-0.70723 0.11276-0.60051 0.71641-0.40662
   0  -4   9   -1.80    2.40 294-0.42917 0.44404-0.70974 0.22199-0.57860 0.88838
   0  -4   9    1.90    2.30 365 0.54946-0.53460 0.19058-0.67833 0.83893-0.52914
   0  -4   9    0.20    3.10 454-0.22284 0.23770 0.24891-0.73666 0.93076-0.62098
   0   4  10    2.50    2.70  23-0.62122 0.63774 0.67132-0.18357-0.43359 0.77780
   0   4  10    6.10    2.70 167 0.74901-0.73249-0.11942 0.60717 0.68690-0.34269
   0   4  10    3.00    3.50 486-0.16194 0.17846-0.29333 0.78108 0.93334-0.58913
   0   4 -10    7.60    2.70 111 0.38783-0.40435 0.75309-0.26534 0.54946-0.89367
   0   4 -10    8.00    2.70 332-0.71604 0.69952-0.14085 0.62860-0.71727 0.37306
   0   4 -10    6.00    3.00 418-0.20992 0.19340 0.77677-0.28902 0.58301-0.92722
   0  -4 -10    6.30    2.80 203 0.62120-0.63772-0.67133 0.18358 0.43361-0.77781
   0  -4 -10    6.50    3.00 347-0.74903 0.73251 0.11941-0.60716-0.68688 0.34268
   0  -4 -10    6.30    0.80 549-0.16871 0.15219-0.78229 0.29454 0.59084-0.93505
   0  -4  10    1.70    3.00 152 0.71602-0.69950 0.14087-0.62862 0.71729-0.37308
   0  -4  10    5.70    2.80 291-0.38786 0.40437-0.75308 0.26533-0.54945 0.89366
   0  -4  10    9.30    2.60 362 0.58543-0.56891 0.20702-0.69477 0.81104-0.46683
   0  -4  10    8.80    3.20 452-0.22463 0.24115 0.28410-0.77185 0.92026-0.57605
   0   4  11  156.10    8.30  26-0.60015 0.61832 0.70549-0.21774-0.40534 0.78397
   0   4  11  154.30    7.60 168 0.74939-0.73121-0.13904 0.62679 0.68259-0.30396
   0   4  11  159.90    8.70 488-0.15621 0.17438-0.32623 0.81398 0.92372-0.54510
   0   4 -11  169.00    8.70 107 0.34502-0.36319 0.79301-0.30526 0.51808-0.89671
   0   4 -11  148.10    8.70 414-0.20457 0.18640 0.80970-0.32195 0.53958-0.91821
   0  -4 -11  159.70    7.40 206 0.60013-0.61830-0.70550 0.21775 0.40535-0.78398
   0  -4 -11  159.60    8.60 348-0.74940 0.73123 0.13903-0.62678-0.68257 0.30394
   0  -4  11  163.60    8.30 151 0.71001-0.69184 0.16620-0.65395 0.71758-0.33895
   0  -4  11  138.00    8.20 287-0.34505 0.36322-0.79300 0.30525-0.51807 0.89670
   0  -4  11  155.10    8.20 360 0.61362-0.59545 0.22002-0.70777 0.78690-0.40828
   0  -4  11  150.90    9.30 450-0.22598 0.24415 0.31539-0.80314 0.90976-0.53113
   0   4  12   -2.90    3.30  29-0.57794 0.59777 0.73761-0.24986-0.37650 0.78955
   0   4  12    3.50    2.80 169 0.74946-0.72964-0.15594 0.64369 0.67865-0.26560
   0   4  12   -2.90    3.80 490-0.15090 0.17073-0.35538 0.84313 0.91416-0.50111
   0   4 -12    0.90    2.50 329-0.70425 0.68443-0.18876 0.67651-0.71741 0.30436
   0   4 -12    2.60    2.90 411-0.19884 0.17902 0.83905-0.35130 0.49629-0.90934
   0  -4 -12    5.30    2.70 209 0.57792-0.59775-0.73762 0.24987 0.37651-0.78956
   0  -4 -12    2.70    2.90 349-0.74948 0.72966 0.15593-0.64368-0.67863 0.26558
   0  -4  12    5.70    2.60 149 0.70423-0.68441 0.18878-0.67653 0.71742-0.30437
   0  -4  12   -0.70    3.10 449-0.22697 0.24679 0.34301-0.83076 0.89955-0.48650
   0   4  13    5.50    2.80  32-0.55473 0.57620 0.76765-0.27990-0.34718 0.79465
   0   4  13   -4.90    3.30 491-0.14606 0.16753-0.38103 0.86878 0.90489-0.45742
   0   4 -13    2.70    2.40  99 0.25632-0.27780 0.86170-0.37395 0.44971-0.89718
   0   4 -13   -0.70    2.90 328-0.69883 0.67735-0.20860 0.69635-0.71694 0.26947
   0   4 -13   -4.10    3.30 408-0.19281 0.17133 0.86505-0.37730 0.45336-0.90083
   0  -4 -13   -2.70    3.00 212 0.55471-0.57618-0.76766 0.27991 0.34720-0.79467
   0  -4 -13   -5.10    3.00 350-0.74937 0.72789 0.17024-0.65799-0.67512 0.22765
   0  -4  13   -7.40    2.80 148 0.69881-0.67733 0.20862-0.69637 0.71696-0.26949
   0  -4  13    2.10    2.90 279-0.25636 0.27783-0.86170 0.37395-0.44970 0.89717
   0  -4  13    4.00    3.40 447-0.22769 0.24916 0.36724-0.85499 0.88986-0.44239
   0   4  14   22.80    3.80  34-0.53060 0.55372 0.79561-0.30786-0.31749 0.79938
   0   4  14   21.60    5.10 493-0.14169 0.16481-0.40344 0.89119 0.89613-0.41424
   0   4 -14   19.50    3.00  96 0.21108-0.23420 0.89025-0.40250 0.41328-0.89518
   0   4 -14   23.50    3.70 327-0.69388 0.67075-0.22577 0.71352-0.71630 0.23441
   0  -4 -14   22.40    3.40 214 0.53058-0.55370-0.79562 0.30787 0.31750-0.79940
   0  -4 -14   20.20    4.30 351-0.74915 0.72603 0.18210-0.66985-0.67210 0.19020
   0  -4  14   18.20    3.90 147 0.69386-0.67073 0.22578-0.71353 0.71631-0.23442
   0  -4  14   16.10    3.50 276-0.21111 0.23423-0.89024 0.40249-0.41328 0.89517
   0  -4  14   33.20    5.50 446-0.22819 0.25132 0.38833-0.87608 0.88084-0.39895
   0   4  15   38.00    4.30  37-0.50565 0.53043 0.82150-0.33375-0.28751 0.80383
   0   4 -15   34.40    4.20 326-0.68949 0.66471-0.24032 0.72807-0.71557 0.19925
   0  -4 -15   35.30    4.20 217 0.50563-0.53041-0.82151 0.33376 0.28752-0.80384
   0  -4 -15   41.30    4.50 352-0.74890 0.72412 0.19164-0.67939-0.66958 0.15327
   0  -4  15   32.10    3.80 146 0.68947-0.66469 0.24034-0.72809 0.71558-0.19927
   0  -4  15   33.70    4.80 445-0.22853 0.25331 0.40655-0.89430 0.87260-0.35629
   0   4  16    6.90    3.50  40-0.47997 0.50640 0.84535-0.35760-0.25732 0.80805
   0   4 -16   10.30    3.20  89 0.12018-0.14661 0.93563-0.44788 0.33728-0.88801
   0   4 -16   10.90    2.90 326-0.68573 0.65930-0.25234 0.74009-0.71484 0.16410
   0  -4 -16    5.70    3.30 220 0.47995-0.50638-0.84536 0.35761 0.25733-0.80806
   0  -4 -16    3.40    4.50 352-0.74865 0.72222 0.19900-0.68675-0.66759 0.11686
   0  -4  16   12.70    3.10 146 0.68571-0.65928 0.25236-0.74011 0.71485-0.16412
   0  -4  16    6.90    4.30 444-0.22875 0.25518 0.42213-0.90988 0.86521-0.31448
   0   4  17    0.50    3.30  42-0.45364 0.48172 0.86718-0.37943-0.22698 0.81213
   0   4 -17    1.50    3.20 325-0.68265 0.65457-0.26191 0.74966-0.71417 0.12902
   0  -4 -17    7.30    3.60 222 0.45361-0.48169-0.86719 0.37944 0.22699-0.81214
   0  -4 -17    4.90    3.60 352-0.74844 0.72036 0.20429-0.69204-0.66614 0.08099
   0  -4  17    6.70    3.70 145 0.68263-0.65454 0.26193-0.74968 0.71419-0.12903
   0  -4  17   -0.60    4.20 443-0.22889 0.25697 0.43531-0.92306 0.85871-0.27355
   0   4  18  143.10   10.30  45-0.42671 0.45644 0.88705-0.39930-0.19654 0.81611
   0   4 -18  145.00    8.70 325-0.68028 0.65055-0.26910 0.75685-0.71362 0.09405
   0  -4 -18  148.00    8.30 225 0.42668-0.45642-0.88706 0.39931 0.19655-0.81612
   0  -4 -18  138.10    9.40 353-0.74830 0.71857 0.20762-0.69537-0.66522 0.04564
   0  -4  18  115.00    9.10 145 0.68026-0.65053 0.26912-0.75687 0.71364-0.09406
   0  -4  18  140.30   10.10 442-0.22896 0.25870 0.44630-0.93405 0.85311-0.23354
   0   4  19   41.60    5.40  47-0.39925 0.43063 0.90497-0.41722-0.16605 0.82005
   0   4 -19   48.20    5.00 324-0.67865 0.64726-0.27399 0.76174-0.71322 0.05923
   0  -4 -19   38.50    4.70 227 0.39922-0.43061-0.90498 0.41723 0.16606-0.82005
   0  -4 -19   38.80    5.50 353-0.74824 0.71685 0.20907-0.69682-0.66481 0.01081
   0  -4  19   45.30    6.20 442-0.22900 0.26038 0.45527-0.94302 0.84842-0.19442
   0   4  20    8.40    4.40  50-0.37129 0.40433 0.92100-0.43325-0.13554 0.82396
   0   4 -20    4.40    3.60 324-0.67776 0.64472-0.27664 0.76439-0.71300 0.02458
   0  -4 -20    5.10    3.60 230 0.37127-0.40431-0.92101 0.43326 0.13555-0.82397
   0  -4  20   -2.60    5.30 441-0.22901 0.26205 0.46240-0.95015 0.84461-0.15619
   0   4  21    3.90    4.20  52-0.34289 0.37758 0.93518-0.44743-0.10505 0.82789
   0   4 -21   -1.90    3.90 324-0.67760 0.64291-0.27710 0.76486-0.71296-0.00988
   0  -4 -21    0.10    4.60 232 0.34287-0.37756-0.93519 0.44744 0.10506-0.82790
   0  -4  21   -4.40    5.20 441-0.22901 0.26370 0.46783-0.95558 0.84166-0.11882
   0   4 -22   33.40    5.50 324-0.67817 0.64183-0.27542 0.76317-0.71311-0.04415
   0  -4 -22   39.90    5.60 235 0.31405-0.35039-0.94754 0.45979 0.07460-0.83186
   0  -4  22   27.10    6.30 441-0.22900 0.26534 0.47170-0.95945 0.83953-0.08227
   0   5   0    1.80    2.80 142 0.66785-0.66785 0.30484 0.30484 0.71028-0.71028
   0   5   0   -1.20    3.50 451-0.22555 0.22555 0.30484 0.30484 0.91342-0.91342
   0  -5   0    1.90    2.80 178 0.74008-0.74008-0.30484-0.30484 0.63428-0.63428
   0  -5   0   -5.70    2.80 322-0.66786 0.66786-0.30484-0.30484-0.71026 0.71026
   0  -5   0    1.70    3.40 487-0.15996 0.15996-0.30484-0.30484 0.93011-0.93011
   0   5   1   70.70    5.40 145 0.68145-0.67980 0.26551 0.34418 0.71392-0.67950
   0   5   1   57.60    4.70 454-0.22308 0.22473 0.25334 0.35635 0.92952-0.89509
   0   5  -1   66.90    4.80 140 0.65229-0.65394 0.34562 0.26406 0.70511-0.73954
   0   5  -1   69.90    5.10 356-0.74403 0.74238 0.26932 0.34037-0.64646 0.61204
   0   5  -1   61.20    5.70 448-0.22738 0.22573 0.35631 0.25338 0.89432-0.92874
   0  -5  -1   65.90    4.70 181 0.73495-0.73661-0.34086-0.26882 0.62082-0.65524
   0  -5  -1   61.90    5.30 325-0.68147 0.67982-0.26551-0.34418-0.71390 0.67948
   0  -5  -1   56.00    5.50 490-0.15053 0.14888-0.35739-0.25230 0.91346-0.94788
   0  -5   1   67.60    4.80 176 0.74402-0.74236-0.26932-0.34037 0.64648-0.61206
   0  -5   1   62.20    4.70 320-0.65230 0.65396-0.34562-0.26407-0.70510 0.73952
   0  -5   1   70.00    5.30 484-0.16870 0.17036-0.25255-0.35714 0.94357-0.90915
   0   5   2   84.40    5.30   3-0.72859 0.73189 0.37716 0.23252-0.60607 0.67491
   0   5   2   88.20    6.20 147 0.69324-0.68994 0.22786 0.38183 0.71622-0.64738
   0   5   2   78.90    5.40 457-0.22004 0.22334 0.20230 0.40739 0.94263-0.87378
   0   5  -2   87.60    5.50 137 0.63466-0.63797 0.38757 0.22211 0.69826-0.76710
   0   5  -2  102.00    6.00 354-0.74683 0.74353 0.23450 0.37519-0.65742 0.58858
   0   5  -2   84.40    6.00 445-0.22854 0.22524 0.40722 0.20247 0.87229-0.94113
   0  -5  -2   79.00    5.80 183 0.72857-0.73187-0.37717-0.23252 0.60609-0.67493
   0  -5  -2   80.10    6.00 327-0.69326 0.68995-0.22786-0.38183-0.71620 0.64736
   0  -5  -2   89.90    6.20 493-0.14046 0.13715-0.40963-0.20006 0.89360-0.96244
   0  -5   2   88.10    5.90 174 0.74682-0.74351-0.23450-0.37519 0.65744-0.58860
   0  -5   2   89.00    5.70 317-0.63468 0.63799-0.38757-0.22212-0.69825 0.76709
   0  -5   2   84.50    6.50 481-0.17671 0.18001-0.20102-0.40867 0.95393-0.88508
   0   5   3  120.00    6.50   5-0.72091 0.72586 0.41353 0.19616-0.59009 0.69335
   0   5   3  123.30    7.30 149 0.70335-0.69839 0.19209 0.41760 0.71737-0.61410
   0   5   3  121.10    4.80 369 0.49308-0.48812 0.16508 0.44461 0.87686-0.77360
   0   5   3  111.30    6.90 460-0.21650 0.22145 0.15221 0.45748 0.95284-0.84958
   0   5  -3  123.30    6.90 134 0.61490-0.61985 0.43038 0.17931 0.68956-0.79283
   0   5  -3  132.00    6.60 352-0.74859 0.74363 0.20059 0.40910-0.66716 0.56390
   0   5  -3  124.20    7.30 442-0.22900 0.22405 0.45712 0.15257 0.84744-0.95070
   0  -5  -3  133.00    6.60 185 0.72089-0.72585-0.41353-0.19615 0.59011-0.69337
   0  -5  -3  115.60    7.00 329-0.70336 0.69841-0.19209-0.41760-0.71735 0.61409
   0  -5  -3  120.30    7.10 497-0.12982 0.12487-0.46104-0.14865 0.87059-0.97385
   0  -5   3  119.90    6.80 172 0.74857-0.74362-0.20059-0.40910 0.66718-0.56392
   0  -5   3  114.40    6.80 314-0.61492 0.61987-0.43038-0.17931-0.68955 0.79281
   0  -5   3  110.30    6.70 478-0.18395 0.18891-0.15076-0.45892 0.96136-0.85809
   0   5   4  238.50   10.10   8-0.71192 0.71852 0.44976 0.15993-0.57289 0.71057
   0   5   4  240.30   11.70 151 0.71193-0.70532 0.15835 0.45134 0.71754-0.57986
   0   5   4  230.30    8.70 378 0.36402-0.35742 0.10777 0.50192 0.94154-0.80385
   0   5   4  232.00   10.90 463-0.21255 0.21916 0.10352 0.50617 0.96033-0.82265
   0   5  -4  252.20   11.20 132 0.59293-0.59954 0.47370 0.13599 0.67889-0.81657
   0   5  -4  227.50   10.70 438-0.22875 0.22214 0.50556 0.10413 0.81998-0.95766
   0  -5  -4  239.60   11.40 188 0.71190-0.71851-0.44977-0.15992 0.57290-0.71059
   0  -5  -4  231.50   10.60 331-0.71195 0.70534-0.15835-0.45133-0.71752 0.57984
   0  -5   4  235.80   10.80 170 0.74938-0.74278-0.16779-0.44190 0.67575-0.53807
   0  -5   4  223.90   11.30 312-0.59295 0.59956-0.47370-0.13599-0.67887 0.81656
   0  -5   4  228.10   11.00 475-0.19044 0.19705-0.10222-0.50747 0.96610-0.82841
   0   5   5   36.70    4.50  10-0.70160 0.70986 0.48566 0.12403-0.55450 0.72660
   0   5   5   33.10    4.70 153 0.71915-0.71089 0.12676 0.48293 0.71692-0.54482
   0   5   5   33.30    2.40 386 0.23659-0.22833 0.05238 0.55731 0.98043-0.80833
   0   5   5   38.50    4.20 466-0.20828 0.21654 0.05665 0.55304 0.96531-0.79320
   0   5  -5   36.20    3.90 129 0.56875-0.57701 0.51717 0.09252 0.66613-0.83824
   0   5  -5   37.40    3.80 348-0.74937 0.74111 0.13628 0.47341-0.68320 0.51109
   0   5  -5   41.90    4.20 435-0.22779 0.21953 0.55218 0.05751 0.79015-0.96225
   0  -5  -5   42.50    4.50 190 0.70159-0.70984-0.48567-0.12402 0.55452-0.72662
   0  -5  -5   33.90    4.80 333-0.71917 0.71091-0.12677-0.48292-0.71690 0.54480
   0  -5   5   35.30    3.90 168 0.74935-0.74109-0.13628-0.47341 0.68321-0.51111
   0  -5   5   34.30    4.20 309-0.56877 0.57703-0.51717-0.09252-0.66612 0.83822
   0  -5   5   25.70    4.80 472-0.19620 0.20446-0.05576-0.55392 0.96843-0.79633
   0   5   6   30.10    3.80  12-0.68997 0.69988 0.52104 0.08865-0.53498 0.74151
   0   5   6   25.20    4.40 155 0.72516-0.71525 0.09740 0.51229 0.71568-0.50915
   0   5   6   19.50    3.80 468-0.20378 0.21369 0.01191 0.59778 0.96804-0.76151
   0   5  -6   22.60    3.60 126 0.54237-0.55228 0.56042 0.04927 0.65122-0.85775
   0   5  -6   32.10    4.50 432-0.22615 0.21624 0.59666 0.01302 0.75822-0.96475
   0  -5  -6   25.30    3.60 192 0.68996-0.69987-0.52105-0.08864 0.53500-0.74152
   0  -5  -6   22.90    3.90 335-0.72517 0.71526-0.09740-0.51229-0.71566 0.50913
   0  -5   6   32.50    3.70 167 0.74859-0.73868-0.10622-0.50347 0.68964-0.48311
   0  -5   6   16.20    3.30 306-0.54239 0.55230-0.56041-0.04928-0.65121 0.85773
   0  -5   6   33.50    4.50 470-0.20124 0.21115-0.01169-0.59800 0.96869-0.76216
   0   5   7   32.90    4.30  15-0.67705 0.68861 0.55574 0.05395-0.51439 0.75533
   0   5   7   40.40    4.80 156 0.73011-0.71854 0.07030 0.53939 0.71396-0.47302
   0   5   7   36.80    4.00 471-0.19915 0.21071-0.03042 0.64010 0.96881-0.72787
   0   5  -7   31.40    3.90 123 0.51384-0.52540 0.60305 0.00663 0.63412-0.87506
   0   5  -7   22.70    4.00 429-0.22387 0.21231 0.63878-0.02909 0.72451-0.96545
   0  -5  -7   34.50    4.10 195 0.67703-0.68860-0.55574-0.05394 0.51440-0.75535
   0  -5  -7   32.40    4.30 336-0.73012 0.71856-0.07031-0.53938-0.71394 0.47300
   0  -5  -7   35.80    3.00 505 0.57076-0.58232-0.58908-0.02061 0.59876-0.83971
   0  -5   7   42.00    4.60 165 0.74723-0.73566-0.07775-0.53194 0.69510-0.45416
   0  -5   7   36.60    4.20 303-0.51386 0.52542-0.60305-0.00664-0.63410 0.87505
   0  -5   7   26.30    2.80 389 0.20235-0.19079 0.03767-0.64736 0.98717-0.74623
   0  -5   7   24.80    4.30 467-0.20563 0.21719 0.02977-0.63946 0.96718-0.72624
   0   5   8   38.80    4.10  17-0.66286 0.67608 0.58960 0.02009-0.49279 0.76815
   0   5   8   31.50    4.20 158 0.73415-0.72093 0.04549 0.56420 0.71192-0.43655
   0   5   8   34.10    4.70 473-0.19446 0.20768-0.07014 0.67983 0.96794-0.69257
   0   5  -8   23.80    3.80 119 0.48325-0.49646 0.64471-0.03502 0.61481-0.89018
   0  -5  -8   41.90    4.20 197 0.66284-0.67606-0.58960-0.02008 0.49280-0.76817
   0  -5  -8   36.20    4.50 338-0.73416 0.72095-0.04550-0.56419-0.71190 0.43653
   0  -5  -8   41.60    2.70 512 0.46600-0.47921-0.64861 0.03893 0.62346-0.89882
   0  -5   8   33.60    3.90 163 0.74538-0.73216-0.05101-0.55868 0.69970-0.42433
   0  -5   8   21.90    3.00 384 0.27967-0.26645 0.07098-0.68067 0.96979-0.69442
   0   5   9   -8.90    3.00  20-0.64745 0.66232 0.62248-0.01280-0.47025 0.78004
   0   5  -9   -3.90    2.90 116 0.45072-0.46558 0.68502-0.07534 0.59333-0.90312
   0   5  -9   -2.20    2.90 342-0.74318 0.72831 0.02610 0.58359-0.70348 0.39369
   0  -5  -9   -5.30    3.10 200 0.64743-0.66230-0.62249 0.01280 0.47027-0.78005
   0  -5  -9    3.60    4.20 339-0.73742 0.72255-0.02297-0.58672-0.70965 0.39987
   0  -5  -9   -2.30    1.40 521 0.32437-0.33923-0.70916 0.09948 0.64084-0.95063
   0  -5   9    8.00    3.80 162 0.74316-0.72829-0.02609-0.58360 0.70350-0.39371
   0  -5   9    3.20    2.40 379 0.34359-0.32872 0.09881-0.70850 0.94932-0.63953
   0  -5   9    5.20    3.70 463-0.21262 0.22749 0.10435-0.71404 0.96022-0.65044
   0   5  10   15.90    4.40  22-0.63086 0.64738 0.65428-0.04459-0.44685 0.79105
   0   5 -10   25.80    4.00 341-0.74071 0.72419 0.00309 0.60660-0.70660 0.36239
   0  -5 -10   24.30    4.40 202 0.63084-0.64736-0.65429 0.04460 0.44686-0.79107
   0  -5 -10   17.80    4.00 340-0.74002 0.72350-0.00268-0.60701-0.70732 0.36311
   0  -5 -10   20.10    1.80 533 0.12248-0.13900-0.76314 0.15345 0.63967-0.98387
   0  -5  10   18.60    3.50 161 0.74069-0.72417-0.00308-0.60661 0.70662-0.36241
   0  -5  10   24.10    3.10 376 0.39617-0.37965 0.12192-0.73160 0.92801-0.58381
   0  -5  10   23.80    5.00 461-0.21535 0.23187 0.13737-0.74705 0.95538-0.61117
   0   5  11    0.20    3.10  24-0.61314 0.63132 0.68489-0.07520-0.42265 0.80128
   0   5 -11   -6.20    3.40 110 0.38044-0.39861 0.76032-0.15064 0.54412-0.92275
   0   5 -11    0.00    3.00 339-0.73809 0.71992-0.01796 0.62765-0.70911 0.33048
   0  -5 -11   -5.00    3.20 204 0.61313-0.63130-0.68490 0.07521 0.42266-0.80129
   0  -5 -11    4.50    3.60 341-0.74208 0.72391 0.01539-0.62508-0.70498 0.32635
   0  -5  11    5.90    3.00 159 0.73807-0.71990 0.01797-0.62766 0.70912-0.33050
   0  -5  11   -0.50    2.60 373 0.43928-0.42111 0.14102-0.75071 0.90727-0.52864
   0  -5  11    1.70    3.70 459-0.21764 0.23581 0.16755-0.77724 0.94999-0.57136
   0   5  12   10.50    3.90  27-0.59436 0.61418 0.71422-0.10453-0.39774 0.81079
   0   5 -12   -0.80    3.10 107 0.34304-0.36286 0.79474-0.18505 0.51659-0.92964
   0   5 -12   -1.00    3.50 338-0.73544 0.71562-0.03699 0.64668-0.71110 0.29805
   0  -5 -12    6.00    3.40 207 0.59434-0.61416-0.71423 0.10454 0.39775-0.81080
   0  -5 -12    0.30    3.50 342-0.74368 0.72386 0.03132-0.64101-0.70272 0.28967
   0  -5  12    5.00    3.00 158 0.73542-0.71560 0.03700-0.64669 0.71112-0.29807
   0  -5  12    6.70    2.90 370 0.47459-0.45477 0.15678-0.76647 0.88791-0.47486
   0  -5  12    1.10    4.00 458-0.21955 0.23938 0.19497-0.80466 0.94428-0.53123
   0   5  13   35.90    4.40  29-0.57456 0.59603 0.74220-0.13251-0.37217 0.81964
   0   5 -13   32.80    4.50 103 0.30439-0.32587 0.82668-0.21700 0.48728-0.93475
   0   5 -13   28.30    4.60 337-0.73283 0.71136-0.05399 0.66368-0.71265 0.26518
   0  -5 -13   28.40    4.10 209 0.57454-0.59601-0.74221 0.13252 0.37218-0.81966
   0  -5 -13   42.40    5.50 343-0.74491 0.72344 0.04515-0.65484-0.70061 0.25314
   0  -5  13   31.00    4.10 157 0.73281-0.71134 0.05400-0.66369 0.71267-0.26520
   0  -5  13   29.60    3.80 368 0.50345-0.48198 0.16974-0.77943 0.87037-0.42290
   0  -5  13   38.30    5.70 456-0.22114 0.24261 0.21972-0.82941 0.93846-0.49099
   0   5  14    0.50    3.40  32-0.55380 0.57692 0.76878-0.15909-0.34603 0.82792
   0   5 -14    1.30    3.00 336-0.73036 0.70723-0.06893 0.67862-0.71384 0.23195
   0  -5 -14   -7.40    3.40 212 0.55378-0.57690-0.76879 0.15910 0.34604-0.82793
   0  -5 -14    4.50    4.10 344-0.74585 0.72273 0.05696-0.66665-0.69870 0.21681
   0  -5  14   -0.10    3.10 156 0.73034-0.70721 0.06894-0.67863 0.71386-0.23197
   0  -5  14    0.10    2.60 367 0.52699-0.50386 0.18037-0.79006 0.85484-0.37295
   0  -5  14    7.30    4.60 455-0.22245 0.24557 0.24191-0.85159 0.93269-0.45080
   0   5  15   16.90    4.10  34-0.53214 0.55691 0.79391-0.18423-0.31936 0.83568
   0   5 -15   18.20    3.50 336-0.72809 0.70331-0.08181 0.69150-0.71474 0.19843
   0  -5 -15   12.40    4.60 214 0.53211-0.55689-0.79392 0.18424 0.31937-0.83569
   0  -5 -15   19.80    4.80 344-0.74655 0.72178 0.06681-0.67650-0.69703 0.18072
   0  -5  15   12.20    3.60 156 0.72807-0.70329 0.08183-0.69152 0.71476-0.19844
   0  -5  15   16.80    3.90 365 0.54611-0.52133 0.18905-0.79874 0.84137-0.32506
   0  -5  15   13.80    4.90 454-0.22352 0.24830 0.26166-0.87135 0.92711-0.41080
   0   5  16   42.80    5.70  36-0.50962 0.53605 0.81757-0.20788-0.29224 0.84297
   0   5 -16   42.00    5.50 335-0.72609 0.69965-0.09264 0.70232-0.71540 0.16466
   0  -5 -16   56.80    6.20 217 0.50960-0.53603-0.81758 0.20789 0.29225-0.84298
   0  -5  16   51.50    6.30 155 0.72606-0.69963 0.09265-0.70234 0.71542-0.16468
   0  -5  16   55.60    5.70 364 0.56153-0.53510 0.19608-0.80577 0.82991-0.27918
   0  -5  16   51.00    6.20 453-0.22439 0.25082 0.27911-0.88880 0.92183-0.37110
   0   5  17   -2.60    3.90  39-0.48631 0.51439 0.83971-0.23002-0.26471 0.84987
   0   5 -17   -1.70    3.20 334-0.72439 0.69631-0.10141 0.71110-0.71587 0.13071
   0  -5 -17    4.70    4.20 219 0.48629-0.51437-0.83972 0.23003 0.26472-0.84988
   0  -5  17   -7.60    3.60 363 0.57384-0.54576 0.20171-0.81139 0.82037-0.23521
   0  -5  17   -5.20    5.10 452-0.22509 0.25318 0.29438-0.90407 0.91693-0.33177
   0   5  18    3.00    4.70  41-0.46224 0.49198 0.86032-0.25063-0.23683 0.85640
   0   5 -18    2.30    4.10 334-0.72305 0.69332-0.10815 0.71784-0.71619 0.09661
   0  -5 -18    0.30    3.90 221 0.46222-0.49195-0.86033 0.25064 0.23684-0.85641
   0  -5  18   10.90    4.30 362 0.58350-0.55377 0.20614-0.81582 0.81261-0.19304
   0  -5  18    7.50    6.30 451-0.22566 0.25540 0.30761-0.91730 0.91247-0.29290
   0   5  19    3.20    4.70  44-0.43746 0.46885 0.87940-0.26971-0.20863 0.86262
   0   5 -19    7.90    4.80 334-0.72210 0.69071-0.11285 0.72254-0.71639 0.06240
   0  -5 -19   17.10    5.10 224 0.43744-0.46883-0.87941 0.26972 0.20864-0.86263
   0  -5  19    1.90    3.90 362 0.59089-0.55951 0.20953-0.81922 0.80653-0.15253
   0  -5  19   13.30    5.70 450-0.22611 0.25750 0.31892-0.92861 0.90850-0.25451
   0   5  20   12.90    6.70  46-0.41201 0.44505 0.89692-0.28723-0.18016 0.86857
   0   5 -20   17.10    4.20 334-0.72154 0.68851-0.11553 0.72521-0.71650 0.02809
   0  -5 -20   21.00    6.10 226 0.41199-0.44503-0.89693 0.28724 0.18016-0.86858
   0  -5  20    5.20    5.70 361 0.59631-0.56328 0.21203-0.82172 0.80197-0.11355
   0  -5  20    7.40    5.70 450-0.22647 0.25951 0.32842-0.93811 0.90505-0.21664
   0   6   0    8.50    3.70 139 0.64401-0.64401 0.36581 0.36581 0.70202-0.70202
   0  -6   0    6.30    4.10 491-0.14895 0.14895-0.36581-0.36581 0.91048-0.91048
   0   6  -1  100.70    6.90 136 0.62940-0.63105 0.39937 0.33226 0.69604-0.73046
   0  -6  -1   91.90    6.80 493-0.14065 0.13899-0.40868-0.32294 0.89399-0.92841
   0  -6   1  108.10    6.60 180 0.73551-0.73385-0.33735-0.39427 0.62218-0.58776
   0  -6   1   94.80    7.80 488-0.15676 0.15841-0.32312-0.40851 0.92469-0.89027
   0   6  -2   69.50    6.30 134 0.61321-0.61651 0.43386 0.29776 0.68878-0.75762
   0  -6  -2   75.80    6.60 496-0.13187 0.12857-0.45140-0.28023 0.87518-0.94402
   0  -6   2   78.20    6.00 179 0.73948-0.73618-0.30953-0.42210 0.63259-0.56375
   0  -6   2   77.20    6.60 485-0.16404 0.16734-0.28092-0.45071 0.93665-0.86780
   0   6   3   41.30    4.70   8-0.71086 0.71582 0.45368 0.27794-0.57094 0.67421
   0   6  -3   47.80    6.00 132 0.59537-0.60032 0.46909 0.26253 0.68012-0.78338
   0  -6  -3   49.50    5.20 499-0.12268 0.11772-0.49365-0.23798 0.85409-0.95735
   0  -6   3   44.00    5.50 177 0.74269-0.73773-0.28248-0.44915 0.64209-0.53882
   0  -6   3   49.30    6.00 483-0.17078 0.17574-0.23952-0.49211 0.94646-0.84319
   0   6   4    7.40    3.40  10-0.70231 0.70892 0.48335 0.24828-0.55573 0.69341
   0   6  -4    2.20    3.50 130 0.57583-0.58244 0.50485 0.22678 0.66997-0.80765
   0  -6  -4    1.30    3.60 190 0.70229-0.70890-0.48335-0.24827 0.55574-0.69343
   0  -6   4    1.50    3.30 175 0.74518-0.73857-0.25632-0.47531 0.65069-0.51300
   0  -6   4   -0.40    4.00 480-0.17698 0.18359-0.19919-0.53243 0.95424-0.81656
   0   6   5    0.40    3.50  12-0.69276 0.70102 0.51298 0.21865-0.53956 0.71166
   0   6  -5    1.90    3.70 127 0.55458-0.56284 0.54090 0.19073 0.65824-0.83035
   0  -6  -5    8.00    3.60 192 0.69274-0.70100-0.51298-0.21864 0.53957-0.71168
   0  -6   5    9.10    4.60 174 0.74703-0.73877-0.23117-0.50046 0.65843-0.48633
   0  -6   5    5.30    4.20 478-0.18264 0.19090-0.16019-0.57143 0.96016-0.78806
   0   6   6   10.80    4.10  14-0.68219 0.69210 0.54244 0.18918-0.52246 0.72898
   0   6  -6    9.60    4.20 125 0.53159-0.54150 0.57700 0.15463 0.64487-0.85140
   0   6  -6   13.80    3.90 353-0.74832 0.73841 0.20715 0.52448-0.66535 0.45882
   0  -6  -6    9.50    4.00 194 0.68217-0.69208-0.54245-0.18918 0.52247-0.72900
   0  -6  -6   14.10    3.10 501 0.61395-0.62386-0.56010-0.17152 0.58502-0.79154
   0  -6   6   11.30    3.80 173 0.74831-0.73840-0.20714-0.52449 0.66537-0.45884
   0  -6   6   12.20    4.40 476-0.18776 0.19767-0.12273-0.60889 0.96438-0.75786
   0   6   7   36.90    4.80  16-0.67060 0.68216 0.57162 0.16001-0.50445 0.74540
   0   6  -7   20.80    4.90 122 0.50686-0.51843 0.61290 0.11873 0.62980-0.87074
   0   6  -7   26.20    5.00 351-0.74910 0.73754 0.18434 0.54729-0.67151 0.43056
   0  -6  -7   29.10    4.90 196 0.67058-0.68214-0.57162-0.16000 0.50447-0.74541
   0  -6  -7   31.40    3.20 506 0.54505-0.55661-0.60503-0.12660 0.60589-0.84684
   0  -6   7   24.10    4.40 171 0.74908-0.73752-0.18433-0.54729 0.67153-0.43059
   0  -6   7   27.10    5.30 474-0.19238 0.20394-0.08699-0.64463 0.96710-0.72615
   0   6   8   16.30    4.90  18-0.65799 0.67120 0.60039 0.13124-0.48557 0.76093
   0   6  -8    9.80    4.60 119 0.48044-0.49365 0.64835 0.08328 0.61299-0.88836
   0   6  -8   17.70    4.80 350-0.74945 0.73623 0.16284 0.56878-0.67695 0.40159
   0  -6  -8   15.30    4.10 198 0.65797-0.67119-0.60040-0.13123 0.48558-0.76095
   0  -6  -8   18.70    2.60 512 0.45747-0.47068-0.65287-0.07876 0.62499-0.90036
   0  -6   8   12.80    4.40 170 0.74943-0.73621-0.16284-0.56879 0.67697-0.40161
   0  -6   8   19.80    6.10 472-0.19651 0.20973-0.05311-0.67851 0.96850-0.69314
   0   6   9   29.50    5.10  20-0.64437 0.65924 0.62865 0.10298-0.46584 0.77563
   0   6  -9   20.10    5.20 116 0.45235-0.46721 0.68309 0.04853 0.59443-0.90422
   0   6  -9   29.90    4.60 349-0.74944 0.73457 0.14274 0.58889-0.68173 0.37194
   0  -6  -9   40.00    5.30 200 0.64435-0.65922-0.62865-0.10297 0.46586-0.77565
   0  -6  -9   31.70    2.80 519 0.34353-0.35840-0.70215-0.02947 0.63944-0.94923
   0  -6   9   22.70    4.50 169 0.74942-0.73455-0.14273-0.58889 0.68175-0.37196
   0  -6   9   28.20    6.00 470-0.20019 0.21506-0.02119-0.71044 0.96879-0.65900
   0   6  10    9.50    4.20  22-0.62975 0.64627 0.65629 0.07534-0.44531 0.78952
   0   6 -10   20.50    4.90 114 0.42266-0.43918 0.71689 0.01474 0.57411-0.91832
   0   6 -10    8.60    3.90 348-0.74915 0.73263 0.12410 0.60753-0.68588 0.34167
   0  -6 -10    8.00    4.00 202 0.62973-0.64625-0.65630-0.07533 0.44533-0.78954
   0  -6  10    4.50    3.60 168 0.74913-0.73261-0.12409-0.60754 0.68590-0.34169
   0  -6  10    5.20    4.50 468-0.20344 0.21996 0.00871-0.74033 0.96816-0.62395
   0   6  11    2.80    3.90  24-0.61416 0.63233 0.68322 0.04840-0.42401 0.80264
   0   6 -11    3.10    4.60 111 0.39145-0.40962 0.74949-0.01786 0.55206-0.93069
   0   6 -11    5.40    3.70 347-0.74864 0.73047 0.10698 0.62465-0.68947 0.31084
   0  -6 -11    7.50    4.10 204 0.61414-0.63231-0.68323-0.04840 0.42403-0.80266
   0  -6  11    6.10    3.70 167 0.74862-0.73045-0.10696-0.62466 0.68949-0.31086
   0  -6  11    9.90    3.30 388 0.22028-0.20211 0.04536-0.77699 0.98383-0.60520
   0  -6  11    5.30    4.80 467-0.20631 0.22448 0.03654-0.76816 0.96678-0.58815
   0   6  12   24.80    5.10  26-0.59760 0.61743 0.70936 0.02227-0.40199 0.81504
   0   6 -12   25.30    4.50 346-0.74798 0.72816 0.09143 0.64020-0.69253 0.27948
   0  -6 -12   32.10    5.00 206 0.59758-0.61741-0.70937-0.02226 0.40200-0.81505
   0  -6  12   14.70    4.50 166 0.74796-0.72814-0.09142-0.64021 0.69256-0.27950
   0  -6  12   32.60    4.60 384 0.26961-0.24979 0.06663-0.79825 0.97249-0.55944
   0  -6  12   35.90    5.90 465-0.20882 0.22864 0.06230-0.79392 0.96482-0.55177
   0   6  13    4.70    4.30  29-0.58011 0.60159 0.73462-0.00300-0.37928 0.82675
   0   6 -13   10.60    4.70 345-0.74723 0.72576 0.07750 0.65412-0.69513 0.24766
   0  -6 -13    6.10    4.10 209 0.58009-0.60157-0.73463 0.00301 0.37929-0.82676
   0  -6  13    8.00    5.00 165 0.74721-0.72574-0.07749-0.65414 0.69515-0.24768
   0  -6  13    0.60    3.70 382 0.31131-0.28984 0.08472-0.81635 0.96037-0.51290
   0  -6  13    2.30    6.10 464-0.21100 0.23248 0.08599-0.81762 0.96245-0.51498
   0   6  14   -5.80    4.60  31-0.56172 0.58484 0.75895-0.02732-0.35593 0.83782
   0   6 -14   -0.10    4.70 344-0.74645 0.72332 0.06523 0.66640-0.69730 0.21541
   0  -6 -14   -5.60    4.00 211 0.56170-0.58482-0.75896 0.02733 0.35594-0.83783
   0  -6  14    1.50    4.40 164 0.74643-0.72330-0.06522-0.66641 0.69732-0.21543
   0  -6  14   -0.90    3.40 379 0.34646-0.32334 0.10007-0.83169 0.94826-0.46637
   0  -6  14    3.20    5.30 463-0.21290 0.23603 0.10766-0.83928 0.95979-0.47790
   0   6  15   55.60    8.40  33-0.54244 0.56722 0.78227-0.05064-0.33197 0.84828
   0   6 -15   69.30    7.10 344-0.74568 0.72090 0.05465 0.67698-0.69908 0.18277
   0  -6 -15   68.00    8.30 213 0.54242-0.56720-0.78228 0.05065 0.33198-0.84830
   0  -6  15   51.70    6.10 377 0.37600-0.35122 0.11303-0.84465 0.93669-0.42037
   0  -6  15   70.90    7.90 462-0.21454 0.23932 0.12734-0.85897 0.95697-0.44065
   0   6  16   -2.10    4.90  35-0.52231 0.54874 0.80453-0.07291-0.30745 0.85819
   0  -6 -16    6.20    4.70 215 0.52228-0.54872-0.80454 0.07291 0.30746-0.85820
   0  -6  16    3.20    4.40 376 0.40072-0.37429 0.12393-0.85555 0.92597-0.37523
   0  -6  16    5.60    5.60 461-0.21595 0.24238 0.14510-0.87672 0.95409-0.40335
   0  -7   0   17.10    5.20 186 0.71776-0.71776-0.42678-0.42678 0.58397-0.58397
   0  -7   0    3.60    4.50 494-0.13699 0.13699-0.42678-0.42678 0.88631-0.88631
   0  -7  -1    4.10    4.10 188 0.71169-0.71334-0.45056-0.40300 0.57251-0.60693
   0  -7  -1   16.60    4.70 497-0.12950 0.12784-0.46255-0.39101 0.86986-0.90428
   0  -7   1   12.40    4.60 185 0.72314-0.72149-0.40350-0.45007 0.59464-0.56022
   0  -7   1   11.60    4.90 492-0.14410 0.14575-0.39114-0.46242 0.90102-0.86660
   0   7  -2    5.10    4.30   3-0.72788 0.72457 0.38080 0.47276-0.60453 0.53568
   0  -7  -2   -5.60    4.30 189 0.70488-0.70818-0.47474-0.37882 0.56026-0.62910
   0  -7   2   -2.10    3.80 183 0.72786-0.72456-0.38080-0.47276 0.60455-0.53570
   0  -7   2   -2.50    4.50 490-0.15082 0.15412-0.35584-0.49772 0.91400-0.84515
   0  -7  -3    3.50    4.40 191 0.69731-0.70226-0.49923-0.35434 0.54720-0.65047
   0  -7   3    2.10    4.30 182 0.73196-0.72700-0.35878-0.49478 0.61369-0.51043
   0  -7   3   -0.10    4.80 488-0.15712 0.16208-0.32109-0.53248 0.92531-0.82205
   0   7   4   13.10    4.80  13-0.68896 0.69557 0.52391 0.32965-0.53333 0.67102
   0  -7  -4   -0.40    4.40 193 0.68895-0.69555-0.52392-0.32965 0.53335-0.67103
   0  -7   4    6.20    4.40 180 0.73548-0.72887-0.33754-0.51603 0.62211-0.48442
   0  -7   4    7.00    4.60 486-0.16301 0.16961-0.28706-0.56650 0.93503-0.79735
   0   7   5    0.00    4.00  14-0.67979 0.68805 0.54871 0.30485-0.51868 0.69078
   0  -7  -5    4.60    3.20 502 0.61081-0.61907-0.56231-0.29126 0.58610-0.75820
   0  -7   5    1.20    4.20 179 0.73846-0.73021-0.31714-0.53642 0.62981-0.45770
   0  -7   5   -3.80    4.90 484-0.16848 0.17674-0.25394-0.59962 0.94325-0.77115
   0   7   6    1.50    5.70  16-0.66980 0.67971 0.57353 0.28004-0.50323 0.70976
   0  -7   6   13.90    6.00 178 0.74097-0.73105-0.29768-0.55588 0.63683-0.43030
   0  -7   6   11.60    5.70 482-0.17354 0.18345-0.22189-0.63167 0.95007-0.74355
   0   7   7   -6.40    4.30  18-0.65896 0.67053 0.59826 0.25530-0.48701 0.72795
   0   7  -7    6.30    4.60 357-0.74304 0.73148 0.27924 0.57433-0.64316 0.40222
   0  -7  -7   -3.30    4.50 198 0.65895-0.67051-0.59827-0.25530 0.48702-0.72797
   0  -7   7    3.60    5.20 177 0.74303-0.73147-0.27923-0.57433 0.64318-0.40224
   0  -7   7    7.80    6.90 480-0.17819 0.18975-0.19104-0.66253 0.95561-0.71466
   0   7   8   40.20    6.10  20-0.64728 0.66050 0.62283 0.23074-0.47001 0.74537
   0   7  -8   22.30    5.70 356-0.74472 0.73150 0.26186 0.59170-0.64889 0.37353
   0  -7  -8   30.30    5.90 200 0.64726-0.66048-0.62283-0.23073 0.47002-0.74539
   0  -7   8   23.70    6.20 176 0.74470-0.73149-0.26185-0.59171 0.64891-0.37355
   0  -7   8   44.70    7.00 478-0.18245 0.19567-0.16150-0.69206 0.95999-0.68462
   0   7   9    5.40    5.10  21-0.63474 0.64961 0.64714 0.20643-0.45225 0.76204
   0   7  -9   -0.10    4.60 355-0.74605 0.73118 0.24563 0.60793-0.65402 0.34424
   0  -7  -9   16.50    5.10 201 0.63472-0.64959-0.64714-0.20642 0.45227-0.76206
   0  -7   9   13.40    6.00 175 0.74603-0.73117-0.24562-0.60794 0.65404-0.34426
   0  -7   9    1.30    5.10 477-0.18634 0.20120-0.13337-0.72019 0.96333-0.65354
   0   7  10   37.80    6.40  23-0.62135 0.63787 0.67110 0.18246-0.43376 0.77797
   0   7 -10   44.00    6.70 354-0.74708 0.73056 0.23060 0.62296-0.65858 0.31438
   0  -7 -10   38.20    6.20 203 0.62133-0.63785-0.67111-0.18245 0.43378-0.77799
   0  -7  10   37.70    6.80 174 0.74707-0.73055-0.23059-0.62297 0.65861-0.31440
  -1   0  26    3.50    5.50 407-0.19019 0.18104 0.87507-0.87507 0.43541 0.45703
  -1   0  25   27.20    6.20 406-0.18760 0.17679 0.88435-0.88435 0.41798 0.44004
   1   0 -24   -1.80    3.40 277-0.22744 0.23990-0.88042 0.88042-0.42654-0.39706
  -1   0  23   76.10    7.30 404-0.18225 0.16814 0.90162-0.90162 0.38306 0.40612
   1   0 -22   -1.00    2.80  25-0.61115 0.62691 0.68814-0.68814-0.41997-0.33479
   1   0 -22   -1.70    2.20 274-0.18345 0.19921-0.90570 0.90570-0.39054-0.36421
  -1   0  22   -2.40    2.50  94 0.18341-0.19917 0.90570-0.90570 0.39054 0.36422
  -1   0  22    2.80    4.40 403-0.17950 0.16374 0.90964-0.90964 0.36557 0.38919
   1   0 -21  282.10   12.60  26-0.59912 0.61653 0.70706-0.70706-0.40398-0.31636
  -1   0  21  267.60   13.30  92 0.16170-0.17912 0.91681-0.91681 0.37245 0.34789
  -1   0  21  236.10   12.50 206 0.59909-0.61650-0.70709 0.70709 0.40398 0.31636
  -1   0  21  256.70   14.10 402-0.17670 0.15929 0.91726-0.91726 0.34806 0.37228
   1   0 -20   -3.00    2.30  28-0.58696 0.60602 0.72500-0.72500-0.38810-0.29781
   1   0 -20    3.60    2.60 270-0.14019 0.15926-0.92697 0.92697-0.35429-0.33163
  -1   0  20    3.80    2.80 208 0.58693-0.60599-0.72503 0.72503 0.38810 0.29781
  -1   0  20   -8.10    3.70 400-0.17386 0.15479 0.92449-0.92449 0.33052 0.35539
   1   0 -19   94.50    5.50  29-0.57470 0.59542 0.74200-0.74200-0.37236-0.27914
   1   0 -19   85.40    4.80 268-0.11877 0.13949-0.93623 0.93623-0.33604-0.31546
  -1   0  19   96.80    5.50  88 0.11873-0.13945 0.93623-0.93623 0.33603 0.31546
  -1   0  19   87.30    5.90 209 0.57467-0.59539-0.74203 0.74203 0.37236 0.27914
  -1   0  19   86.00    6.30 399-0.17096 0.15024 0.93134-0.93134 0.31295 0.33854
   1   0 -18   -1.50    2.20  31-0.56239 0.58476 0.75810-0.75810-0.35677-0.26030
  -1   0  18    0.60    2.50  87 0.09741-0.11978 0.94463-0.94463 0.31767 0.29940
  -1   0  18    0.30    2.30 211 0.56236-0.58473-0.75812 0.75812 0.35677 0.26031
  -1   0  18   -2.30    3.20 398-0.16801 0.14564 0.93782-0.93782 0.29535 0.32173
   1   0 -17  230.00    9.70  32-0.55005 0.57407 0.77331-0.77331-0.34137-0.24128
   1   0 -17  221.10    8.70 265-0.07621 0.10023-0.95218 0.95219-0.29918-0.28347
  -1   0  17  214.90    9.70 212 0.55002-0.57404-0.77333 0.77333 0.34137 0.24128
  -1   0  17  216.40   11.90 397-0.16501 0.14099 0.94393-0.94393 0.27770 0.30495
   1   0 -16    0.10    1.60  33-0.53774 0.56341 0.78765-0.78765-0.32620-0.22203
   1   0 -16   -1.70    1.70 264-0.05500 0.08067-0.95894 0.95894-0.28053-0.26770
  -1   0  16    2.20    1.70  84 0.05495-0.08063 0.95895-0.95895 0.28053 0.26770
  -1   0  16    1.20    2.10 213 0.53771-0.56338-0.78767 0.78767 0.32620 0.22203
  -1   0  16    0.10    2.50 396-0.16196 0.13629 0.94968-0.94968 0.26001 0.28822
   1   0 -15    8.90    2.00  35-0.52550 0.55283 0.80113-0.80113-0.31132-0.20250
  -1   0  15    5.60    2.10  82 0.03374-0.06106 0.96492-0.96492 0.26169 0.25212
  -1   0  15    9.00    2.00 215 0.52547-0.55279-0.80115 0.80115 0.31131 0.20250
   1   0 -14    2.00    1.70  36-0.51342 0.54239 0.81374-0.81374-0.29677-0.18262
  -1   0  14    1.30    1.70 216 0.51338-0.54236-0.81376 0.81376 0.29677 0.18262
   1   0 -13   70.60    3.80  37-0.50157 0.53220 0.82547-0.82547-0.28267-0.16230
  -1   0  13   66.40    3.70  79-0.00894-0.02169 0.97457-0.97457 0.22323 0.22174
  -1   0  13   63.20    3.50 217 0.50153-0.53216-0.82549 0.82549 0.28267 0.16230
  -1   0  13   69.60    4.70 393-0.15249 0.12187 0.96484-0.96484 0.20651 0.23846
   1   0 -12    2.50    1.30  39-0.49008 0.52236 0.83627-0.83627-0.26913-0.14142
  -1   0  12   -2.30    1.50  77-0.03056-0.00172 0.97825-0.97825 0.20346 0.20709
  -1   0  12   -1.50    1.20 219 0.49005-0.52233-0.83630 0.83630 0.26913 0.14142
   1   0 -11   53.10    3.20  40-0.47912 0.51306 0.84609-0.84609-0.25633-0.11980
  -1   0  11   50.20    2.80 220 0.47909-0.51302-0.84611 0.84611 0.25633 0.11980
   1   0 -10    1.80    1.30  41-0.46894 0.50452 0.85480-0.85480-0.24453-0.09718
   1   0 -10   -2.00    1.10 254 0.07498-0.03940-0.98327 0.98327-0.16220-0.17951
  -1   0  10    2.10    1.10 221 0.46890-0.50448-0.85483 0.85483 0.24453 0.09718
   1   0  -9  112.00    4.60  41-0.45989 0.49712 0.86223-0.86223-0.23412-0.07316
  -1   0   9   96.80    4.30 221 0.45985-0.49708-0.86225 0.86225 0.23412 0.07317
   1   0  -8    0.00    1.10  42-0.45255 0.49144 0.86803-0.86803-0.22574-0.04712
  -1   0   8    1.10    1.10 222 0.45252-0.49140-0.86805 0.86805 0.22573 0.04713
   1   0  -6    0.60    0.80 245 0.17929-0.13710-0.98125 0.98125-0.06210-0.14192
  -1   0   6   -0.60    0.80  65-0.17934 0.13715 0.98124-0.98124 0.06209 0.14193
  -1   0   6    0.30    0.90 223 0.44773-0.48992-0.87173 0.87173 0.22029-0.01627
  -1   0   5  132.20    4.70  63-0.21560 0.17176 0.97580-0.97580 0.02617 0.14344
  -1   0   5  123.80    4.50 222 0.45573-0.49958-0.86553 0.86553 0.22941-0.05981
  -1   0   4    0.90    0.70 219 0.48058-0.52608-0.84480 0.84480 0.25807-0.12288
   1   0  -3   49.20    1.80 231 0.35292-0.30577-0.93040 0.93040 0.11580-0.21656
  -1   0   3   47.80    1.80  51-0.35298 0.30584 0.93038-0.93038-0.11583 0.21659
  -1   0   3   48.40    1.80 212 0.54788-0.59503-0.77588 0.77588 0.33872-0.23796
   1   0   3    4.30    0.90 243 0.20536-0.14830-0.97759 0.97759-0.03634 0.14210
   1   0   4    2.30    1.00 241 0.23423-0.17552-0.97200 0.97200-0.00744 0.14762
  -1   0  -4    5.70    1.20  61-0.23426 0.17554 0.97199-0.97199 0.00745-0.14763
   1   0   5   34.80    2.00 239 0.25927-0.19890-0.96579 0.96579 0.01795 0.15666
  -1   0  -5   40.60    2.20  59-0.25929 0.19893 0.96578-0.96578-0.01794-0.15666
   1   0   6    0.40    1.10 237 0.28194-0.21993-0.95903 0.95903 0.04121 0.16782
  -1   0  -6    0.50    1.20  57-0.28197 0.21995 0.95902-0.95902-0.04120-0.16783
   1   0   7  326.40   11.80 235 0.30303-0.23936-0.95174 0.95174 0.06308 0.18037
  -1   0  -7  361.90   13.00  55-0.30306 0.23939 0.95173-0.95173-0.06307-0.18037
   1   0   8    0.10    1.40 234 0.32299-0.25767-0.94392 0.94392 0.08400 0.19387
  -1   0  -8   -1.00    1.30  54-0.32302 0.25770 0.94391-0.94391-0.08399-0.19387
   1   0   9   58.30    3.20 232 0.34210-0.27513-0.93554 0.93554 0.10424 0.20805
  -1   0  -9   62.40    3.30  52-0.34212 0.27515 0.93553-0.93553-0.10423-0.20805
   1   0  10   -0.70    1.40 231 0.36054-0.29191-0.92661 0.92661 0.12397 0.22274
  -1   0 -10   -2.40    1.40  51-0.36057 0.29194 0.92660-0.92660-0.12397-0.22274
   1   0  11  134.30    5.90 229 0.37843-0.30816-0.91711 0.91711 0.14332 0.23781
   1   0  11  137.30    6.50 393-0.15432 0.22459 0.96222-0.96222 0.21664 0.16449
  -1   0 -11  149.80    6.00  49-0.37846 0.30819 0.91710-0.91710-0.14332-0.23781
   1   0  12   -1.20    1.70 227 0.39587-0.32394-0.90702 0.90702 0.16238 0.25318
   1   0  12   -0.60    2.10 394-0.15708 0.22900 0.95800-0.95800 0.23213 0.18342
  -1   0 -12    0.60    1.60  47-0.39590 0.32397 0.90701-0.90701-0.16237-0.25318
   1   0  13   41.40    3.20  79-0.00203 0.07561 0.97322-0.97322 0.22951 0.22047
   1   0  13   33.10    2.90 226 0.41291-0.33933-0.89633 0.89633 0.18119 0.26878
   1   0  13   33.40    3.80 395-0.15985 0.23343 0.95341-0.95341 0.24788 0.20209
  -1   0 -13   42.60    3.60  46-0.41294 0.33936 0.89631-0.89631-0.18119-0.26878
  -1   0 -13   33.60    3.20 259 0.00200-0.07558-0.97322 0.97322-0.22950-0.22047
   1   0  14   -1.50    1.80  80 0.01475 0.06048 0.96960-0.96960 0.24467 0.23972
   1   0  14    3.70    2.00 224 0.42960-0.35437-0.88502 0.88502 0.19981 0.28458
   1   0  14   -1.90    2.20 396-0.16263 0.23786 0.94847-0.94847 0.26385 0.22055
  -1   0 -14   -2.70    1.80  44-0.42963 0.35440 0.88501-0.88501-0.19981-0.28458
  -1   0 -14   -2.50    1.90 260-0.01478-0.06045-0.96960 0.96960-0.24467-0.23973
   1   0  15   46.10    3.40  82 0.03192 0.04496 0.96540-0.96540 0.26006 0.25875
   1   0  15   43.80    3.30 223 0.44596-0.36908-0.87308 0.87308 0.21828 0.30053
   1   0  15   44.20    3.80 397-0.16540 0.24228 0.94316-0.94316 0.27998 0.23884
  -1   0 -15   47.40    3.70  43-0.44599 0.36911 0.87306-0.87306-0.21828-0.30053
  -1   0 -15   49.80    3.50 262-0.03195-0.04493-0.96540 0.96540-0.26006-0.25875
   1   0  16   -0.90    2.10 221 0.46203-0.38350-0.86048 0.86048 0.23662 0.31661
   1   0  16   -1.80    2.50 398-0.16816 0.24669 0.93750-0.93750 0.29624 0.25699
  -1   0 -16    2.70    2.10  41-0.46206 0.38353 0.86047-0.86047-0.23662-0.31662
   1   0  17  175.70    7.80  84 0.06730 0.01289 0.95511-0.95511 0.29140 0.29625
   1   0  17  169.30    9.50 220 0.47782-0.39763-0.84722 0.84722 0.25485 0.33280
   1   0  17  149.80    8.90 399-0.17090 0.25109 0.93147-0.93147 0.31261 0.27504
  -1   0 -17  195.70    9.10  40-0.47785 0.39766 0.84720-0.84720-0.25485-0.33281
  -1   0 -17  176.00    7.90 264-0.06733-0.01285-0.95511 0.95511-0.29140-0.29625
   1   0  18   -0.20    3.00 218 0.49334-0.41150-0.83326 0.83326 0.27299 0.34908
   1   0  18   -0.10    2.70 400-0.17362 0.25546 0.92507-0.92507 0.32908 0.29300
   1   0  19  120.40    6.90  87 0.10392-0.02043 0.94215-0.94215 0.32329 0.33320
   1   0  19  110.20    7.20 217 0.50860-0.42511-0.81858 0.81858 0.29105 0.36544
   1   0  19  123.90    7.60 401-0.17631 0.25980 0.91829-0.91829 0.34562 0.31088
  -1   0 -19  130.80    7.20  37-0.50863 0.42514 0.81856-0.81856-0.29105-0.36544
  -1   0 -19  118.20    6.40 267-0.10395 0.02046-0.94215 0.94215-0.32329-0.33320
   1   0  20    1.60    2.70  89 0.12266-0.03752 0.93460-0.93460 0.33940 0.35152
   1   0  20   -0.40    3.20 215 0.52360-0.43846-0.80315 0.80315 0.30905 0.38187
   1   0  20   -1.60    3.60 402-0.17897 0.26411 0.91112-0.91112 0.36223 0.32869
  -1   0 -20   -3.70    2.80  35-0.52363 0.43849 0.80313-0.80313-0.30905-0.38187
  -1   0 -20    2.10    2.50 269-0.12270 0.03755-0.93459 0.93459-0.33939-0.35152
   1   0  21   84.80    6.40  90 0.14168-0.05489 0.92628-0.92628 0.35558 0.36975
   1   0  21  105.60    7.70 404-0.18160 0.26839 0.90357-0.90357 0.37889 0.34645
  -1   0 -21   91.90    6.60  33-0.53838 0.45159 0.78692-0.78692-0.32699-0.39835
  -1   0 -21   96.50    6.30 270-0.14172 0.05492-0.92628 0.92628-0.35558-0.36976
   1   0  22    3.90    3.10  92 0.16098-0.07253 0.91717-0.91717 0.37185 0.38791
   1   0  22   -3.30    4.20 405-0.18419 0.27264 0.89562-0.89562 0.39560 0.36416
  -1   0 -22    3.40    3.60  32-0.55288 0.46443 0.76990-0.76990-0.34488-0.41488
  -1   0 -22   -1.40    2.50 272-0.16101 0.07257-0.91716 0.91716-0.37184-0.38792
   1   0  23   62.80    5.70  93 0.18055-0.09046 0.90722-0.90722 0.38817 0.40601
   1   0  23   66.50    6.90 406-0.18675 0.27685 0.88725-0.88725 0.41235 0.38183
  -1   0 -23   63.60    5.30 273-0.18059 0.09049-0.90721 0.90721-0.38817-0.40601
   1   0  24   -1.20    4.60 407-0.18926 0.28101 0.87847-0.87847 0.42913 0.39947
  -1   0 -25   19.80    3.90 276-0.22058 0.12718-0.88461 0.88461-0.42098-0.44204
   1   0  26    2.50    5.30 409-0.19416 0.28922 0.85959-0.85959 0.46279 0.43465
  -1   0 -26   -0.90    4.40 278-0.24101 0.14595-0.87185 0.87185-0.43746-0.45999
   1   1 -26    0.90    3.60 294-0.42647 0.43563-0.71272 0.83466-0.57673-0.31571
  -1   1  26   -2.00    5.40 400-0.17182 0.16267 0.92935-0.80741 0.31817 0.57428
  -1  -1  26    2.10    5.70 415-0.20613 0.19697 0.80074-0.92267 0.55190 0.34055
  -1   1  25   -4.30    5.00 398-0.16793 0.15713 0.93798-0.81604 0.29489 0.56313
  -1  -1  25   -7.20    4.90 414-0.20465 0.19385 0.80922-0.93116 0.54025 0.31777
   1  -1 -25    2.20    3.70 266-0.08733 0.09813-0.94833 0.82639-0.30888-0.54914
   1   1 -24   18.00    3.70 291-0.39704 0.40950-0.74387 0.86581-0.55603-0.26757
  -1   1  24   27.00    6.10 397-0.16390 0.15144 0.94608-0.82415 0.27121 0.55239
  -1  -1  24   30.40    5.70 414-0.20320 0.19075 0.81718-0.93912 0.52900 0.29460
   1   1 -23   -1.10    2.70 290-0.38353 0.39764-0.75733 0.87927-0.54633-0.24285
  -1   1  23   16.30    5.50 395-0.15970 0.14560 0.95366-0.83172 0.24705 0.54213
  -1  -1  23   -1.40    4.40 413-0.20178 0.18767 0.82462-0.94656 0.51818 0.27100
   1  -1 -23   -0.30    2.70 262-0.02915 0.04326-0.96612 0.84418-0.25756-0.53162
   1   1 -22   10.30    3.00 289-0.37091 0.38667-0.76946 0.89140-0.53716-0.21760
  -1   1  22    3.80    2.90  79-0.00032-0.01544 0.97287-0.85093 0.23106 0.52370
  -1   1  22    7.40    4.50 394-0.15534 0.13958 0.96070-0.83876 0.22235 0.53240
  -1  -1  22    3.00    3.00 109 0.37087-0.38663 0.76948-0.89142 0.53716 0.21760
  -1  -1  22    0.20    3.90 412-0.20041 0.18465 0.83153-0.95347 0.50785 0.24691
   1  -1 -22    8.40    3.40  14-0.68196 0.69773 0.54303-0.66497-0.52210-0.23265
   1  -1 -22    6.00    2.50 259 0.00028 0.01548-0.97287 0.85093-0.23106-0.52370
   1   1 -21   -1.60    2.60  39-0.48607 0.50348 0.83993-0.71799-0.26443-0.45591
   1   1 -21    3.30    2.60 288-0.35925 0.37667-0.78028 0.90222-0.52860-0.19173
  -1   1  21    1.00    4.30 392-0.15078 0.13337 0.96718-0.84524 0.19706 0.52328
  -1  -1  21   -3.30    2.80 108 0.35921-0.37663 0.78030-0.90224 0.52860 0.19173
  -1  -1  21    6.10    3.10 219 0.48603-0.50344-0.83995 0.71801 0.26442 0.45592
  -1  -1  21    5.30    3.90 411-0.19908 0.18167 0.83790-0.95984 0.49808 0.22226
   1  -1 -21    2.10    2.70  15-0.67665 0.69407 0.55674-0.67867-0.51377-0.20656
   1  -1 -21    3.00    2.90 257 0.03004-0.01262-0.97818 0.85624-0.20390-0.51643
   1   1 -20   10.50    2.70  41-0.46251 0.48158 0.86010-0.73817-0.23714-0.44878
   1   1 -20    6.60    2.50 287-0.34867 0.36774-0.78981 0.91174-0.52076-0.16515
  -1   1  20   11.80    3.60 196 0.67165-0.69072-0.56904 0.69098 0.50611 0.17981
  -1  -1  20    6.60    3.00 221 0.46247-0.48154-0.86012 0.73819 0.23713 0.44879
  -1  -1  20    5.40    3.60 411-0.19783 0.17877 0.84371-0.96565 0.48895 0.19697
   1  -1 -20   12.70    3.30  16-0.67168 0.69074 0.56901-0.69095-0.50610-0.17981
   1   1 -19  145.20    8.00  44-0.43768 0.45840 0.87924-0.75730-0.20888-0.44262
  -1   1  19  143.10    8.10  72-0.09098 0.07026 0.98423-0.86229 0.14718 0.50431
  -1   1  19  140.50    7.70 196 0.66711-0.68782-0.57983 0.70177 0.49920 0.15230
  -1  -1  19  119.20    7.20 224 0.43765-0.45836-0.87926 0.75732 0.20887 0.44263
  -1  -1  19  124.20    7.90 410-0.19667 0.17595 0.84893-0.97086 0.48055 0.17094
   1  -1 -19  136.80    7.40  16-0.66713 0.68785 0.57981-0.70174-0.49920-0.15230
   1  -1 -19  134.00    7.00 252 0.09094-0.07022-0.98423 0.86229-0.14719-0.50431
   1   1 -18   86.00    4.70  46-0.41140 0.43377 0.89732-0.77538-0.17947-0.43760
   1   1 -18   68.70    4.80 286-0.33128 0.35365-0.80485 0.92679-0.50774-0.10934
  -1   1  18   83.10    5.50  70-0.12233 0.09996 0.98479-0.86285 0.11737 0.49970
  -1   1  18   78.40    5.30 197 0.66309-0.68546-0.58905 0.71099 0.49317 0.12390
  -1  -1  18   80.60    5.30 106 0.33124-0.35361 0.80487-0.92680 0.50774 0.10934
  -1  -1  18   70.30    4.80 226 0.41136-0.43373-0.89734 0.77540 0.17947 0.43761
  -1  -1  18   74.90    5.80 410-0.19561 0.17324 0.85352-0.97546 0.47301 0.14407
   1  -1 -18   84.00    4.90  17-0.66312 0.68548 0.58902-0.71096-0.49317-0.12391
   1  -1 -18   71.10    4.90 250 0.12229-0.09992-0.98479 0.86286-0.11738-0.49970
   1   1 -17   68.60    4.40  49-0.38342 0.40744 0.91431-0.79238-0.14871-0.43394
   1   1 -17   64.60    4.30 285-0.32484 0.34886-0.81024 0.93218-0.50287-0.07979
  -1   1  17   61.30    4.20  67-0.15446 0.13044 0.98353-0.86159 0.08640 0.49626
  -1   1  17   65.20    4.60 198 0.65972-0.68374-0.59657 0.71851 0.48816 0.09449
  -1  -1  17   64.40    4.50 105 0.32480-0.34882 0.81025-0.93219 0.50287 0.07979
  -1  -1  17   59.90    4.10 229 0.38338-0.40740-0.91433 0.79239 0.14870 0.43395
  -1  -1  17   64.60    5.20 409-0.19468 0.17066 0.85744-0.97938 0.46644 0.11621
   1  -1 -17   65.10    4.70  18-0.65974 0.68376 0.59655-0.71849-0.48816-0.09450
   1  -1 -17   58.50    3.80 247 0.15442-0.13040-0.98353 0.86159-0.08640-0.49626
   1   1 -16   48.10    3.30  51-0.35345 0.37912 0.93015-0.80821-0.11632-0.43191
  -1   1  16   46.90    3.50  65-0.18750 0.16183 0.98023-0.85830 0.05406 0.49417
  -1   1  16   42.40    3.50 198 0.65712-0.68280-0.60223 0.72417 0.48434 0.06389
  -1  -1  16   36.10    3.20 231 0.35341-0.37908-0.93017 0.80823 0.11632 0.43192
   1  -1 -16   48.40    3.50  18-0.65715 0.68282 0.60221-0.72415-0.48434-0.06390
   1   1 -15    0.70    1.80  54-0.32110 0.34843 0.94470-0.82276-0.08198-0.43183
   1   1 -15    0.80    1.40 284-0.31775 0.34507-0.81606 0.93800-0.49748-0.01633
  -1   1  15    1.80    2.20 198 0.65546-0.68279-0.60581 0.72774 0.48190 0.03191
  -1  -1  15    0.90    1.50 104 0.31771-0.34503 0.81607-0.93801 0.49748 0.01633
  -1  -1  15    0.30    2.00 234 0.32106-0.34839-0.94471 0.82277 0.08197 0.43184
  -1  -1  15    3.10    2.70 409-0.19333 0.16601 0.86297-0.98491 0.45698 0.05683
   1  -1 -15    2.30    1.70  18-0.65549 0.68281 0.60578-0.72772-0.48190-0.03191
   1  -1 -15    4.80    2.00 242 0.22159-0.19427-0.97465 0.85272-0.02014-0.49367
   1   1 -14   -1.90    1.60  57-0.28590 0.31487 0.95774-0.83580-0.04526-0.43414
   1   1 -14   -0.70    1.30 284-0.31782 0.34680-0.81600 0.93794-0.49753 0.01814
  -1   1  14    1.00    1.60  59-0.25704 0.22806 0.96640-0.84446-0.01564 0.49503
  -1   1  14   -3.60    1.90 198 0.65491-0.68388-0.60699 0.72892 0.48109-0.00170
  -1  -1  14    0.50    1.50 104 0.31778-0.34676 0.81602-0.93795 0.49753-0.01814
  -1  -1  14   -0.20    1.70 237 0.28585-0.31483-0.95775 0.83582 0.04525 0.43414
  -1  -1  14   -3.20    2.40 409-0.19298 0.16400 0.86438-0.98631 0.45455 0.02485
   1  -1 -14   -0.30    1.70  18-0.65493 0.68391 0.60696-0.72890-0.48109 0.00170
   1  -1 -14    1.50    1.70 239 0.25700-0.22802-0.96641 0.84447 0.01564-0.49503
   1   1 -13  127.70    5.70  60-0.24718 0.27781 0.96895-0.84701-0.00562-0.43935
  -1   1  13  139.80    6.40  56-0.29394 0.26331 0.95501-0.83307-0.05359 0.49856
  -1   1  13  126.20    6.10 198 0.65566-0.68629-0.60538 0.72731 0.48220-0.03723
  -1  -1  13  117.00    5.60 240 0.24714-0.27777-0.96896 0.84702 0.00561 0.43936
  -1  -1  13  130.90    6.80 408-0.19291 0.16228 0.86466-0.98660 0.45404-0.00907
   1  -1 -13  137.40    6.00  18-0.65569 0.68632 0.60535-0.72729-0.48219 0.03722
   1  -1 -13  113.10    5.60 236 0.29390-0.26328-0.95502 0.83308 0.05359-0.49856
   1   1 -12   82.90    4.20  64-0.20413 0.23641 0.97779-0.85586 0.03760-0.44815
  -1   1  12   85.30    4.50  53-0.33257 0.30029 0.93983-0.81789-0.09409 0.50464
  -1   1  12   81.20    4.00 198 0.65796-0.69024-0.60043 0.72237 0.48556-0.07501
  -1  -1  12   73.00    4.10 244 0.20408-0.23637-0.97780 0.85586-0.03761 0.44816
  -1  -1  12   83.30    5.20 409-0.19317 0.16089 0.86360-0.98554 0.45589-0.04534
   1  -1 -12   95.80    4.00  18-0.65798 0.69026 0.60041-0.72234-0.48556 0.07501
   1  -1 -12   77.40    3.90 233 0.33254-0.30026-0.93984 0.81790 0.09409-0.50464
  -1   1  11  142.00    5.80  49-0.37319 0.33926 0.91998-0.79804-0.13760 0.51373
  -1   1  11  132.00    5.80 197 0.66204-0.69597-0.59142 0.71335 0.49160-0.11547
   1  -1 -11  142.80    5.90  17-0.66206 0.69600 0.59139-0.71333-0.49160 0.11547
   1  -1 -11  130.70    5.50 229 0.37316-0.33923-0.92000 0.79806 0.13760-0.51373
  -1   1  10   92.70    4.00  46-0.41604 0.38046 0.89428-0.77234-0.18463 0.52634
  -1   1  10   88.90    4.20 196 0.66817-0.70376-0.57733 0.69927 0.50081-0.15910
  -1  -1  10  101.10    4.30 108 0.35629-0.39187 0.78296-0.90490 0.52645-0.18474
  -1  -1  10   80.00    5.00 409-0.19503 0.15944 0.85600-0.97794 0.46887-0.12716
   1  -1 -10   91.60    4.20  16-0.66820 0.70378 0.57731-0.69925-0.50081 0.15910
   1  -1 -10   88.20    4.00 226 0.41601-0.38043-0.89429 0.77235 0.18463-0.52634
   1   1  -9  234.30    8.40  77-0.03589 0.07313 0.97903-0.85710 0.19855-0.50584
   1   1  -9  212.80    8.50 290-0.38038 0.41762-0.76040 0.88233-0.54406 0.23677
  -1   1   9  235.90    9.10  41-0.46130 0.42407 0.86108-0.73914-0.23575 0.54304
  -1   1   9  227.40    8.30 195 0.67661-0.71384-0.55682 0.67875 0.51374-0.20646
  -1  -1   9  230.40    8.50 110 0.38034-0.41758 0.76042-0.88235 0.54406-0.23677
  -1  -1   9  207.40    8.30 257 0.03584-0.07308-0.97903 0.85710-0.19856 0.50585
  -1  -1   9  211.80    9.70 410-0.19681 0.15958 0.84830-0.97023 0.48158-0.17429
   1  -1  -9  235.10    8.20  15-0.67663 0.71387 0.55679-0.67873-0.51374 0.20645
   1  -1  -9  224.10    8.20 221 0.46127-0.42404-0.86110 0.73916 0.23575-0.54304
   1   1  -8   16.50    2.00 394-0.15635 0.19524 0.95914-0.83720 0.22803-0.50090
  -1   1   8   12.40    1.60  37-0.50901 0.47012 0.81818-0.69624-0.29151 0.56437
  -1   1   8   15.00    1.90 193 0.68750-0.72638-0.52799 0.64993 0.53100-0.25813
  -1  -1   8   11.60    1.50 113 0.41295-0.45184 0.72734-0.84927 0.56732-0.29446
  -1  -1   8    9.20    2.10 412-0.19933 0.16045 0.83672-0.95866 0.49991-0.22704
   1  -1  -8   16.70    1.90  13-0.68752 0.72641 0.52796-0.64990-0.53099 0.25813
   1  -1  -8   14.00    1.50 217 0.50898-0.47009-0.81820 0.69626 0.29151-0.56437
   1   1  -7   -0.10    1.50 398-0.16640 0.20694 0.94115-0.81922 0.28585-0.52430
  -1   1   7   -1.50    1.50  31-0.55883 0.51829 0.76258-0.64064-0.35231 0.59075
  -1   1   7    2.90    1.50 190 0.70077-0.74131-0.48829 0.61023 0.55312-0.31467
  -1  -1   7    1.50    1.20 117 0.45570-0.49624 0.67909-0.80103 0.59668-0.35823
  -1  -1   7    4.30    1.30 269-0.12932 0.08878-0.93177 0.80983-0.34505 0.58350
  -1  -1   7    0.80    1.80 413-0.20274 0.16220 0.81966-0.94160 0.52543-0.28699
   1  -1  -7   -0.40    1.50  10-0.70080 0.74133 0.48827-0.61021-0.55311 0.31466
   1  -1  -7   -2.30    1.60 211 0.55880-0.51826-0.76260 0.64066 0.35231-0.59076
   1   1  -6  465.40   16.30 302-0.50964 0.55183-0.60903 0.73097-0.63150 0.42747
   1   1  -6  484.80   16.90 402-0.17740 0.21959 0.91541-0.79347 0.35239-0.55642
  -1   1   6  506.40   16.40  25-0.60977 0.56758 0.69038-0.56844-0.41812 0.62215
  -1   1   6  501.80   15.70 187 0.71590-0.75809-0.43434 0.55628 0.58039-0.37636
  -1   1   6  454.50   14.70 522 0.29543-0.33762-0.71910 0.84104 0.64244-0.43841
  -1  -1   6  468.80   17.40 416-0.20716 0.16497 0.79454-0.91648 0.56018-0.35616
   1  -1  -6  501.00   16.80   7-0.71592 0.75811 0.43432-0.55626-0.58038 0.37636
   1  -1  -6  474.30   15.90 205 0.60974-0.56755-0.69040 0.56846 0.41813-0.62215
   1   1  -5  556.00   18.10 108 0.35770-0.31385 0.78168-0.65975 0.52748-0.69709
   1   1  -5  527.20   18.40 309-0.57363 0.61747-0.50876 0.63069-0.66876 0.49915
   1   1  -5  514.90   18.70 407-0.18940 0.23325 0.87796-0.75603 0.43007-0.59967
  -1   1   5  552.30   18.00  18-0.65960 0.61575 0.59687-0.47493-0.48794 0.65755
  -1   1   5  526.40   17.60 182 0.73141-0.77526-0.36185 0.48379 0.61244-0.44284
  -1  -1   5  543.60   17.60 129 0.57359-0.61744 0.50878-0.63072 0.66876-0.49916
  -1  -1   5  508.30   17.20 288-0.35774 0.31389-0.78167 0.65973-0.52748 0.69709
  -1  -1   5  501.40   18.40 419-0.21266 0.16881 0.75717-0.87911 0.60672-0.43711
   1  -1  -5  532.00   17.70   2-0.73143 0.77528 0.36183-0.48377-0.61243 0.44283
   1  -1  -5  530.30   17.70 198 0.65957-0.61573-0.59689 0.47495 0.48795-0.65755
   1   1  -4   12.60    1.10 120 0.48945-0.44396 0.63657-0.51464 0.61880-0.75398
   1   1  -4   10.10    1.20 318-0.64209 0.68759-0.37042 0.49236-0.70124 0.56606
   1   1  -4   12.40    1.50 413-0.20223 0.24772 0.82232-0.70039 0.52155-0.65674
  -1   1   4    8.90    1.40   9-0.70415 0.65866 0.47724-0.35530-0.55894 0.69412
  -1   1   4   10.60    1.40 176 0.74432-0.78981-0.26610 0.38804 0.64754-0.51235
  -1  -1   4   10.30    1.10 300-0.48949 0.44399-0.63655 0.51461-0.61879 0.75398
  -1  -1   4   10.60    1.60 424-0.21902 0.17353 0.70061-0.82255 0.66780-0.53262
   1  -1  -4   10.70    1.40 189 0.70413-0.65863-0.47726 0.35532 0.55895-0.69413
   1  -1  -4   11.30    1.50 356-0.74434 0.78983 0.26608-0.38802-0.64752 0.51234
   1   1  -3  757.30   23.50 134 0.61265-0.56551 0.43499-0.31306 0.68852-0.78928
   1   1  -3  715.40   24.20 329-0.70302 0.75017-0.19336 0.31530-0.71733 0.61656
  -1   1   3  721.30   23.50 169 0.74943-0.79657-0.14329 0.26523 0.68162-0.58086
  -1  -1   3  747.60   24.10 149 0.70300-0.75015 0.19338-0.31532 0.71734-0.61658
  -1  -1   3  719.40   23.80 314-0.61268 0.56554-0.43497 0.31303-0.68851 0.78927
  -1  -1   3  715.60   24.60 431-0.22533 0.17818 0.61358-0.73551 0.74512-0.64436
   1  -1  -3  738.60   24.70 180 0.73683-0.68969-0.32859 0.20665 0.62553-0.72629
   1  -1  -3  733.30   24.00 349-0.74944 0.79659 0.14327-0.26521-0.68160 0.58084
   1   1  -2   16.80    1.50 149 0.70260-0.65380 0.19487-0.07294 0.71731-0.78365
   1   1  -2    9.70    1.20 341-0.74131 0.79011 0.00834 0.11360-0.70592 0.63958
   1   1  -2   13.80    1.50 431-0.22556 0.27436 0.60914-0.48720 0.74861-0.81495
  -1   1   2   10.60    1.50 160 0.73954-0.78834 0.00652 0.11541 0.70780-0.64146
  -1   1   2   10.20    1.40 349-0.74948 0.70068 0.15335-0.03141-0.67925 0.74559
  -1   1   2   11.60    1.30 496-0.13048 0.08168-0.45797 0.57991 0.87207-0.80572
  -1  -1   2   12.20    1.30 161 0.74129-0.79009-0.00832-0.11362 0.70594-0.63960
  -1  -1   2    8.90    1.10 329-0.70262 0.65382-0.19485 0.07292-0.71730 0.78364
  -1  -1   2   11.50    1.30 367 0.51662-0.56542 0.17568-0.29762 0.86182-0.79548
  -1  -1   2   10.10    1.40 440-0.22897 0.18017 0.47930-0.60123 0.83529-0.76895
   1  -1  -2   11.40    1.20 169 0.74947-0.70067-0.15336 0.03143 0.67926-0.74560
   1  -1  -2   18.60    1.70 340-0.73955 0.78835-0.00654-0.11540-0.70778 0.64144
   1   1  -1  474.20   17.90 163 0.74482-0.69436-0.04419 0.16612 0.70078-0.73270
   1   1  -1  552.00   17.90 353-0.74828 0.79873 0.20826-0.08632-0.66504 0.63312
   1   1  -1  511.60   17.40 373 0.44285-0.39240 0.14261-0.02067 0.90542-0.93734
   1   1  -1  533.10   17.70 444-0.22871 0.27916 0.41868-0.29674 0.86687-0.89879
  -1   1   1  565.50   17.70 150 0.70755-0.75800 0.17603-0.05409 0.71756-0.68564
  -1   1   1  538.80   17.80 338-0.73540 0.68495-0.03724 0.15918-0.71112 0.74304
  -1   1   1  539.20   17.30 484-0.16733 0.11688-0.26104 0.38298 0.94159-0.90967
  -1  -1   1  533.40   17.50 173 0.74826-0.79871-0.20825 0.08631 0.66506-0.63314
  -1  -1   1  526.00   17.40 343-0.74483 0.69438 0.04420-0.16614-0.70076 0.73268
  -1  -1   1  499.90   17.20 383 0.28714-0.33759 0.07422-0.19615 0.96769-0.93577
  -1  -1   1  531.00   17.50 453-0.22442 0.17397 0.27980-0.40173 0.92161-0.88969
   1  -1  -1  548.80   18.30 158 0.73539-0.68493 0.03723-0.15917 0.71114-0.74306
   1  -1  -1  526.90   17.60 330-0.70756 0.75801-0.17604 0.05410-0.71754 0.68562
   1  -1  -1  530.40   17.70 492-0.14394 0.19439-0.39200 0.27006 0.90068-0.93260
   1   1   0  170.10    6.00   3-0.72745 0.77956 0.38294-0.26100-0.60361 0.60611
   1   1   0  135.60    6.30 175 0.74596-0.69385-0.24664 0.36858 0.65373-0.65123
   1   1   0  164.60    6.10 459-0.21745 0.26956 0.16502-0.04308 0.95048-0.94798
  -1   1   0  180.70    6.20 140 0.65050-0.70261 0.35006-0.22812 0.70447-0.70697
  -1   1   0  162.70    6.30 327-0.69424 0.64214-0.22454 0.34648-0.71635 0.71385
  -1   1   0  173.20    5.90 470-0.20101 0.14891-0.01379 0.13573 0.96872-0.97122
  -1  -1   0  173.80    5.90 183 0.72744-0.77954-0.38293 0.26099 0.60364-0.60614
  -1  -1   0  167.70    5.90 355-0.74597 0.69387 0.24665-0.36859-0.65371 0.65121
  -1  -1   0  173.60    6.00 468-0.20412 0.15201 0.01512-0.13706 0.96791-0.97041
   1  -1   0  173.90    6.40 147 0.69422-0.64212 0.22454-0.34648 0.71637-0.71387
   1  -1   0  157.10    6.10 320-0.65052 0.70262-0.35006 0.22813-0.70445 0.70695
   1  -1   0  172.20    6.30 478-0.18396 0.23607-0.15071 0.02877 0.96136-0.95886
   1   1   1   29.30    1.80  12-0.68931 0.74307 0.52292-0.40098-0.53391 0.57083
   1   1   1   35.60    2.10 184 0.72391-0.67016-0.39996 0.52190 0.59622-0.55930
   1   1   1   35.80    2.10 476-0.18891 0.24266-0.11406 0.23600 0.96516-0.92824
  -1   1  -1   38.70    1.90 129 0.57241-0.62616 0.51085-0.38891 0.66812-0.70504
  -1   1  -1   30.80    1.90 317-0.63359 0.57984-0.39004 0.51198-0.69779 0.66087
  -1   1  -1   29.20    1.80 455-0.22265 0.16889 0.24553-0.12359 0.93170-0.96862
  -1  -1  -1   30.20    1.80   4-0.72393 0.67017 0.39996-0.52190-0.59620 0.55928
  -1  -1  -1   32.40    1.80 192 0.68930-0.74305-0.52292 0.40098 0.53393-0.57085
  -1  -1  -1   28.70    1.80 485-0.16553 0.11178-0.27198 0.15004 0.93892-0.97585
   1  -1   1   30.60    1.80 137 0.63357-0.57982 0.39004-0.51198 0.69781-0.66089
   1  -1   1   33.80    2.00 309-0.57242 0.62618-0.51085 0.38892-0.66811 0.70503
   1  -1   1   30.50    1.90 463-0.21247 0.26623 0.10266-0.22460 0.96044-0.92352
   1   1   2  355.40   12.40  20-0.64355 0.69896 0.63027-0.50833-0.46467 0.53602
   1   1   2  357.70   12.30 192 0.69397-0.63856-0.50936 0.63129 0.54161-0.47027
   1   1   2  337.70   11.70 490-0.15035 0.20576-0.35833 0.48027 0.91313-0.84179
  -1   1  -2  356.30   12.10 119 0.48237-0.53778 0.64584-0.52391 0.61425-0.68559
  -1   1  -2  339.20   12.50 308-0.56509 0.50968-0.52344 0.64538-0.66410 0.59276
  -1   1  -2  349.60   11.80 441-0.22900 0.17360 0.46969-0.34775 0.84064-0.91198
  -1  -1  -2  349.10   11.60  12-0.69398 0.63857 0.50935-0.63129-0.54159 0.47025
  -1  -1  -2  347.50   11.90 200 0.64353-0.69894-0.63027 0.50833 0.46469-0.53603
  -1  -1  -2  332.10   11.60 511 0.47151-0.52692-0.64582 0.52388 0.62243-0.69377
   1  -1   2  368.10   12.60 128 0.56507-0.50967 0.52344-0.64538 0.66411-0.59277
   1  -1   2  330.30   12.00 299-0.48239 0.53780-0.64584 0.52391-0.61423 0.68557
   1  -1   2  335.00   11.60 450-0.22625 0.28166 0.32255-0.44449 0.90720-0.83586
   1   1   3   42.50    2.20  27-0.59617 0.65323 0.71151-0.58958-0.40011 0.50587
   1   1   3   40.60    2.10 197 0.66461-0.60755-0.58560 0.70754 0.49544-0.38968
   1   1   3   34.60    1.80 508 0.51629-0.45923-0.62179 0.74373 0.61301-0.50725
  -1   1  -3   38.20    2.00 111 0.38986-0.44692 0.75107-0.62913 0.55092-0.65668
  -1   1  -3   32.70    2.00 301-0.49872 0.44166-0.62415 0.74609-0.62466 0.51890
  -1   1  -3   39.00    2.20 429-0.22398 0.16693 0.63703-0.51509 0.72598-0.83174
  -1  -1  -3   35.00    1.90  17-0.66462 0.60756 0.58560-0.70753-0.49542 0.38966
  -1  -1  -3   35.10    2.00 207 0.59615-0.65321-0.71152 0.58958 0.40013-0.50589
  -1  -1  -3   34.10    1.60 528 0.19748-0.25454-0.74716 0.62522 0.64337-0.74914
   1  -1   3   37.80    2.20 121 0.49870-0.44164 0.62416-0.74609 0.62468-0.51892
   1  -1   3   39.70    2.00 291-0.38988 0.44694-0.75107 0.62913-0.55091 0.65667
   1  -1   3   36.70    2.20 440-0.22893 0.28598 0.48760-0.60954 0.83056-0.72480
   1   1   4  117.90    4.60  32-0.55011 0.60882 0.77324-0.65131-0.34144 0.48162
   1   1   4  108.30    4.50 201 0.63931-0.58060-0.63847 0.76041 0.45871-0.31853
   1   1   4  109.30    4.10 521 0.32384-0.26513-0.70935 0.83129 0.64088-0.50069
  -1   1  -4  110.20    4.70 295-0.44019 0.38148-0.69730 0.81923-0.58617 0.44598
  -1   1  -4  110.30    4.40 420-0.21325 0.15454 0.75260-0.63066 0.61204-0.75222
  -1  -1  -4  119.20    4.50  21-0.63933 0.58062 0.63846-0.76040-0.45870 0.31852
  -1  -1  -4  114.20    4.50 212 0.55009-0.60880-0.77325 0.65131 0.34145-0.48164
  -1  -1  -4  108.90    4.30 547-0.11735 0.05864-0.78385 0.66192 0.60342-0.74361
   1  -1   4  122.40    4.90 115 0.44017-0.38146 0.69730-0.81924 0.58618-0.44599
   1  -1   4  116.80    4.80 432-0.22590 0.28461 0.60219-0.72413 0.75400-0.61382
   1   1   5  150.00    5.50  37-0.50648 0.56684 0.82069-0.69875-0.28849 0.46310
   1   1   5  130.30    5.10 204 0.61898-0.55862-0.67513 0.79706 0.43058-0.25597
   1   1   5  130.60    4.90 532 0.12957-0.06920-0.76183 0.88377 0.64018-0.46557
  -1   1  -5  145.20    5.30  96 0.22013-0.28050 0.88486-0.76292 0.42065-0.59526
  -1   1  -5  134.60    5.60 291-0.39152 0.33116-0.74943 0.87137-0.55209 0.37748
  -1   1  -5  133.00    5.30 412-0.20063 0.14026 0.83045-0.70851 0.50948-0.68409
  -1  -1  -5  147.40    5.50  24-0.61900 0.55864 0.67512-0.79705-0.43057 0.25596
  -1  -1  -5  139.20    5.60 217 0.50646-0.56682-0.82069 0.69876 0.28851-0.46311
  -1  -1  -5  133.00    5.00 564-0.40143 0.34107-0.74649 0.62455 0.51079-0.68539
   1  -1   5  147.10    5.60 111 0.39150-0.33114 0.74944-0.87137 0.55210-0.37749
   1  -1   5  128.60    5.20 276-0.22016 0.28052-0.88486 0.76292-0.42064 0.59525
   1  -1   5  133.90    5.90 426-0.22089 0.28125 0.67967-0.80161 0.68806-0.51346
   1   1   6  340.90   11.30  41-0.46552 0.52754 0.85764-0.73570-0.24059 0.44962
   1   1   6  312.90   11.40 206 0.60339-0.54138-0.70046 0.82239 0.40967-0.20065
   1   1   6  312.10   10.90 542-0.03759 0.09960-0.78205 0.90399 0.61956-0.41053
  -1   1  -6  334.00   11.40  91 0.14697-0.20898 0.92385-0.80191 0.36005-0.56908
  -1   1  -6  301.70   11.60 287-0.35257 0.29055-0.78633 0.90827-0.52366 0.31463
  -1   1  -6  314.60   11.60 406-0.18797 0.12595 0.88305-0.76112 0.42047-0.62949
  -1  -1  -6  338.20   11.40  26-0.60342 0.54140 0.70044-0.82238-0.40966 0.20063
  -1  -1  -6  300.90   11.60 221 0.46550-0.52751-0.85765 0.73571 0.24061-0.44963
   1  -1   6  330.10   12.00 107 0.35254-0.29052 0.78634-0.90828 0.52367-0.31464
   1  -1   6  310.60   11.00 271-0.14700 0.20901-0.92385 0.80191-0.36005 0.56907
   1  -1   6  315.80   12.20 421-0.21574 0.27775 0.73211-0.85405 0.63502-0.42599
   1   1   7    0.80    1.50  45-0.42709 0.49076 0.88678-0.76484-0.19696 0.44041
   1   1   7   -0.50    1.50 207 0.59198-0.52831-0.71771 0.83965 0.39467-0.15122
   1   1   7    1.50    1.00 549-0.16649 0.23016-0.78240 0.90434 0.59142-0.34798
  -1   1  -7    3.10    1.40  86 0.08153-0.14519 0.95036-0.82842 0.30386-0.54731
  -1   1  -7    2.60    1.40 285-0.32225 0.25859-0.81238 0.93432-0.50090 0.25746
  -1   1  -7    3.20    1.60 401-0.17600 0.11234 0.91908-0.79714 0.34373-0.58717
  -1  -1  -7   -0.40    1.40  27-0.59200 0.52833 0.71770-0.83964-0.39466 0.15121
  -1  -1  -7    3.00    1.60 225 0.42706-0.49073-0.88679 0.76485 0.19697-0.44042
   1  -1   7    0.70    1.60 105 0.32223-0.25856 0.81238-0.93432 0.50091-0.25747
   1  -1   7    1.70    1.40 266-0.08156 0.14522-0.95036 0.82842-0.30386 0.54730
   1  -1   7    0.80    1.70 418-0.21118 0.27485 0.76800-0.88994 0.59380-0.35035
   1   1   8    3.60    2.10  48-0.39090 0.45622 0.90999-0.78805-0.15688 0.43475
   1   1   8    6.70    1.90 208 0.58409-0.51877-0.72906 0.85100 0.38443-0.10657
   1   1   8    4.10    1.10 555-0.26007 0.32539-0.77406 0.89599 0.56409-0.28622
  -1   1  -8    2.90    1.70 397-0.16492 0.09960 0.94411-0.82217 0.27716-0.55503
  -1  -1  -8    8.30    1.60  28-0.58411 0.51879 0.72904-0.85098-0.38442 0.10656
  -1  -1  -8    3.90    1.70 228 0.39087-0.45619-0.91000 0.78806 0.15689-0.43476
   1   1   9   14.80    2.50  51-0.35664 0.42361 0.92858-0.80664-0.11975 0.43203
   1   1   9    6.60    1.70 209 0.57913-0.51216-0.73596 0.85790 0.37806-0.06577
   1   1   9    8.30    1.30 559-0.32594 0.39291-0.76357 0.88551 0.54115-0.22886
  -1   1  -9   10.00    1.70 394-0.15470 0.08773 0.96166-0.83972 0.21877-0.53106
  -1  -1  -9   10.00    1.90  29-0.57915 0.51218 0.73595-0.85789-0.37805 0.06576
   1  -1   9   10.90    1.80 101 0.28239-0.21542 0.84334-0.96528 0.47023-0.15794
   1  -1   9    9.00    2.10 414-0.20450 0.27147 0.81009-0.93203 0.53904-0.22675
   1   1  10   -1.20    1.70  54-0.32401 0.39263 0.94349-0.82155-0.08504 0.43175
   1   1  10    6.80    2.20 209 0.57660-0.50797-0.73943 0.86137 0.37481-0.02810
   1   1  10   -0.30    1.20 562-0.37129 0.43992-0.75398 0.87592 0.52345-0.17674
  -1   1 -10    4.30    1.90  73-0.07740 0.00878 0.98344-0.86150 0.15996-0.50667
  -1  -1 -10    1.10    2.00  29-0.57662 0.50800 0.73941-0.86135-0.37480 0.02810
  -1  -1 -10    1.30    1.80 234 0.32398-0.39261-0.94350 0.82156 0.08505-0.43176
   1  -1  10   -0.40    1.70 101 0.27056-0.20194 0.85185-0.97379 0.46096-0.11425
   1  -1  10    1.40    2.00 413-0.20228 0.27091 0.82203-0.94397 0.52198-0.17527
   1   1  11    7.00    2.10  56-0.29277 0.36304 0.95541-0.83348-0.05237 0.43350
   1   1  11    9.10    2.10 209 0.57606-0.50579-0.74015 0.86209 0.37413 0.00700
   1   1  11    4.40    1.40 564-0.40165 0.47193-0.74643 0.86837 0.51069-0.12956
  -1  -1 -11    8.40    2.30  29-0.57609 0.50581 0.74014-0.86208-0.37412-0.00701
  -1  -1 -11    6.20    1.80 236 0.29274-0.36301-0.95542 0.83349 0.05238-0.43350
   1  -1  11    5.10    2.00 250 0.12086-0.05058-0.98481 0.86287-0.11875 0.49988
   1  -1  11    5.80    2.20 412-0.20069 0.27097 0.83011-0.95205 0.50999-0.12886
   1   1  12  345.30   12.90  59-0.26267 0.33460 0.96484-0.84291-0.02139 0.43694
   1   1  12  334.80   13.00 209 0.57718-0.50525-0.73863 0.86057 0.37556 0.03999
   1   1  12  327.70   12.20 565-0.42092 0.49285-0.74114 0.86308 0.50220-0.08665
  -1   1 -12  346.70   14.00  67-0.16084 0.08891 0.98305-0.86111 0.08019-0.49574
  -1  -1 -12  360.00   13.00  29-0.57720 0.50528 0.73862-0.86056-0.37555-0.04000
  -1  -1 -12  313.80   12.30 239 0.26264-0.33457-0.96485 0.84292 0.02140-0.43695
   1  -1  12  343.80   13.30 100 0.25870-0.18677 0.86009-0.98203 0.45159-0.03604
   1  -1  12  307.60   14.50 412-0.19963 0.27156 0.83531-0.95725 0.50209-0.08654
   1   1  13   87.20    4.70  61-0.23355 0.30713 0.97215-0.85021 0.00816 0.44181
   1   1  13   73.60    4.60 209 0.57966-0.50608-0.73523 0.85717 0.37874 0.07123
   1   1  13   73.70    3.80 566-0.43180 0.50538-0.73798 0.85992 0.49727-0.04729
  -1   1 -13   78.10    4.60  64-0.19781 0.12423 0.97878-0.85685 0.04387-0.49384
  -1  -1 -13   82.70    4.50  29-0.57969 0.50611 0.73521-0.85715-0.37873-0.07124
  -1  -1 -13   73.70    4.00 241 0.23352-0.30710-0.97216 0.85022-0.00816-0.44181
   1  -1  13   74.50    4.30  99 0.25737-0.18379 0.86099-0.98293 0.45054-0.00057
   1  -1  13   76.10    4.60 244 0.19777-0.12419-0.97879 0.85685-0.04387 0.49384
   1  -1  13   66.00    4.60 411-0.19900 0.27258 0.83828-0.96022 0.49749-0.04752
   1   1  14   72.60    4.50  63-0.20523 0.28046 0.97761-0.85568 0.03651 0.44789
   1   1  14   75.40    4.80 208 0.58328-0.50805-0.73019 0.85213 0.38339 0.10100
   1   1  14   75.10    3.80 566-0.43616 0.51139-0.73668 0.85862 0.49526-0.01087
  -1   1 -14   63.40    4.30  61-0.23223 0.15700 0.97244-0.85050 0.00948-0.49388
  -1  -1 -14   73.20    4.10  28-0.58331 0.50808 0.73018-0.85212-0.38339-0.10101
  -1  -1 -14   71.70    4.20 243 0.20520-0.28043-0.97762 0.85568-0.03650-0.44789
   1  -1  14   81.40    6.70 100 0.25848-0.18325 0.86024-0.98218 0.45142 0.03297
   1  -1  14   69.20    4.30 241 0.23220-0.15697-0.97245 0.85051-0.00948 0.49388
   1  -1  14   82.90    8.00 411-0.19875 0.27398 0.83949-0.96143 0.49560-0.01121
   1   1  15   18.80    2.50  66-0.17758 0.25446 0.98144-0.85950 0.06382 0.45499
   1   1  15   23.50    3.00 208 0.58784-0.51096-0.72372 0.84566 0.38928 0.12953
   1   1  15   17.30    2.20 566-0.43530 0.51218-0.73694 0.85887 0.49566 0.02316
  -1   1 -15   27.20    2.70  59-0.26449 0.18761 0.96433-0.84239-0.02325-0.49557
  -1   1 -15   23.40    2.60 280-0.26168 0.18480-0.85806 0.98000-0.45393-0.06489
  -1  -1 -15   28.90    2.90  28-0.58786 0.51098 0.72370-0.84564-0.38928-0.12954
  -1  -1 -15   22.80    2.70 246 0.17755-0.25443-0.98144 0.85951-0.06381-0.45500
   1  -1  15   25.10    2.60 100 0.26165-0.18477 0.85807-0.98000 0.45393 0.06488
   1  -1  15   18.00    2.50 239 0.26446-0.18758-0.96434 0.84240 0.02325 0.49556
   1  -1  15   24.90    3.40 411-0.19880 0.27568 0.83926-0.96120 0.49596 0.02286
   1   1  16   12.50    2.60  68-0.15049 0.22902 0.98378-0.86185 0.09025 0.46299
   1   1  16   19.40    3.20 207 0.59318-0.51464-0.71595 0.83789 0.39623 0.15700
   1   1  16   16.10    2.20 565-0.43013 0.50867-0.73847 0.86041 0.49803 0.05520
  -1  -1 -16    7.90    3.00  27-0.59320 0.51467 0.71593-0.83787-0.39622-0.15701
  -1  -1 -16   11.00    2.30 248 0.15045-0.22899-0.98379 0.86185-0.09024-0.46299
   1  -1  16    8.90    3.00 411-0.19910 0.27763 0.83784-0.95978 0.49817 0.05506
   1   1  17   82.70    5.70  70-0.12385 0.20404 0.98477-0.86283 0.11592 0.47174
   1   1  17   92.90    6.00 206 0.59916-0.51897-0.70698 0.82892 0.40408 0.18358
   1   1  17   92.10    4.50 565-0.42129 0.50148-0.74104 0.86297 0.50204 0.08562
  -1   1 -17   89.30    5.10  54-0.32363 0.24345 0.94365-0.82171-0.08464-0.50301
  -1   1 -17   76.10    5.50 281-0.27310 0.19291-0.85007 0.97200-0.46293-0.12473
  -1  -1 -17   88.40    5.30  26-0.59918 0.51900 0.70696-0.82890-0.40407-0.18358
  -1  -1 -17   86.10    5.20 250 0.12382-0.20401-0.98478 0.86284-0.11591-0.47174
   1  -1  17   95.70    5.80 101 0.27307-0.19288 0.85007-0.97201 0.46293 0.12472
   1  -1  17   79.70    5.40 234 0.32360-0.24341-0.94366 0.82172 0.08464 0.50301
   1  -1  17   76.20    6.20 412-0.19961 0.27980 0.83539-0.95733 0.50196 0.08570
   1   1  18   59.50    5.00 205 0.60567-0.52383-0.69689 0.81882 0.41270 0.20938
   1   1  18   61.10    3.60 564-0.40922 0.49106-0.74440 0.86634 0.50740 0.11468
  -1   1 -18   72.00    5.00  51-0.35096 0.26912 0.93136-0.80942-0.11366-0.50841
  -1   1 -18   65.50    4.60 281-0.28091 0.19907-0.84443 0.96637-0.46905-0.15303
  -1  -1 -18   70.50    5.00  25-0.60570 0.52386 0.69687-0.81880-0.41269-0.20938
   1  -1  18   61.60    4.60 101 0.28088-0.19904 0.84444-0.96638 0.46905 0.15302
   1  -1  18   64.70    5.00 231 0.35093-0.26909-0.93137 0.80943 0.11366 0.50841
   1  -1  18   69.30    5.50 412-0.20030 0.28214 0.83204-0.95398 0.50708 0.11500
   1   1  19    0.40    2.60 205 0.61262-0.52913-0.68572 0.80766 0.42199 0.23451
   1   1  19    0.50    2.10 563-0.39423 0.47772-0.74836 0.87030 0.51388 0.14261
  -1   1 -19    4.70    3.10  49-0.37703 0.29354 0.91789-0.79595-0.14176-0.51473
  -1  -1 -19   -1.20    2.30  25-0.61265 0.52916 0.68570-0.80764-0.42198-0.23451
   1  -1  19   -5.00    3.00 229 0.37700-0.29351-0.91790 0.79596 0.14176 0.51473
   1  -1  19   -2.30    3.50 413-0.20114 0.28463 0.82789-0.94983 0.51333 0.14317
   1   1  20  385.50   17.00  76-0.04591 0.13105 0.98037-0.85844 0.18930 0.50161
   1   1  20  355.20   16.70 392-0.15127 0.23641 0.96653-0.84459 0.19973 0.49119
   1   1  20  347.20   14.20 562-0.37652 0.46166-0.75275 0.87469 0.52131 0.16961
  -1   1 -20  389.30   17.20  47-0.40198 0.31684 0.90329-0.78135-0.16906-0.52186
  -1  -1 -20  396.30   18.30  24-0.61995 0.53481 0.67350-0.79544-0.43185-0.25906
  -1  -1 -20  358.30   15.70 256 0.04588-0.13102-0.98038 0.85844-0.18930-0.50162
   1  -1  20  370.30   17.70 103 0.29991-0.21476 0.83017-0.95211 0.48383 0.20709
   1   1  21   17.10    3.60  78-0.02037 0.10716 0.97662-0.85468 0.21280 0.51254
   1   1  21   14.10    3.10 561-0.35619 0.44298-0.75740 0.87933 0.52952 0.19581
  -1   1 -21   20.40    3.60  45-0.42592 0.33912 0.88760-0.76566-0.19565-0.52969
  -1  -1 -21   15.50    3.50  22-0.62753 0.54073 0.66029-0.78222-0.44223-0.28310
  -1  -1 -21   10.00    2.90 258 0.02033-0.10713-0.97662 0.85468-0.21280-0.51254
   1  -1  21   18.10    4.50 414-0.20315 0.28995 0.81744-0.93938 0.52862 0.19672
   1   1  22    0.70    3.10  80 0.00505 0.08340 0.97175-0.84982 0.23592 0.52384
   1   1  22    0.80    4.40 396-0.16029 0.24873 0.95266-0.83072 0.25037 0.50939
  -1   1 -22   -4.30    2.90  43-0.44894 0.36049 0.87082-0.74888-0.22163-0.53813
  -1  -1 -22    4.10    3.40  21-0.63532 0.54687 0.64606-0.76800-0.45306-0.30670
  -1  -1 -22   -3.30    2.90 260-0.00508-0.08336-0.97175 0.84982-0.23591-0.52385
   1  -1  22    1.30    4.00 414-0.20429 0.29274 0.81124-0.93318 0.53743 0.22233
   1   1  23   43.10    5.20  82 0.03038 0.05972 0.96579-0.84386 0.25869 0.53549
  -1  -1 -23   39.70    4.50 262-0.03041-0.05968-0.96579 0.84386-0.25869-0.53549
   1  -1  23   46.20    5.50 106 0.33533-0.24523 0.80140-0.92334 0.51081 0.28337
   1  -1  23   36.50    5.70 415-0.20550 0.29559 0.80443-0.92637 0.54687 0.24731
   1   1  24   54.10    6.60 398-0.16855 0.26030 0.93666-0.81472 0.29857 0.53003
  -1   1 -24   57.40    5.80 287-0.34869 0.25694-0.78979 0.91173-0.52078-0.30782
  -1  -1 -24   66.80    5.90 264-0.05571-0.03604-0.95873 0.83679-0.28117-0.54744
   1  -1  24   59.10    7.60 416-0.20675 0.29850 0.79703-0.91896 0.55688 0.27172
  -1   1 -25   -1.60    3.20 288-0.36269 0.26929-0.77713 0.89906-0.53114-0.33188
  -1  -1 -25   -1.40    3.30 266-0.08101-0.01239-0.95054 0.82861-0.30338-0.55964
   1  -1  25    0.20    4.80 416-0.20804 0.30144 0.78905-0.91098 0.56738 0.29564
   1   1  26   55.50    7.40 401-0.17619 0.27125 0.91859-0.79666 0.34489 0.55255
  -1   1 -26   55.40    5.70 290-0.37732 0.28227-0.76335 0.88529-0.54184-0.35561
  -1  -1 -26   56.50    6.10 267-0.10635 0.01130-0.94122 0.81928-0.32536-0.57208
   1  -1  26   59.50    7.80 417-0.20936 0.30442 0.78050-0.90244 0.57833 0.31911
   1   2 -25   -0.70    3.40 306-0.54689 0.55770-0.55331 0.79719-0.65382-0.20420
  -1  -2  25    6.90    5.60 423-0.21761 0.20680 0.71488-0.95875 0.65332 0.20470
   1  -2 -25    0.60    3.20 255 0.05312-0.04231-0.98124 0.73736-0.18259-0.67543
   1   2 -24   33.10    4.20 305-0.53896 0.55141-0.56576 0.80963-0.64920-0.17440
  -1  -2  24   20.20    5.80 422-0.21700 0.20454 0.72068-0.96456 0.64726 0.17634
   1   2 -23   29.60    3.50 305-0.53210 0.54621-0.57625 0.82013-0.64515-0.14403
  -1  -2  23   19.00    5.50 422-0.21645 0.20235 0.72571-0.96958 0.64192 0.14725
   1  -2 -23   36.60    4.00 250 0.11801-0.10390-0.98482 0.74095-0.12148-0.66770
   1   2 -22   37.40    4.30 304-0.52641 0.54217-0.58479 0.82866-0.64174-0.11302
  -1   2  22   34.50    4.40  68-0.15075 0.13499 0.98377-0.73989 0.09000 0.66476
  -1  -2  22   30.30    5.50 422-0.21599 0.20022 0.72992-0.97379 0.63740 0.11736
   1  -2 -22   31.90    3.90 248 0.15071-0.13495-0.98377 0.73990-0.09000-0.66476
   1   2 -21    2.00    2.40  51-0.35017 0.36759 0.93174-0.68786-0.11282-0.60752
   1   2 -21    2.40    2.40 303-0.52198 0.53939-0.59132 0.83520-0.63906-0.08127
  -1  -2  21    6.00    2.40 123 0.52194-0.53935 0.59134-0.83522 0.63907 0.08127
  -1  -2  21   -4.00    4.00 421-0.21561 0.19819 0.73325-0.97712 0.63378 0.08655
   1  -2 -21    4.50    3.50   5-0.72188 0.73930 0.40924-0.65311-0.59204-0.12830
   1  -2 -21    3.90    3.30 245 0.18365-0.16624-0.98073 0.73685-0.05782-0.66252
   1   2 -20    1.70    2.10  55-0.31454 0.33360 0.94734-0.70347-0.07508-0.61083
   1   2 -20    1.50    2.50 303-0.51892 0.53799-0.59577 0.83964-0.63721-0.04871
  -1   2  20    5.30    2.90  63-0.21690 0.19784 0.97555-0.73168 0.02486 0.66105
  -1  -2  20    9.20    2.70 235 0.31450-0.33356-0.94736 0.70348 0.07507 0.61084
  -1  -2  20    2.30    3.70 421-0.21533 0.19627 0.73563-0.97950 0.63118 0.05474
   1  -2 -20   -0.80    2.60   5-0.72028 0.73935 0.41624-0.66012-0.58885-0.09707
   1  -2 -20    4.20    2.50 243 0.21687-0.19780-0.97556 0.73169-0.02486-0.66105
   1   2 -19   13.00    2.60 303-0.51737 0.53809-0.59801 0.84188-0.63626-0.01524
  -1  -2  19   11.50    2.80 123 0.51734-0.53805 0.59803-0.84191 0.63627 0.01523
  -1  -2  19   16.30    4.30 421-0.21517 0.19446 0.73696-0.98083 0.62971 0.02178
   1  -2 -19   20.00    3.60   6-0.71907 0.73979 0.42139-0.66527-0.58647-0.06503
   1   2 -18    0.60    2.30  61-0.23668 0.25905 0.97145-0.72757 0.00500-0.62207
   1   2 -18    1.40    2.20 303-0.51747 0.53984-0.59786 0.84174-0.63632 0.01925
  -1   2  18    4.70    2.80  57-0.28432 0.26195 0.95826-0.71439-0.04362 0.66070
  -1   2  18    3.40    3.00 186 0.71830-0.74067-0.42458 0.66845 0.58500 0.03207
  -1  -2  18   -0.10    2.40 123 0.51744-0.53981 0.59789-0.84176 0.63633-0.01925
  -1  -2  18    1.80    2.80 241 0.23664-0.25901-0.97146 0.72758-0.00501 0.62208
  -1  -2  18    5.60    3.70 421-0.21516 0.19279 0.73712-0.98100 0.62953-0.01245
   1  -2 -18    3.00    2.90   6-0.71832 0.74069 0.42455-0.66843-0.58499-0.03208
   1  -2 -18   -2.60    2.50 237 0.28428-0.26191-0.95827 0.71440 0.04362-0.66070
   1   2 -17   52.70    4.00 303-0.51938 0.54340-0.59510 0.83898-0.63749 0.05483
  -1   2  17   57.00    4.30  54-0.31856 0.29454 0.94573-0.70186-0.07930 0.66196
  -1   2  17   60.80    4.60 186 0.71805-0.74207-0.42559 0.66947 0.58453-0.00187
  -1  -2  17   48.50    4.80 421-0.21529 0.19127 0.73598-0.97986 0.63078-0.04813
   1  -2 -17   54.70    4.60   6-0.71807 0.74209 0.42557-0.66944-0.58452 0.00187
   1  -2 -17   57.60    4.00 234 0.31853-0.29451-0.94574 0.70187 0.07930-0.66196
   1   2 -16    2.50    2.20  68-0.14833 0.17401 0.98391-0.74004 0.09233-0.64057
   1   2 -16   -0.70    1.60 304-0.52326 0.54893-0.58943 0.83331-0.63984 0.09161
  -1   2  16    0.10    2.10  51-0.35317 0.32750 0.93028-0.68641-0.11603 0.66427
  -1   2  16    3.00    2.90 186 0.71838-0.74405-0.42425 0.66812 0.58516-0.03692
  -1  -2  16    1.50    1.80 124 0.52323-0.54890 0.58945-0.83333 0.63985-0.09162
  -1  -2  16    2.40    2.40 248 0.14829-0.17396-0.98392 0.74004-0.09234 0.64057
  -1  -2  16   -0.50    3.10 421-0.21559 0.18992 0.73335-0.97723 0.63367-0.08544
   1  -2 -16    2.80    2.50   6-0.71840 0.74407 0.42423-0.66810-0.58515 0.03691
   1  -2 -16   -2.10    1.90 231 0.35314-0.32747-0.93030 0.68642 0.11604-0.66427
   1   2 -15  202.50   10.40 304-0.52930 0.55662-0.58047 0.82435-0.64348 0.12966
  -1   2  15  229.10    9.70 186 0.71932-0.74664-0.42030 0.66417 0.58699-0.07318
  -1  -2  15  219.30   10.80 422-0.21609 0.18877 0.72899-0.97286 0.63840-0.12459
   1  -2 -15  239.00   10.60   6-0.71934 0.74666 0.42028-0.66415-0.58699 0.07317
   1  -2 -15  225.20    9.60 228 0.38811-0.36079-0.91161 0.66773 0.15388-0.66769
   1   2 -14   25.50    2.90 305-0.53766 0.56663-0.56776 0.81164-0.64844 0.16905
  -1   2  14   29.30    3.30  45-0.42343 0.39445 0.88931-0.64543-0.19287 0.67226
  -1   2  14   34.70    3.50 185 0.72091-0.74989-0.41344 0.65731 0.59015-0.11076
  -1  -2  14   24.80    3.60 422-0.21679 0.18782 0.72260-0.96648 0.64523-0.16584
   1  -2 -14   29.90    3.20   5-0.72094 0.74991 0.41341-0.65729-0.59014 0.11075
   1  -2 -14   31.50    3.30 225 0.42340-0.39442-0.88932 0.64544 0.19287-0.67226
   1   2 -13   84.50    4.60  80 0.00898 0.02165 0.97090-0.72703 0.23947-0.68444
   1   2 -13   79.50    4.60 306-0.54851 0.57913-0.55074 0.79461-0.65475 0.20978
   1   2 -13   86.80    5.50 393-0.15418 0.18480 0.96243-0.71856 0.21586-0.66083
  -1   2  13   87.80    5.00  42-0.45895 0.42832 0.86298-0.61911-0.23305 0.67802
  -1   2  13   87.20    4.50 185 0.72319-0.75382-0.40330 0.64717 0.59473-0.14976
  -1  -2  13   84.20    4.50 126 0.54847-0.57910 0.55076-0.79463 0.65476-0.20979
  -1  -2  13   76.50    4.30 260-0.00902-0.02161-0.97090 0.72702-0.23947 0.68444
   1  -2 -13   87.20    4.70   5-0.72321 0.75384 0.40327-0.64715-0.59472 0.14975
   1  -2 -13   89.90    4.80 222 0.45892-0.42829-0.86300 0.61912 0.23305-0.67802
   1   2 -12    7.00    1.60  85 0.06910-0.03682 0.95453-0.71065 0.29299-0.70354
   1   2 -12    5.60    2.40 396-0.16210 0.19438 0.94943-0.70555 0.26081-0.67136
  -1   2  12    2.70    2.40  38-0.49456 0.46228 0.83213-0.58825-0.27439 0.68494
  -1   2  12    3.50    1.90 184 0.72613-0.75841-0.38944 0.63331 0.60083-0.19029
  -1  -2  12    5.40    2.00 128 0.56193-0.59421 0.52874-0.77262 0.66237-0.25182
  -1  -2  12    4.50    1.60 265-0.06914 0.03686-0.95452 0.71065-0.29299 0.70354
   1  -2 -12    2.20    1.80   4-0.72615 0.75843 0.38942-0.63329-0.60082 0.19028
   1  -2 -12    2.40    2.30 218 0.49453-0.46225-0.83214 0.58827 0.27439-0.68494
   1   2 -11  101.70    4.70  90 0.13326-0.09933 0.93004-0.68617 0.34844-0.72457
   1   2 -11   97.20    4.80 399-0.17023 0.20416 0.93299-0.68911 0.30857-0.68470
  -1   2  11  101.80    4.90  34-0.53006 0.49612 0.79620-0.55232-0.31683 0.69296
  -1   2  11   96.80    4.70 183 0.72968-0.76361-0.37134 0.61522 0.60853-0.23240
  -1  -2  11   97.60    4.90 130 0.57804-0.61197 0.50095-0.74483 0.67115-0.29502
  -1  -2  11   97.20    4.50 270-0.13330 0.09937-0.93004 0.68616-0.34844 0.72457
  -1  -2  11   93.60    5.80 425-0.22026 0.18633 0.68699-0.93086 0.68112-0.30499
   1  -2 -11   96.20    5.10   3-0.72970 0.76363 0.37132-0.61519-0.60852 0.23239
   1  -2 -11   89.90    4.60 214 0.53003-0.49610-0.79621 0.55234 0.31684-0.69297
   1   2 -10    5.60    1.70  95 0.20128-0.16570 0.89589-0.65201 0.40527-0.74698
   1   2 -10    5.40    2.10 402-0.17853 0.21411 0.91235-0.66847 0.35944-0.70115
  -1   2  10    1.20    1.80  30-0.56514 0.52956 0.75458-0.51071-0.36024 0.70194
  -1   2  10    2.50    2.00 181 0.73373-0.76931-0.34840 0.59228 0.61785-0.27615
  -1  -2  10    3.30    1.80 132 0.59672-0.63230 0.46651-0.71039 0.68080-0.33909
  -1  -2  10    4.70    2.30 427-0.22186 0.18628 0.66752-0.91140 0.69930-0.35760
   1  -2 -10    7.50    1.80 210 0.56512-0.52953-0.75460 0.51072 0.36024-0.70195
   1   2  -9   94.00    4.20 101 0.27259-0.23535 0.85041-0.60654 0.46255-0.76984
   1   2  -9   98.60    4.50 315-0.61774 0.65498-0.42450 0.66838-0.69085 0.38356
   1   2  -9   94.90    4.70 406-0.18695 0.22419 0.88655-0.64268 0.41371-0.72100
  -1   2   9  103.80    4.50  26-0.59939 0.56215 0.70665-0.46277-0.40434 0.71163
  -1   2   9   94.50    4.40 179 0.73808-0.77531-0.31994 0.56382 0.62877-0.32149
  -1  -2   9   98.50    4.50 135 0.61771-0.65495 0.42452-0.66840 0.69086-0.38357
  -1  -2   9   89.10    4.30 281-0.27262 0.23539-0.85040 0.60653-0.46255 0.76984
  -1  -2   9   93.30    5.20 429-0.22362 0.18638 0.64274-0.88662 0.72114-0.41386
   1  -2  -9   93.30    4.30 206 0.59937-0.56213-0.70666 0.46279 0.40435-0.71164
   1   2  -8    0.20    1.70 318-0.64052 0.67941-0.37410 0.61798-0.70062 0.42775
   1   2  -8    0.20    1.80 410-0.19541 0.23430 0.85437-0.61050 0.47159-0.74445
  -1   2   8    8.40    2.30  22-0.63223 0.59335 0.65177-0.40790-0.44876 0.72162
  -1   2   8   13.00    2.30 177 0.74239-0.78128-0.28520 0.52907 0.64116-0.36829
  -1  -2   8    2.90    1.70 138 0.64050-0.67938 0.37412-0.61800 0.70063-0.42777
  -1  -2   8   -1.20    2.20 431-0.22545 0.18656 0.61135-0.85522 0.74688-0.47401
   1  -2  -8    0.60    1.80 202 0.63221-0.59332-0.65179 0.40791 0.44877-0.72163
   1  -2  -8    4.50    1.80 357-0.74241 0.78130 0.28518-0.52905-0.64115 0.36828
   1   2  -7  361.20   12.30 113 0.42004-0.37950 0.71973-0.47586 0.57229-0.81073
   1   2  -7  342.80   13.30 322-0.66426 0.70480-0.31465 0.55853-0.70915 0.47070
   1   2  -7  329.10   12.60 414-0.20374 0.24428 0.81430-0.57042 0.53311-0.77156
  -1   2   7  355.40   12.30  17-0.66294 0.62240 0.58941-0.34554-0.49291 0.73136
  -1   2   7  349.20   12.40 175 0.74620-0.78674-0.24339 0.48726 0.65473-0.41629
  -1  -2   7  356.50   12.60 142 0.66423-0.70477 0.31468-0.55855 0.70916-0.47072
  -1  -2   7  329.10   12.50 293-0.42007 0.37953-0.71972 0.47584-0.57228 0.81073
  -1  -2   7  343.20   13.40 434-0.22716 0.18662 0.57171-0.81559 0.77657-0.53812
   1  -2  -7  332.40   12.20 197 0.66292-0.62238-0.58943 0.34555 0.49292-0.73137
   1  -2  -7  347.20   12.30 355-0.74622 0.78676 0.24337-0.48725-0.65472 0.41628
   1   2  -6  185.70    6.60 120 0.49204-0.44984 0.63314-0.38926 0.62045-0.82448
   1   2  -6  169.20    7.20 326-0.68775 0.72994-0.24593 0.48980-0.71524 0.51122
   1   2  -6  171.60    7.20 419-0.21167 0.25386 0.76449-0.52062 0.59803-0.80205
  -1   2   6  169.70    6.70  12-0.69061 0.64842 0.51922-0.27534-0.53602 0.74005
  -1   2   6  165.90    6.50 172 0.74881-0.79101-0.19375 0.43763 0.66903-0.46501
  -1  -2   6  176.90    6.90 146 0.68773-0.72992 0.24595-0.48982 0.71526-0.51123
  -1  -2   6  168.30    6.60 300-0.49207 0.44987-0.63312 0.38925-0.62044 0.82447
  -1  -2   6  160.90    7.10 437-0.22850 0.18630 0.52188-0.76575 0.80994-0.60591
   1  -2  -6  167.50    6.60 192 0.69059-0.64840-0.51923 0.27536 0.53604-0.74006
   1  -2  -6  164.60    6.60 352-0.74883 0.79102 0.19374-0.43761-0.66902 0.46500
   1   2  -5  412.70   14.50 128 0.55916-0.51532 0.53335-0.28948 0.66083-0.83043
   1   2  -5  407.40   15.20 331-0.70950 0.75335-0.16834 0.41221-0.71756 0.54796
   1   2  -5  403.80   15.00 424-0.21881 0.26265 0.70288-0.45901 0.66553-0.83514
  -1   2   5  404.50   15.30   7-0.71418 0.67034 0.44114-0.19727-0.57710 0.74670
  -1   2   5  431.90   14.40 168 0.74934-0.79319-0.13568 0.37956 0.68335-0.51374
  -1   2   5  416.40   14.20 496-0.13065 0.08681-0.45715 0.70102 0.87246-0.70285
  -1  -2   5  419.80   14.10 151 0.70948-0.75332 0.16836-0.41223 0.71758-0.54798
  -1  -2   5  395.60   14.20 308-0.55919 0.51535-0.53334 0.28946-0.66082 0.83042
  -1  -2   5  398.40   14.90 441-0.22901 0.18516 0.45958-0.70345 0.84613-0.67652
   1  -2  -5  408.80   14.40 187 0.71416-0.67032-0.44116 0.19728 0.57711-0.74671
   1  -2  -5  408.30   14.20 348-0.74936 0.79320 0.13567-0.37954-0.68333 0.51373
   1   2  -4    3.90    1.70 135 0.61841-0.57292 0.42305-0.17918 0.69118-0.82636
   1   2  -4    4.70    1.50 336-0.72786 0.77335-0.08310 0.32698-0.71482 0.57964
   1   2  -4    5.40    1.80 430-0.22457 0.27007 0.62734-0.38347 0.73403-0.86921
  -1   2   4    4.50    1.80   2-0.73252 0.68703 0.35563-0.11176-0.61495 0.75013
  -1   2   4    4.50    1.70 164 0.74667-0.79217-0.06885 0.31272 0.69669-0.56151
  -1   2   4    2.20    1.80 491-0.14666 0.10116-0.37791 0.62178 0.90606-0.77088
  -1  -2   4    4.00    1.50 156 0.72784-0.77333 0.08312-0.32699 0.71484-0.57966
  -1  -2   4    4.70    1.70 315-0.61844 0.57294-0.42304 0.17916-0.69117 0.82635
  -1  -2   4    4.70    1.60 365 0.55011-0.59561 0.19087-0.43475 0.83845-0.70327
  -1  -2   4    3.50    1.80 446-0.22806 0.18257 0.38250-0.62637 0.88339-0.74821
   1  -2  -4   -0.10    1.80 182 0.73250-0.68701-0.35565 0.11177 0.61496-0.75015
   1  -2  -4    6.50    1.60 344-0.74669 0.79218 0.06883-0.31271-0.69668 0.56149
   1   2  -3   98.50    3.90 142 0.66727-0.62012 0.30642-0.06255 0.71010-0.81087
   1   2  -3   95.70    4.40 341-0.74124 0.78838 0.00773 0.23614-0.70600 0.60524
   1   2  -3   97.60    4.30 436-0.22820 0.27535 0.53614-0.29227 0.80081-0.90157
  -1   2   3   93.90    4.30 160 0.73953-0.78668 0.00660 0.23727 0.70781-0.60705
  -1   2   3   95.20    4.50 356-0.74455 0.69740 0.26373-0.01986-0.64829 0.74905
  -1   2   3  101.30    4.40 485-0.16369 0.11654-0.28303 0.52690 0.93610-0.83533
  -1  -2   3  102.40    4.40 161 0.74122-0.78837-0.00772-0.23615 0.70602-0.60526
  -1  -2   3   91.30    4.00 322-0.66729 0.62015-0.30641 0.06253-0.71009 0.81085
  -1  -2   3   87.10    3.90 373 0.44040-0.48755 0.14152-0.38539 0.90669-0.80593
  -1  -2   3   89.30    4.40 452-0.22484 0.17769 0.28876-0.53263 0.91876-0.81800
   1  -2  -3   92.40    4.40 176 0.74453-0.69739-0.26375 0.01987 0.64830-0.74906
   1  -2  -3   94.10    4.20 340-0.73954 0.78669-0.00661-0.23726-0.70779 0.60703
   1   2  -2  246.10    8.60 149 0.70429-0.65549 0.18856 0.05531 0.71743-0.78377
   1   2  -2  231.60    9.10 346-0.74843 0.79723 0.10148 0.14240-0.69057 0.62423
   1   2  -2  246.30    9.20 443-0.22883 0.27763 0.42873-0.18485 0.86199-0.92833
  -1   2   2  254.10    8.60 155 0.72659-0.77539 0.08985 0.15403 0.71525-0.64891
  -1   2   2  244.00    9.00 350-0.74941 0.70061 0.16719 0.07668-0.67588 0.74222
  -1   2   2  238.70    8.70 479-0.18086 0.13206-0.17268 0.41655 0.95844-0.89209
  -1  -2   2  242.50    8.70 166 0.74841-0.79721-0.10147-0.14241 0.69059-0.62425
  -1  -2   2  244.80    8.70 329-0.70431 0.65551-0.18855-0.05532-0.71741 0.78375
  -1  -2   2  227.50    8.30 383 0.28863-0.33743 0.07486-0.31874 0.96726-0.90092
  -1  -2   2  240.10    9.10 459-0.21837 0.16957 0.17773-0.42161 0.94796-0.88162
   1  -2  -2  245.30    9.50 170 0.74939-0.70059-0.16720-0.07667 0.67590-0.74224
   1  -2  -2  247.50    9.00 335-0.72661 0.77541-0.08985-0.15402-0.71524 0.64889
   1  -2  -2  245.10    8.90 494-0.13888 0.18768-0.41750 0.17363 0.89030-0.95664
   1   2  -1  303.80   10.30 156 0.72937-0.67892 0.07456 0.16931 0.71427-0.74619
   1   2  -1  282.00   10.50 352-0.74878 0.79923 0.19518 0.04869-0.66863 0.63671
   1   2  -1  272.30    9.90 371 0.47018-0.41973 0.15481 0.08907 0.89045-0.92237
   1   2  -1  277.10   10.20 451-0.22562 0.27607 0.30662-0.06274 0.91281-0.94473
  -1   2   1  290.10    9.80 150 0.70671-0.75716 0.17929 0.06458 0.71754-0.68562
  -1   2   1  287.30   10.60 344-0.74666 0.69621 0.06840 0.17548-0.69675 0.72867
  -1   2   1  279.90    9.90 472-0.19697 0.14652-0.04921 0.29309 0.96859-0.93667
  -1  -2   1  274.40   10.30 172 0.74877-0.79922-0.19518-0.04870 0.66865-0.63673
  -1  -2   1  275.20   10.00 336-0.72939 0.67893-0.07456-0.16932-0.71425 0.74617
  -1  -2   1  275.70   10.00 466-0.20774 0.15729 0.05111-0.29499 0.96575-0.93383
   1  -2  -1  290.90   10.50 164 0.74664-0.69619-0.06840-0.17547 0.69677-0.72869
   1  -2  -1  287.00    9.70 330-0.70673 0.75718-0.17930-0.06458-0.71752 0.68560
   1  -2  -1  278.30   10.20 486-0.16153 0.21198-0.29573 0.05185 0.93268-0.96460
   1   2   0  128.20    5.00 162 0.74367-0.69157-0.03138 0.27526 0.70273-0.70023
   1   2   0  135.70    5.60 357-0.74231 0.79442 0.28610-0.04222-0.64083 0.64333
   1   2   0  118.30    4.50 384 0.27468-0.22258 0.06882 0.17506 0.97115-0.96865
   1   2   0  121.90    5.20 459-0.21811 0.27021 0.17410 0.06977 0.94869-0.94619
  -1   2   0  121.90    5.10 144 0.67910-0.73121 0.27259-0.02872 0.71336-0.71586
  -1   2   0  124.50    5.30 339-0.73647 0.68436-0.02984 0.27372-0.71038 0.70788
  -1   2   0  125.10    5.00 464-0.21069 0.15859 0.08249 0.16138 0.96283-0.96533
  -1  -2   0  123.70    5.50 177 0.74230-0.79440-0.28609 0.04222 0.64085-0.64335
  -1  -2   0  117.20    5.00 342-0.74369 0.69158 0.03138-0.27526-0.70271 0.70021
  -1  -2   0  124.40    5.10 474-0.19246 0.14035-0.08639-0.15749 0.96713-0.96963
   1  -2   0  126.60    5.30 159 0.73645-0.68435 0.02984-0.27371 0.71040-0.70790
   1  -2   0  115.40    4.80 324-0.67912 0.73122-0.27260 0.02872-0.71334 0.71584
   1  -2   0  126.10    5.50 479-0.18177 0.23387-0.16634-0.07754 0.95933-0.95683
   1   2   1  741.40   25.00   3-0.72957 0.78333 0.37200-0.12813-0.60824 0.64516
   1   2   1  739.20   24.50 168 0.74918-0.69543-0.12651 0.37039 0.68538-0.64845
   1   2   1  732.90   24.10 467-0.20645 0.26020 0.03795 0.20592 0.96669-0.92977
  -1   2  -1  748.10   24.70 139 0.64358-0.69734 0.36684-0.12297 0.70185-0.73877
  -1   2  -1  713.00   25.10 333-0.71962 0.66587-0.12464 0.36851-0.71684 0.67991
  -1   2  -1  721.50   24.30 456-0.22089 0.16713 0.21569 0.02819 0.93945-0.97637
  -1  -2  -1  740.00   24.40 183 0.72955-0.78331-0.37200 0.12813 0.60825-0.64518
  -1  -2  -1  727.80   24.00 348-0.74920 0.69544 0.12651-0.37039-0.68536 0.64844
  -1  -2  -1  717.40   23.70 482-0.17269 0.11894-0.22733-0.01654 0.94899-0.98591
   1  -2   1  743.40   25.10 153 0.71961-0.66585 0.12463-0.36851 0.71685-0.67993
   1  -2   1  688.70   23.90 319-0.64360 0.69735-0.36685 0.12297-0.70183 0.73875
   1  -2   1  678.80   23.30 385 0.26157-0.20782 0.06315-0.30702 0.97456-0.93764
   1  -2   1  714.80   23.50 471-0.19851 0.25227-0.03596-0.20791 0.96878-0.93186
   1   2   2   -4.20    1.60   8-0.71147 0.76688 0.45142-0.20754-0.57207 0.64341
   1   2   2   -1.30    1.50 173 0.74820-0.69279-0.20956 0.45343 0.66469-0.59335
   1   2   2    4.20    1.50 474-0.19149 0.24690-0.09403 0.33791 0.96666-0.89532
  -1   2  -2   -1.30    1.40 133 0.60063-0.65604 0.45897-0.21510 0.68274-0.75408
  -1   2  -2   -1.30    1.80 328-0.69746 0.64206-0.21342 0.45730-0.71679 0.64544
  -1  -2  -2   -3.00    1.60 188 0.71146-0.76686-0.45142 0.20754 0.57209-0.64343
  -1  -2  -2    0.90    1.60 353-0.74822 0.69281 0.20955-0.45343-0.66467 0.59333
  -1  -2  -2    0.50    1.60 490-0.14943 0.09402-0.36327 0.11939 0.91139-0.98273
   1  -2   2    2.20    1.80 148 0.69745-0.64204 0.21342-0.45730 0.71680-0.64546
   1  -2   2   -1.70    1.40 313-0.60065 0.65605-0.45897 0.21510-0.68272 0.75406
   1   2   3    1.60    1.70  12-0.68909 0.74615 0.52356-0.27968-0.53354 0.63930
   1   2   3    5.30    2.00 177 0.74290-0.68584-0.28046 0.52433 0.64277-0.53701
   1   2   3    0.10    1.60 481-0.17458 0.23164-0.21511 0.45899 0.95137-0.84561
  -1   2  -3    4.00    1.60 127 0.55134-0.60840 0.54615-0.30228 0.65640-0.76216
  -1   2  -3    0.60    2.00 323-0.67165 0.61459-0.29428 0.53816-0.71136 0.60560
  -1   2  -3    2.90    1.60 441-0.22901 0.17195 0.45973-0.21586 0.84604-0.95181
  -1  -2  -3    0.50    1.80 192 0.68907-0.74613-0.52356 0.27969 0.53355-0.63932
  -1  -2  -3    4.60    2.10 357-0.74292 0.68586 0.28045-0.52433-0.64275 0.53699
  -1  -2  -3    1.80    1.80 498-0.12416 0.06710-0.48701 0.24314 0.85757-0.96333
   1  -2   3    4.00    2.20 143 0.67163-0.61457 0.29428-0.53816 0.71138-0.60562
   1  -2   3    6.30    1.60 307-0.55136 0.60842-0.54615 0.30228-0.65639 0.76215
   1  -2   3   -0.20    2.00 457-0.22000 0.27706 0.20176-0.44563 0.94275-0.83699
   1   2   4   12.60    2.40  17-0.66346 0.72217 0.58824-0.34437-0.49368 0.63387
   1   2   4   12.70    1.90 181 0.73510-0.67639-0.33996 0.58384 0.62117-0.48098
   1   2   4    5.70    1.70 488-0.15713 0.21584-0.32105 0.56493 0.92532-0.78514
  -1   2  -4    8.60    1.70 121 0.49723-0.55594 0.62616-0.38228 0.62375-0.76393
  -1   2  -4    9.50    1.90 319-0.64392 0.58521-0.36609 0.60996-0.70195 0.56177
  -1   2  -4    7.10    1.70 435-0.22751 0.16879 0.56161-0.31773 0.78367-0.92386
  -1  -2  -4    8.90    2.30 197 0.66344-0.72215-0.58825 0.34437 0.49370-0.63388
  -1  -2  -4    5.40    1.40 509 0.51261-0.57132-0.62386 0.37999 0.61386-0.75405
   1  -2   4    9.90    2.00 139 0.64390-0.58518 0.36609-0.60997 0.70197-0.56179
   1  -2   4    6.80    1.60 301-0.49725 0.55596-0.62615 0.38228-0.62373 0.76392
   1  -2   4    7.60    2.10 451-0.22537 0.28408 0.30057-0.54445 0.91487-0.77468
   1   2   5  758.40   24.90  21-0.63552 0.69588 0.64569-0.40182-0.45333 0.62794
   1   2   5  727.30   24.70 184 0.72617-0.66581-0.38923 0.63310 0.60093-0.42632
   1   2   5  727.20   24.60 493-0.14030 0.20066-0.41042 0.65429 0.89327-0.71867
  -1   2  -5  730.40   24.20 115 0.43995-0.50031 0.69755-0.45368 0.58603-0.76063
  -1   2  -5  736.20   26.10 315-0.61583 0.55546-0.42849 0.67236-0.68997 0.51536
  -1   2  -5  726.70   24.90 428-0.22327 0.16291 0.64801-0.40414 0.71661-0.89122
  -1  -2  -5  776.40   24.80   4-0.72619 0.66582 0.38922-0.63309-0.60091 0.42631
  -1  -2  -5  694.20   24.80 201 0.63550-0.69586-0.64570 0.40182 0.45335-0.62795
  -1  -2  -5  689.20   23.10 521 0.31982-0.38018-0.71078 0.46690 0.64114-0.81574
   1  -2   5  761.10   25.30 135 0.61581-0.55544 0.42850-0.67237 0.68998-0.51538
   1  -2   5  702.00   23.60 295-0.43997 0.50034-0.69755 0.45367-0.58602 0.76062
   1  -2   5  700.20   24.80 446-0.22810 0.28847 0.38417-0.62805 0.88266-0.70806
   1   2   6  353.90   12.90  25-0.60601 0.66802 0.69638-0.45250-0.41310 0.62213
   1   2   6  360.90   12.50 186 0.71709-0.65507-0.42956 0.67343 0.58266-0.37364
   1   2   6  354.80   13.30 498-0.12485 0.18687-0.48387 0.72774 0.85920-0.65017
  -1   2  -6  360.70   12.90 110 0.38110-0.44311 0.75968-0.51581 0.54460-0.75363
  -1   2  -6  347.50   13.10 311-0.58865 0.52663-0.48173 0.72561-0.67668 0.46765
  -1   2  -6  363.80   13.50 423-0.21711 0.15509 0.71969-0.47582 0.64830-0.85732
  -1  -2  -6  368.80   12.40   6-0.71710 0.65509 0.42955-0.67343-0.58265 0.37362
  -1  -2  -6  336.20   12.90 205 0.60599-0.66800-0.69639 0.45251 0.41312-0.62214
  -1  -2  -6  335.40   12.00 535 0.07431-0.13633-0.77098 0.52711 0.63534-0.84437
   1  -2   6  372.00   13.00 131 0.58862-0.52661 0.48174-0.72562 0.67669-0.46766
   1  -2   6  335.00   12.40 290-0.38112 0.44314-0.75968 0.51580-0.54459 0.75362
   1  -2   6  338.30   13.00 442-0.22899 0.29101 0.45335-0.69722 0.84943-0.64041
   1   2   7  216.70    8.20  29-0.57553 0.63920 0.74089-0.49701-0.37341 0.61686
   1   2   7  210.10    7.90 188 0.70848-0.64481-0.46223 0.70611 0.56667-0.32323
  -1   2  -7  222.00    7.80 105 0.32203-0.38569 0.81255-0.56867 0.50076-0.74421
  -1   2  -7  201.70    8.40 308-0.56329 0.49962-0.52648 0.77036-0.66310 0.41966
  -1   2  -7  205.60    8.20 417-0.20969 0.14602 0.77831-0.53443 0.58109-0.82453
  -1  -2  -7  220.90    8.60   8-0.70850 0.64483 0.46222-0.70610-0.56666 0.32321
  -1  -2  -7  199.20    7.90 209 0.57551-0.63918-0.74090 0.49702 0.37343-0.61687
  -1  -2  -7  192.10    7.10 552-0.20320 0.13953-0.78002 0.53614 0.58141-0.82486
   1  -2   7  198.20    7.60 285-0.32205 0.38572-0.81254 0.56867-0.50075 0.74420
   1  -2   7  205.10    8.90 438-0.22869 0.29236 0.50976-0.75363 0.81744-0.57399
   1   2   8  368.60   12.70  33-0.54452 0.60984 0.77985-0.53598-0.33453 0.61240
   1   2   8  348.60   13.40 190 0.70074-0.63542-0.48840 0.73227 0.55306-0.27519
  -1   2  -8  332.90   13.80 305-0.54034 0.47502-0.56360 0.80748-0.65001 0.37215
  -1   2  -8  352.50   12.90 413-0.20155 0.13623 0.82582-0.58194 0.51641-0.79428
  -1  -2  -8  374.00   12.90  10-0.70076 0.63544 0.48839-0.73226-0.55305 0.27518
  -1  -2  -8  330.80   12.40 213 0.54450-0.60982-0.77986 0.53599 0.33454-0.61241
  -1  -2  -8  337.10   11.50 568-0.47115 0.40583-0.72546 0.48158 0.47854-0.75640
   1  -2   8  372.60   13.90 125 0.54032-0.47500 0.56361-0.80749 0.65003-0.37216
   1  -2   8  346.50   13.60 435-0.22770 0.29302 0.55532-0.79920 0.78801-0.51014
   1   2   9  316.80   11.30  36-0.51328 0.58025 0.81388-0.57000-0.29661 0.60890
   1   2   9  309.10   10.70 192 0.69407-0.62710-0.50905 0.75293 0.54178-0.22949
  -1   2  -9  312.90   11.40  95 0.20711-0.27408 0.89255-0.64868 0.41004-0.72233
  -1   2  -9  284.70   11.10 303-0.52012 0.45315-0.59403 0.83791-0.63793 0.32565
  -1   2  -9  302.80   12.90 409-0.19304 0.12607 0.86413-0.62026 0.45497-0.76726
  -1  -2  -9  313.50   13.40  12-0.69409 0.62712 0.50904-0.75292-0.54176 0.22948
  -1  -2  -9  293.10   11.60 216 0.51326-0.58023-0.81389 0.57001 0.29662-0.60891
   1  -2   9  309.10   12.00 123 0.52009-0.45312 0.59404-0.83792 0.63795-0.32566
   1  -2   9  290.80   11.60 275-0.20714 0.27411-0.89255 0.64868-0.41004 0.72233
   1  -2   9  308.00   12.40 432-0.22637 0.29334 0.59191-0.83578 0.76181-0.44952
   1   2  10   44.90    3.00  39-0.48204 0.55067 0.84352-0.59964-0.25973 0.60644
   1   2  10   41.80    3.20 193 0.68855-0.61993-0.52503 0.76891 0.53271-0.18600
   1   2  10   43.30    1.90 505 0.56165-0.49303-0.59484 0.83871 0.60137-0.25466
  -1   2 -10   45.00    3.10 301-0.50272 0.43410-0.61867 0.86255-0.62718 0.28047
  -1   2 -10   41.30    3.10 405-0.18441 0.11579 0.89492-0.65104 0.39703-0.74374
  -1  -2 -10   42.00    3.50  13-0.68857 0.61995 0.52502-0.76890-0.53269 0.18599
  -1  -2 -10   43.20    3.40 219 0.48202-0.55064-0.84353 0.59965 0.25974-0.60645
   1  -2  10   46.70    3.20 121 0.50269-0.43407 0.61868-0.86256 0.62719-0.28048
   1  -2  10   44.40    3.60 430-0.22492 0.29354 0.62114-0.86501 0.73907-0.39236
   1   2  11   13.90    2.40  42-0.45094 0.52122 0.86928-0.62540-0.22391 0.60504
   1   2  11   12.60    2.50 193 0.68419-0.61392-0.53704 0.78091 0.52569-0.14456
   1   2  11   15.70    1.30 511 0.48091-0.41064-0.64098 0.88485 0.62061-0.23948
  -1   2 -11   13.30    2.30 401-0.17581 0.10554 0.91957-0.67570 0.34255-0.72368
  -1  -2 -11   16.00    2.30  13-0.68421 0.61394 0.53702-0.78090-0.52568 0.14455
  -1  -2 -11   11.00    2.40 222 0.45092-0.52119-0.86929 0.62541 0.22392-0.60505
   1  -2  11   17.80    2.50 120 0.48810-0.41783 0.63835-0.88223 0.61794-0.23681
   1  -2  11   16.50    2.70 429-0.22351 0.29379 0.64438-0.88825 0.71974-0.33861
   1   2  12    7.70    2.20  45-0.42007 0.49200 0.89159-0.64771-0.18912 0.60467
   1   2  12    3.50    2.40 194 0.68096-0.60904-0.54563 0.78951 0.52056-0.10501
   1   2  12    6.60    1.00 516 0.40534-0.33342-0.67709 0.92097 0.63295-0.21740
  -1   2 -12    5.20    2.00  83 0.05024-0.12217 0.96034-0.71646 0.27636-0.69191
  -1   2 -12    9.40    2.10 299-0.47623 0.40431-0.65376 0.89763-0.61023 0.19468
  -1  -2 -12    7.00    2.80  14-0.68098 0.60906 0.54562-0.78949-0.52055 0.10500
  -1  -2 -12    3.80    2.10 225 0.42005-0.49197-0.89160 0.64772 0.18913-0.60468
   1  -2  12    6.50    2.10 119 0.47620-0.40428 0.65377-0.89764 0.61024-0.19469
   1  -2  12    5.90    2.30 263-0.05028 0.12220-0.96034 0.71646-0.27636 0.69191
   1  -2  12    8.50    2.70 427-0.22222 0.29415 0.66273-0.90661 0.70363-0.28808
   1   2  13   38.30    3.90  48-0.38948 0.46305 0.91082-0.66695-0.15533 0.60530
   1   2  13   38.40    3.20 194 0.67878-0.60521-0.55128 0.79515 0.51714-0.06717
   1   2  13   36.70    1.90 520 0.33923-0.26565-0.70376 0.94763 0.63978-0.18981
  -1   2 -13   48.30    3.50  80 0.00274-0.07632 0.97224-0.72836 0.23383-0.68380
  -1  -2 -13   34.40    3.10  14-0.67881 0.60523 0.55126-0.79514-0.51713 0.06716
  -1  -2 -13   35.70    3.50 228 0.38945-0.46303-0.91083 0.66696 0.15534-0.60531
   1  -2  13   38.80    3.50 118 0.46683-0.39326 0.66553-0.90940 0.60409-0.15412
   1  -2  13   34.20    3.00 260-0.00278 0.07636-0.97224 0.72837-0.23383 0.68380
   1   2  14    7.40    2.40  51-0.35918 0.43441 0.92730-0.68343-0.12248 0.60687
   1   2  14   -1.40    2.10 195 0.67758-0.60235-0.55435 0.79823 0.51526-0.03087
   1   2  14    4.40    1.00 523 0.28471-0.20948-0.72258 0.96646 0.64287-0.15848
  -1   2 -14    5.90    2.20 297-0.45984 0.38461-0.67413 0.91800-0.59942 0.11502
  -1   2 -14    2.70    2.40 392-0.15090 0.07567 0.96701-0.72314 0.19773-0.68212
  -1  -2 -14   -0.40    2.10  15-0.67760 0.60237 0.55434-0.79821-0.51525 0.03086
  -1  -2 -14    1.80    2.10 231 0.35915-0.43438-0.92731 0.68344 0.12249-0.60688
   1  -2  14    3.90    2.00 117 0.45981-0.38458 0.67414-0.91801 0.59943-0.11503
   1  -2  14    2.70    2.90 425-0.22016 0.29539 0.68812-0.93200 0.68002-0.19563
   1   2  15  227.50   11.30  53-0.32919 0.40607 0.94130-0.69742-0.09051 0.60932
   1   2  15  234.60   11.10 195 0.67726-0.60038-0.55516 0.79904 0.51476 0.00405
   1   2  15  211.20    8.30 526 0.24226-0.16538-0.73537 0.97925 0.64378-0.12497
  -1   2 -15  243.10   10.30  73-0.08535 0.00847 0.98394-0.74007 0.15249-0.67130
  -1   2 -15  222.10   10.70 297-0.45497 0.37808-0.68000 0.92387-0.59616 0.07735
  -1  -2 -15  226.00   10.90  15-0.67728 0.60040 0.55515-0.79902-0.51475-0.00406
  -1  -2 -15  205.50   10.00 233 0.32916-0.40604-0.94131 0.69743 0.09052-0.60933
   1  -2  15  222.40   11.50 117 0.45494-0.37805 0.68001-0.92388 0.59617-0.07735
   1  -2  15  202.70   10.00 253 0.08532-0.00844-0.98394 0.74007-0.15248 0.67130
   1  -2  15  219.50   11.60 424-0.21942 0.29630 0.69641-0.94028 0.67196-0.15315
   1   2  16   51.10    4.20  56-0.29949 0.37803 0.95303-0.70916-0.05936 0.61259
   1   2  16   49.50    4.40 195 0.67774-0.59921-0.55395 0.79782 0.51551 0.03773
   1   2  16   50.40    2.50 527 0.21139-0.13285-0.74368 0.98756 0.64365-0.09041
  -1   2 -16   57.50    3.90  70-0.12620 0.04766 0.98474-0.74086 0.11367-0.66691
  -1   2 -16   44.50    4.10 296-0.45206 0.37353-0.68346 0.92733-0.59421 0.04097
  -1  -2 -16   58.00    4.40  15-0.67776 0.59923 0.55393-0.79781-0.51550-0.03774
  -1  -2 -16   54.00    4.20 236 0.29947-0.37800-0.95304 0.70917 0.05937-0.61260
   1  -2  16   44.30    3.90 116 0.45203-0.37350 0.68347-0.92734 0.59422-0.04098
   1  -2  16   45.90    3.80 250 0.12616-0.04763-0.98474 0.74087-0.11367 0.66690
   1  -2  16   53.50    4.90 424-0.21886 0.29739 0.70236-0.94624 0.66605-0.11282
   1   2  17   14.80    3.10  58-0.27007 0.35026 0.96271-0.71883-0.02896 0.61662
   1   2  17   16.00    3.20 194 0.67893-0.59874-0.55091 0.79478 0.51737 0.07029
   1   2  17   17.40    1.50 529 0.19126-0.11107-0.74866 0.99254 0.64321-0.05555
  -1   2 -17   21.70    2.90  67-0.16509 0.08491 0.98269-0.73881 0.07604-0.66369
  -1   2 -17   17.00    2.60 296-0.45095 0.37076-0.68478 0.92865-0.59346 0.00580
  -1  -2 -17   23.60    3.40  14-0.67895 0.59876 0.55089-0.79476-0.51736-0.07030
  -1  -2 -17   18.00    3.10 238 0.27004-0.35023-0.96271 0.71884 0.02897-0.61662
   1  -2  17   21.50    3.00 116 0.45092-0.37073 0.68479-0.92866 0.59347-0.00581
   1  -2  17   19.60    3.30 247 0.16506-0.08487-0.98270 0.73882-0.07604 0.66369
   1  -2  17   18.80    3.80 424-0.21847 0.29866 0.70634-0.95022 0.66205-0.07440
   1   2  18   -0.70    2.50  61-0.24090 0.32274 0.97047-0.72660 0.00074 0.62134
   1   2  18    0.70    3.40 194 0.68074-0.59891-0.54620 0.79007 0.52022 0.10185
   1   2  18    0.10    1.40 529 0.18104-0.09921-0.75106 0.99494 0.64288-0.02081
  -1   2 -18    4.20    2.70  64-0.20219 0.12035 0.97811-0.73423 0.03953-0.66160
  -1   2 -18   -1.00    2.10 296-0.45147 0.36963-0.68416 0.92804-0.59381-0.02827
  -1  -2 -18    1.60    3.20  14-0.68077 0.59893 0.54618-0.79005-0.52021-0.10186
  -1  -2 -18    2.00    2.50 241 0.24087-0.32271-0.97048 0.72660-0.00073-0.62134
   1  -2  18    2.60    2.50 116 0.45143-0.36960 0.68418-0.92805 0.59381 0.02826
   1  -2  18    0.10    2.60 244 0.20215-0.12031-0.97811 0.73424-0.03953 0.66160
   1  -2  18    2.70    3.50 423-0.21825 0.30008 0.70861-0.95249 0.65975-0.03768
   1   2  19    1.30    1.40 529 0.18010-0.09661-0.75128 0.99515 0.64285 0.01365
  -1   2 -19    0.20    2.90  61-0.23761 0.15412 0.97124-0.72736 0.00406-0.66056
  -1   2 -19    1.00    2.30 297-0.45347 0.36998-0.68178 0.92566-0.59515-0.06134
  -1  -2 -19    0.60    2.70  14-0.68313 0.59964 0.53993-0.78380-0.52396-0.13254
   1  -2  19    2.50    2.70 117 0.45344-0.36995 0.68180-0.92567 0.59516 0.06133
   1  -2  19    2.70    3.80 423-0.21817 0.30166 0.70939-0.95327 0.65896-0.00246
   1   2  20    2.90    3.20  65-0.18320 0.26834 0.98078-0.73690 0.05830 0.63262
   1   2  20    3.70    1.30 529 0.18816-0.10301-0.74940 0.99328 0.64312 0.04780
  -1   2 -20   -0.50    3.30  58-0.27151 0.18637 0.96228-0.71840-0.03044-0.66048
  -1  -2 -20    0.30    3.60  13-0.68598 0.60083 0.53223-0.77610-0.52850-0.16241
  -1  -2 -20    0.90    3.10 245 0.18317-0.26831-0.98079 0.73691-0.05829-0.63262
   1  -2  20   -1.30    3.20 117 0.45679-0.37165 0.67778-0.92166 0.59741 0.09351
   1  -2  20   -5.40    3.90 423-0.21822 0.30336 0.70885-0.95273 0.65951 0.03141
   1   2  21   -2.00    3.10  67-0.15460 0.24139 0.98352-0.73964 0.08626 0.63908
  -1   2 -21   -1.80    3.00  55-0.30398 0.21719 0.95139-0.70751-0.06404-0.66130
  -1   2 -21    1.70    2.60 297-0.46142 0.37463-0.67221 0.91608-0.60047-0.12487
  -1  -2 -21   -8.10    3.10  12-0.68923 0.60243 0.52316-0.76704-0.53376-0.19157
  -1  -2 -21    0.50    3.00 247 0.15457-0.24136-0.98352 0.73965-0.08625-0.63909
   1  -2  21   -3.10    3.00 117 0.46139-0.37459 0.67222-0.91609 0.60048 0.12486
   1  -2  21   -8.60    3.90 424-0.21839 0.30519 0.70713-0.95101 0.66126 0.06408
   1   2  22   -2.60    3.20  70-0.12613 0.21458 0.98474-0.74086 0.11374 0.64602
  -1  -2 -22   -1.80    4.00  12-0.69282 0.60438 0.51279-0.75666-0.53967-0.22009
  -1  -2 -22    0.30    3.20 250 0.12610-0.21454-0.98474 0.74087-0.11373-0.64603
   1  -2  22    3.60    3.80 118 0.46712-0.37867 0.66518-0.90906 0.60427 0.15549
   1  -2  22    0.20    4.50 424-0.21866 0.30711 0.70434-0.94822 0.66407 0.09569
  -1   2 -23   10.20    3.10 299-0.47392 0.38382-0.65669 0.90056-0.60872-0.18546
   1  -2  23    3.20    4.60 424-0.21903 0.30912 0.70057-0.94445 0.66784 0.12634
  -1   2 -24   17.60    3.80 299-0.48166 0.38991-0.64680 0.89067-0.61375-0.21485
   1  -2  24    8.80    5.20 424-0.21946 0.31121 0.69589-0.93977 0.67247 0.15613
   1   2  25   -3.20    5.00 393-0.15214 0.24554 0.96534-0.72146 0.20453 0.65849
  -1   2 -25    9.10    4.20 300-0.49029 0.39689-0.63549 0.87936-0.61931-0.24371
  -1  -2 -25    5.20    4.10 256 0.04110-0.13450-0.97976 0.73588-0.19372-0.66930
   1  -2  25    3.60    5.50 425-0.21997 0.31337 0.69036-0.93423 0.67787 0.18516
   1   3 -24   16.00    3.80 318-0.63952 0.65198-0.37644 0.74226-0.70022-0.12338
  -1  -3  24   16.50    6.00 431-0.22556 0.21310 0.60907-0.97488 0.74867 0.07493
   1  -3 -24    8.50    3.80 244 0.19433-0.18187-0.97930 0.61349-0.04728-0.77632
   1   3 -23   16.60    3.90 317-0.63624 0.65035-0.38402 0.74983-0.69889-0.09029
  -1  -3  23   14.10    6.30 431-0.22546 0.21135 0.61107-0.97689 0.74709 0.04209
   1  -3 -23   20.10    3.90 242 0.22694-0.21283-0.97357 0.60776-0.01477-0.77440
   1   3 -22    1.50    3.30 317-0.63394 0.64970-0.38925 0.75507-0.69794-0.05682
  -1  -3  22    4.00    5.20 431-0.22541 0.20965 0.61196-0.97777 0.74639 0.00837
   1  -3 -22  -10.50    3.80 239 0.25942-0.24366-0.96575 0.59994 0.01810-0.77286
   1   3 -21   -3.00    2.90 317-0.63267 0.65009-0.39211 0.75793-0.69741-0.02293
  -1   3  21   10.20    3.50  56-0.29179 0.27438 0.95575-0.58994-0.05136 0.77169
  -1  -3  21   14.60    5.10 431-0.22543 0.20802 0.61164-0.97745 0.74665-0.02631
   1  -3 -21   10.30    3.30 236 0.29176-0.27434-0.95576 0.58995 0.05136-0.77170
   1   3 -20   12.70    3.10 317-0.63249 0.65155-0.39253 0.75834-0.69733 0.01141
  -1   3  20    7.90    3.50  54-0.32398 0.30491 0.94350-0.57769-0.08501 0.77093
  -1  -3  20    5.20    3.20 137 0.63246-0.65152 0.39256-0.75837 0.69734-0.01142
  -1  -3  20    0.30    4.10 431-0.22551 0.20645 0.60999-0.97580 0.74794-0.06203
   1  -3 -20    5.20    2.80 234 0.32395-0.30488-0.94352 0.57770 0.08501-0.77093
   1  -3 -20   11.40    4.00 357-0.74332 0.76239 0.27653-0.64234-0.64407-0.04184
   1   3 -19   15.40    2.90  69-0.12826 0.14898 0.98470-0.61888 0.11169-0.76319
   1   3 -19   11.10    3.00 317-0.63343 0.65415-0.39041 0.75622-0.69772 0.04623
  -1   3  19   17.20    4.40  51-0.35599 0.33528 0.92889-0.56308-0.11906 0.77055
  -1  -3  19    9.20    3.30 137 0.63340-0.65411 0.39044-0.75625 0.69773-0.04624
  -1  -3  19    8.10    4.10 431-0.22567 0.20495 0.60689-0.97270 0.75037-0.09887
   1  -3 -19   15.00    4.00 231 0.35596-0.33525-0.92891 0.56309 0.11906-0.77056
   1  -3 -19   11.20    4.30 357-0.74317 0.76389 0.27799-0.64380-0.64358-0.00791
   1   3 -18    3.70    2.90  73-0.08108 0.10345 0.98369-0.61787 0.15650-0.77358
   1   3 -18    0.10    2.80 317-0.63554 0.65791-0.38562 0.75144-0.69860 0.08152
  -1   3  18   -4.00    2.90  48-0.38780 0.36543 0.91180-0.54599-0.15349 0.77057
  -1  -3  18   -1.90    2.10 137 0.63551-0.65788 0.38565-0.75146 0.69861-0.08154
  -1  -3  18    3.90    3.20 253 0.08104-0.10341-0.98369 0.61788-0.15651 0.77358
  -1  -3  18   -4.30    3.80 432-0.22590 0.20353 0.60218-0.96799 0.75401-0.13694
   1  -3 -18    3.90    2.80 228 0.38777-0.36540-0.91181 0.54600 0.15350-0.77057
   1  -3 -18   -1.00    3.60 357-0.74323 0.76560 0.27743-0.64324-0.64377 0.02670
   1   3 -17    2.60    2.60  77-0.03203 0.05605 0.97847-0.61266 0.20210-0.78476
   1   3 -17    0.80    2.70 318-0.63884 0.66286-0.37802 0.74383-0.69995 0.11729
  -1   3  17    5.00    3.10  45-0.41933 0.39531 0.89209-0.52627-0.18829 0.77094
  -1  -3  17    0.80    2.60 138 0.63881-0.66283 0.37804-0.74386 0.69996-0.11731
  -1  -3  17    1.60    3.50 432-0.22620 0.20218 0.59566-0.96148 0.75898-0.17633
   1  -3 -17    0.40    2.60 225 0.41930-0.39528-0.89210 0.52629 0.18830-0.77095
   1  -3 -17    0.40    2.70 357-0.74351 0.76753 0.27471-0.64052-0.64468 0.06203
   1   3 -16   19.70    2.70 318-0.64336 0.66903-0.36742 0.73323-0.70174 0.15351
  -1   3  16   25.80    3.30  42-0.45051 0.42484 0.86961-0.50380-0.22342 0.77165
  -1   3  16   17.40    3.80 176 0.74398-0.76965-0.26971 0.63552 0.64636-0.09812
  -1  -3  16   15.40    2.70 138 0.64333-0.66900 0.36744-0.73325 0.70175-0.15352
  -1  -3  16   15.30    3.90 433-0.22657 0.20090 0.58713-0.95294 0.76537-0.21714
   1  -3 -16   20.70    3.20 222 0.45049-0.42481-0.86962 0.50381 0.22342-0.77166
   1  -3 -16   23.80    3.70 356-0.74400 0.76967 0.26969-0.63550-0.64634 0.09811
   1   3 -15   62.00    4.40 319-0.64908 0.67640-0.35361 0.71943-0.70392 0.19010
   1   3 -15   63.70    5.50 397-0.16317 0.19049 0.94747-0.58166 0.26695-0.78076
  -1   3  15   61.40    4.50  39-0.48126 0.45394 0.84421-0.47840-0.25882 0.77263
  -1   3  15   58.70    4.60 176 0.74467-0.77200-0.26221 0.62802 0.64880-0.13499
  -1  -3  15   59.90    4.30 139 0.64905-0.67637 0.35364-0.71945 0.70393-0.19012
  -1  -3  15   47.40    5.00 433-0.22700 0.19967 0.57630-0.94211 0.77328-0.25947
   1  -3 -15   50.90    4.20 219 0.48124-0.45391-0.84422 0.47841 0.25883-0.77264
   1  -3 -15   64.40    4.80 356-0.74469 0.77201 0.26219-0.62800-0.64879 0.13498
   1   3 -14    6.70    2.60  89 0.12568-0.09671 0.93332-0.56751 0.34198-0.82137
   1   3 -14    4.90    2.00 320-0.65596 0.68494-0.33639 0.70220-0.70639 0.22700
   1   3 -14    7.40    3.00 399-0.17038 0.19935 0.93265-0.56684 0.30946-0.78885
  -1   3  14    1.90    2.30  36-0.51145 0.48248 0.81573-0.44992-0.29442 0.77382
  -1   3  14    4.50    3.40 175 0.74553-0.77451-0.25203 0.61785 0.65204-0.17265
  -1  -3  14    3.10    2.10 140 0.65593-0.68491 0.33641-0.70223 0.70641-0.22702
  -1  -3  14   -4.20    3.20 434-0.22746 0.19849 0.56287-0.92868 0.78280-0.30341
   1  -3 -14    3.40    2.40 216 0.51143-0.48245-0.81574 0.44993 0.29443-0.77382
   1  -3 -14    2.20    2.40 355-0.74555 0.77453 0.25202-0.61783-0.65203 0.17264
   1   3 -13  122.90    6.40  93 0.18118-0.15055 0.90689-0.54107 0.38869-0.83366
   1   3 -13  117.90    6.40 322-0.66394 0.69456-0.31552 0.68133-0.70905 0.26408
  -1   3  13  123.50    6.50  33-0.54093 0.51031 0.78400-0.41819-0.33012 0.77509
  -1   3  13  124.70    6.40 174 0.74651-0.77714-0.23897 0.60479 0.65608-0.21111
  -1  -3  13  126.10    6.50 142 0.66391-0.69454 0.31554-0.68136 0.70906-0.26409
  -1  -3  13  115.30    6.30 273-0.18122 0.15059-0.90688 0.54107-0.38869 0.83366
  -1  -3  13  109.80    7.50 436-0.22795 0.19732 0.54646-0.91228 0.79400-0.34903
   1  -3 -13  117.00    6.20 213 0.54091-0.51028-0.78402 0.41820 0.33013-0.77510
   1  -3 -13  121.90    6.50 354-0.74653 0.77716 0.23896-0.60477-0.65607 0.21110
   1   3 -12  144.90    7.00 323-0.67288 0.70516-0.29079 0.65660-0.71171 0.30116
   1   3 -12  135.00    7.60 405-0.18473 0.21701 0.89391-0.52810 0.39908-0.80963
  -1   3  12  146.60    7.60  30-0.56953 0.53725 0.74888-0.38307-0.36578 0.77633
  -1   3  12  139.40    6.70 173 0.74753-0.77981-0.22279 0.58860 0.66090-0.25036
  -1  -3  12  125.30    8.00 437-0.22840 0.19612 0.52666-0.89247 0.80691-0.39636
   1  -3 -12  149.10    6.90 210 0.56951-0.53723-0.74890 0.38308 0.36579-0.77634
   1  -3 -12  154.30    7.50 353-0.74755 0.77983 0.22277-0.58858-0.66089 0.25034
   1   3 -11    7.60    2.00 102 0.29437-0.26044 0.83440-0.46859 0.47955-0.85568
  -1   3  11    7.30    2.30  27-0.59703 0.56309 0.71023-0.34442-0.40123 0.77736
  -1   3  11    1.00    2.20 172 0.74847-0.78240-0.20322 0.56904 0.66646-0.29033
  -1  -3  11    5.20    2.40 145 0.68260-0.71653 0.26200-0.62782 0.71418-0.33805
  -1  -3  11    5.30    1.80 282-0.29441 0.26048-0.83439 0.46858-0.47955 0.85568
  -1  -3  11    6.30    3.00 439-0.22878 0.19485 0.50294-0.86876 0.82155-0.44542
   1  -3 -11    2.30    2.10 207 0.59700-0.56307-0.71024 0.34443 0.40124-0.77737
   1  -3 -11    8.10    2.50 352-0.74849 0.78242 0.20321-0.56902-0.66644 0.29031
   1   3 -10   75.50    4.10 107 0.35089-0.31531 0.78781-0.42200 0.52244-0.86415
   1   3 -10   61.30    4.30 411-0.19863 0.23422 0.84003-0.47422 0.49476-0.83646
  -1   3  10   74.90    4.60  23-0.62318 0.58759 0.66794-0.30213-0.43626 0.77797
  -1   3  10   69.50    4.70 171 0.74918-0.78477-0.18002 0.54583 0.67265-0.33095
  -1   3  10   68.40    5.10 498-0.12541 0.08983-0.48134 0.84715 0.86050-0.51879
  -1  -3  10   72.90    4.20 147 0.69291-0.72849 0.22898-0.59479 0.71617-0.37446
  -1  -3  10   61.50    4.00 287-0.35092 0.31534-0.78780 0.42199-0.52244 0.86415
  -1  -3  10   64.80    4.60 440-0.22899 0.19341 0.47476-0.84058 0.83783-0.49613
   1  -3 -10   72.20    4.50 203 0.62316-0.58757-0.66795 0.30214 0.43627-0.77798
   1  -3 -10   75.70    4.50 351-0.74920 0.78478 0.18000-0.54581-0.67264 0.33093
   1   3  -9   36.70    3.40 415-0.20521 0.24244 0.80609-0.44027 0.54459-0.85188
  -1   3   9   39.10    3.40  20-0.64771 0.61047 0.62196-0.25615-0.47062 0.77791
  -1   3   9   35.40    2.90 169 0.74947-0.78670-0.15290 0.51872 0.67937-0.37208
  -1   3   9   29.70    3.10 496-0.13293 0.09569-0.44638 0.81220 0.87751-0.57023
  -1  -3   9   30.50    3.10 149 0.70347-0.74070 0.19164-0.55745 0.71737-0.41009
  -1  -3   9   35.10    3.40 443-0.22893 0.19170 0.44149-0.80730 0.85558-0.54830
   1  -3  -9   31.00    3.10 200 0.64769-0.61045-0.62197 0.25616 0.47063-0.77792
   1  -3  -9   37.60    3.20 349-0.74948 0.78672 0.15289-0.51870-0.67936 0.37207
   1   3  -8   34.20    2.80 117 0.45983-0.42094 0.67411-0.30830 0.59944-0.87231
   1   3  -8   35.90    2.90 332-0.71394 0.75283-0.14999 0.51580-0.71743 0.44457
   1   3  -8   35.30    3.20 418-0.21137 0.25026 0.76667-0.40086 0.59540-0.86827
  -1   3   8   37.40    3.50  16-0.67031 0.63142 0.57230-0.20649-0.50402 0.77688
  -1   3   8   32.00    3.00 167 0.74907-0.78796-0.12164 0.48745 0.68643-0.41356
  -1   3   8   36.20    3.60 493-0.14125 0.10236-0.40563 0.77145 0.89524-0.62237
  -1  -3   8   33.30    2.60 152 0.71392-0.75280 0.15000-0.51582 0.71745-0.44458
  -1  -3   8   32.60    2.70 297-0.45986 0.42097-0.67410 0.30829-0.59943 0.87230
  -1  -3   8   31.50    3.00 360 0.61091-0.64980 0.21877-0.58458 0.78931-0.51645
  -1  -3   8   32.70    3.60 445-0.22846 0.18958 0.40244-0.76825 0.87449-0.60163
   1  -3  -8   33.70    3.30 196 0.67029-0.63140-0.57231 0.20650 0.50403-0.77689
   1  -3  -8   41.80    3.30 347-0.74909 0.78797 0.12163-0.48744-0.68641 0.41355
   1  -3  -8   37.20    1.40 527 0.21859-0.17970-0.74182 0.37600 0.64374-0.91660
   1   3  -7   71.90    3.70 122 0.51042-0.46988 0.60790-0.24209 0.63201-0.87046
   1   3  -7   70.00    3.90 334-0.72385 0.76439-0.10418 0.47000-0.71600 0.47756
   1   3  -7   63.20    4.30 422-0.21695 0.25749 0.72119-0.35538 0.64672-0.88517
  -1   3   7   70.90    4.00  12-0.69066 0.65012 0.51906-0.15325-0.53611 0.77456
  -1   3   7   72.80    3.90 165 0.74769-0.78823-0.08602 0.45183 0.69358-0.45513
  -1   3   7   67.10    4.20 490-0.15032 0.10978-0.35849 0.72431 0.91307-0.67463
  -1  -3   7   67.50    4.00 154 0.72383-0.76437 0.10420-0.47001 0.71602-0.47758
  -1  -3   7   67.90    3.90 302-0.51045 0.46991-0.60789 0.24208-0.63200 0.87045
  -1  -3   7   63.90    3.70 363 0.56719-0.60773 0.19866-0.56448 0.82557-0.58712
  -1  -3   7   63.60    4.10 448-0.22740 0.18686 0.35695-0.72276 0.89406-0.65562
   1  -3  -7   68.70    4.20 192 0.69064-0.65010-0.51907 0.15326 0.53612-0.77457
   1  -3  -7   67.60    3.90 345-0.74771 0.78824 0.08600-0.45182-0.69356 0.45512
   1  -3  -7   66.50    2.70 502 0.60764-0.56710-0.56452 0.19871 0.58717-0.82562
   1   3  -6   13.50    2.10 127 0.55720-0.51501 0.53660-0.17078 0.65972-0.86375
   1   3  -6   15.90    2.60 337-0.73275 0.77495-0.05449 0.42030-0.71269 0.50867
   1   3  -6   14.70    2.40 427-0.22174 0.26393 0.66908-0.30327 0.69788-0.90190
  -1   3   6   11.30    2.40   8-0.70844 0.66624 0.46245-0.09664-0.56654 0.77057
  -1   3   6   12.10    2.60 163 0.74496-0.78715-0.04588 0.41169 0.70052-0.49649
  -1   3   6   15.90    2.50 487-0.16003 0.11784-0.30446 0.67027 0.93022-0.72620
  -1  -3   6   13.80    2.30 157 0.73273-0.77493 0.05450-0.42032 0.71271-0.50869
  -1  -3   6   10.40    2.00 307-0.55723 0.51503-0.53659 0.17077-0.65971 0.86374
  -1  -3   6   13.00    2.20 368 0.51017-0.55237 0.17277-0.53859 0.86605-0.66203
  -1  -3   6   11.80    3.30 451-0.22553 0.18334 0.30439-0.67020 0.91357-0.70955
   1  -3  -6   14.20    2.40 188 0.70842-0.66622-0.46246 0.09665 0.56656-0.77058
   1  -3  -6   20.10    2.70 343-0.74497 0.78717 0.04587-0.41168-0.70050 0.49648
   1   3  -5    3.10    1.70 132 0.59934-0.55550 0.46147-0.09566 0.68210-0.85171
   1   3  -5    4.50    1.90 340-0.74018 0.78403-0.00134 0.36716-0.70715 0.53755
   1   3  -5    5.50    2.10 431-0.22552 0.26936 0.60995-0.24413 0.74798-0.91758
  -1   3   5    3.20    2.20   5-0.72331 0.67947 0.40280-0.03699-0.59493 0.76454
  -1   3   5    6.80    2.20 160 0.74046-0.78431-0.00116 0.36698 0.70686-0.53725
  -1   3   5    1.10    2.80 483-0.17020 0.12635-0.24322 0.60903 0.94565-0.77605
  -1  -3   5    3.80    2.20 160 0.74017-0.78401 0.00135-0.36717 0.70717-0.53757
  -1  -3   5    3.40    1.70 312-0.59936 0.55552-0.46146 0.09565-0.68209 0.85169
  -1  -3   5    1.10    1.80 373 0.43606-0.47991 0.13959-0.50540 0.90893-0.73932
  -1  -3   5    0.40    2.40 455-0.22258 0.17874 0.24428-0.61009 0.93205-0.76244
   1  -3  -5    5.80    2.30 185 0.72329-0.67945-0.40281 0.03700 0.59495-0.76455
   1  -3  -5    3.00    2.00 340-0.74048 0.78432 0.00115-0.36697-0.70684 0.53724
   1   3  -4  355.30   12.60 137 0.63622-0.59073 0.38402-0.01821 0.69890-0.83409
   1   3  -4  339.10   13.20 344-0.74568 0.79118 0.05468 0.31113-0.69908 0.56390
   1   3  -4  342.30   12.30 436-0.22802 0.27352 0.54362-0.17781 0.79589-0.93107
  -1   3   4  348.80   12.80 158 0.73375-0.77925 0.04806 0.31775 0.71215-0.57697
  -1   3   4  323.30   13.00 479-0.18056 0.13507-0.17475 0.54056 0.95813-0.82295
  -1  -3   4  341.30   12.90 164 0.74566-0.79116-0.05467-0.31114 0.69910-0.56392
  -1  -3   4  329.10   13.00 317-0.63624 0.59075-0.38401 0.01820-0.69889 0.83407
  -1  -3   4  314.20   12.10 380 0.34075-0.38625 0.09757-0.46338 0.95035-0.81517
  -1  -3   4  350.40   13.10 459-0.21827 0.17278 0.17639-0.54221 0.94823-0.81305
   1  -3  -4  341.00   12.90 181 0.73500-0.68950-0.34060-0.02521 0.62092-0.75610
   1  -3  -4  343.10   12.80 338-0.73377 0.77926-0.04807-0.31775-0.71213 0.57695
   1   3  -3   17.30    2.20 142 0.66747-0.62032 0.30588 0.05993 0.71016-0.81093
   1   3  -3   20.00    2.70 347-0.74884 0.79599 0.11286 0.25295-0.68826 0.58750
   1   3  -3   13.10    2.30 441-0.22900 0.27615 0.47031-0.10449 0.84030-0.94106
  -1   3   3   21.10    2.60 154 0.72434-0.77149 0.10157 0.26424 0.71589-0.61513
  -1   3   3   15.20    2.40 357-0.74333 0.69618 0.27643 0.08938-0.64410 0.74487
  -1   3   3   17.20    2.50 475-0.19080 0.14365-0.09946 0.46527 0.96630-0.86553
  -1  -3   3   13.60    2.70 167 0.74882-0.79597-0.11285-0.25296 0.68828-0.58752
  -1  -3   3   15.60    2.20 322-0.66749 0.62034-0.30588-0.05994-0.71015 0.81091
  -1  -3   3   15.50    1.90 387 0.22107-0.26822 0.04570-0.41151 0.98367-0.88291
  -1  -3   3    9.70    3.00 463-0.21232 0.16518 0.10093-0.46675 0.96066-0.85990
   1  -3  -3   17.10    2.40 177 0.74332-0.69617-0.27644-0.08937 0.64412-0.74488
   1  -3  -3   18.00    2.40 334-0.72436 0.77151-0.10158-0.26423-0.71588 0.61511
   1  -3  -3   17.80    2.70 497-0.12914 0.17629-0.46420 0.09839 0.86906-0.96982
   1   3  -2    4.90    2.30 147 0.69299-0.64419 0.22870 0.13712 0.71618-0.78252
   1   3  -2    0.50    2.10 350-0.74934 0.79814 0.17241 0.19341-0.67458 0.60824
   1   3  -2    0.90    2.00 446-0.22824 0.27704 0.39070-0.02489 0.87979-0.94613
  -1   3   2   -1.80    2.40 151 0.71178-0.76058 0.15897 0.20684 0.71755-0.65121
  -1   3   2    4.70    2.20 353-0.74815 0.69935 0.21107 0.15475-0.66425 0.73059
  -1   3   2    2.50    0.80 389 0.19448-0.24328 0.03430 0.33152 0.98851-0.92217
  -1   3   2    5.00    2.60 470-0.20052 0.15172-0.01825 0.38406 0.96877-0.90243
  -1  -3   2    4.80    1.90 170 0.74932-0.79812-0.17240-0.19341 0.67460-0.60826
  -1  -3   2    1.20    2.20 327-0.69301 0.64421-0.22869-0.13712-0.71616 0.78251
  -1  -3   2   -2.40    2.80 468-0.20448 0.15568 0.01862-0.38443 0.96775-0.90141
   1  -3  -2    1.00    2.10 173 0.74813-0.69933-0.21107-0.15474 0.66426-0.73061
   1  -3  -2    1.00    2.00 331-0.71180 0.76060-0.15898-0.20684-0.71753 0.65119
   1  -3  -2   -2.40    2.30 492-0.14559 0.19439-0.38348 0.01766 0.90397-0.97031
   1   3  -1    3.20    2.00 151 0.71298-0.66253 0.15396 0.21185 0.71750-0.74942
   1   3  -1    2.00    2.60 354-0.74696 0.79742 0.23248 0.13334-0.65803 0.62611
   1   3  -1    5.00    1.20 365 0.54661-0.49616 0.18928 0.17653 0.84101-0.87293
   1   3  -1   -0.80    2.40 451-0.22560 0.27605 0.30604 0.05977 0.91301-0.94493
  -1   3   1    0.70    2.10 147 0.69565-0.74610 0.21966 0.14615 0.71657-0.68465
  -1   3   1    2.70    2.20 349-0.74946 0.69901 0.14534 0.22047-0.68113 0.71305
  -1   3   1    3.10    0.80 366 0.53616-0.58661 0.18453 0.18128 0.84848-0.81656
  -1   3   1    2.50    2.40 465-0.20930 0.15885 0.06745 0.29836 0.96435-0.93243
  -1  -3   1    4.60    2.40 174 0.74695-0.79740-0.23247-0.13334 0.65805-0.62613
  -1  -3   1    4.30    1.90 331-0.71300 0.66255-0.15396-0.21185-0.71748 0.74940
  -1  -3   1    1.20    2.80 473-0.19458 0.14413-0.06921-0.29661 0.96798-0.93606
   1  -3  -1   -0.10    2.10 169 0.74944-0.69899-0.14535-0.22046 0.68114-0.71306
   1  -3  -1    4.40    1.90 327-0.69567 0.74612-0.21966-0.14615-0.71655 0.68463
   1  -3  -1    2.40    2.30 486-0.16104 0.21149-0.29862-0.06719 0.93187-0.96379
   1   3   0  135.90    5.50 156 0.72787-0.67576 0.08295 0.28287 0.71483-0.71233
   1   3   0  126.60    5.80 358-0.74162 0.79372 0.29225 0.07357-0.63871 0.64121
   1   3   0  110.40    4.60 375 0.41033-0.35822 0.12817 0.23764 0.92154-0.91904
   1   3   0  121.90    5.40 456-0.22104 0.27314 0.21810 0.14771 0.93886-0.93636
  -1   3   0  125.10    5.40 144 0.67562-0.72773 0.28285 0.08297 0.71247-0.71497
  -1   3   0  116.90    5.70 345-0.74738 0.69528 0.08017 0.28565-0.69465 0.69215
  -1   3   0  123.10    5.80 460-0.21677 0.16466 0.15574 0.21007 0.95221-0.95471
  -1  -3   0  128.30    5.60 178 0.74160-0.79371-0.29225-0.07357 0.63873-0.64123
  -1  -3   0  120.10    5.30 336-0.72789 0.67578-0.08294-0.28287-0.71481 0.71231
  -1  -3   0  115.80    5.70 478-0.18258 0.13047-0.16061-0.20520 0.96010-0.96260
   1  -3   0  131.30    5.60 165 0.74737-0.69526-0.08017-0.28564 0.69466-0.69216
   1  -3   0  114.00    5.60 324-0.67564 0.72774-0.28285-0.08296-0.71245 0.71496
   1  -3   0  119.90    5.30 481-0.17512 0.22722-0.21156-0.15425 0.95204-0.94954
   1   3   1   18.50    2.50   1-0.73332 0.78707 0.35096 0.01485-0.61682 0.65374
   1   3   1   18.80    2.40 159 0.73825-0.68450 0.01661 0.34920 0.70897-0.67205
   1   3   1   13.20    1.50 385 0.25498-0.20122 0.06030 0.30551 0.97619-0.93927
   1   3   1   15.80    2.30 461-0.21468 0.26843 0.12903 0.23678 0.95671-0.91978
  -1   3  -1   16.70    2.30 140 0.65150-0.70525 0.34759 0.01823 0.70483-0.74175
  -1   3  -1   20.60    2.40 341-0.74219 0.68843 0.01644 0.34937-0.70484 0.66792
  -1   3  -1   15.70    2.40 455-0.22259 0.16883 0.24446 0.12135 0.93199-0.96892
  -1  -3  -1   11.50    2.50 181 0.73330-0.78706-0.35096-0.01485 0.61684-0.65376
  -1  -3  -1   16.10    2.30 339-0.73827 0.68452-0.01661-0.34920-0.70895 0.67203
  -1  -3  -1   13.70    2.40 484-0.16859 0.11484-0.25323-0.11258 0.94341-0.98034
   1  -3   1   15.90    2.40 161 0.74217-0.68842-0.01644-0.34937 0.70485-0.66793
   1  -3   1   15.50    2.10 320-0.65152 0.70527-0.34759-0.01823-0.70481 0.74173
   1  -3   1   16.50    3.20 476-0.18753 0.24129-0.12446-0.24136 0.96422-0.92730
   1   3   2  426.00   15.30   5-0.72217 0.77758 0.40795-0.04214-0.59262 0.66397
   1   3   2  420.10   15.10 163 0.74483-0.68943-0.04440 0.41021 0.70075-0.62941
   1   3   2  434.70   15.40 467-0.20677 0.26217 0.04114 0.32468 0.96648-0.89513
  -1   3  -2  420.30   15.50 136 0.62323-0.67864 0.41281-0.04700 0.69335-0.76469
  -1   3  -2  401.50   14.90 338-0.73424 0.67884-0.04498 0.41079-0.71185 0.64051
  -1   3  -2  421.90   15.00 449-0.22658 0.17117 0.33141 0.03441 0.90395-0.97529
  -1  -3  -2  407.10   14.40 185 0.72216-0.77756-0.40795 0.04214 0.59264-0.66398
  -1  -3  -2  421.60   14.90 343-0.74485 0.68944 0.04439-0.41021-0.70073 0.62939
  -1  -3  -2  396.30   15.40 489-0.15290 0.09750-0.34451-0.02130 0.91784-0.98918
   1  -3   2  423.70   15.10 158 0.73422-0.67882 0.04498-0.41079 0.71187-0.64053
   1  -3   2  406.50   14.70 316-0.62325 0.67866-0.41281 0.04700-0.69333 0.76467
   1  -3   2  403.00   14.90 471-0.19811 0.25352-0.03948-0.32634 0.96875-0.89741
   1   3   3   -3.30    2.00   8-0.70837 0.76543 0.46268-0.09687-0.56643 0.67219
   1   3   3   -1.80    1.80 166 0.74834-0.69128-0.09973 0.46554 0.69094-0.58517
   1   3   3    0.90    1.90 471-0.19765 0.25471-0.04340 0.40921 0.96870-0.86293
  -1   3  -3   -1.80    1.90 131 0.59095-0.64801 0.47742-0.11161 0.67788-0.78364
  -1   3  -3    2.20    2.10 334-0.72401 0.66696-0.10333 0.46914-0.71596 0.61020
  -1   3  -3   -1.10    1.90 444-0.22865 0.17160 0.41458-0.04877 0.86883-0.97459
  -1  -3  -3    1.60    2.20 188 0.70835-0.76541-0.46269 0.09687 0.56644-0.67221
  -1  -3  -3   -2.40    2.00 346-0.74835 0.69129 0.09973-0.46554-0.69092 0.58516
  -1  -3  -3    1.70    2.20 495-0.13590 0.07885-0.43207 0.06626 0.88399-0.98975
   1  -3   3    0.00    2.00 154 0.72400-0.66694 0.10333-0.46914 0.71598-0.61022
   1  -3   3   -4.90    1.80 311-0.59097 0.64803-0.47742 0.11161-0.67786 0.78363
   1  -3   3   -1.90    1.10 377 0.38330-0.32624 0.11624-0.48205 0.93362-0.82786
   1  -3   3   -2.40    2.20 467-0.20680 0.26386 0.04146-0.40727 0.96645-0.86069
   1   3   4  219.00    8.70  12-0.69215 0.75086 0.51475-0.14894-0.53856 0.67874
   1   3   4  216.20    8.30 169 0.74946-0.69075-0.14930 0.51511 0.68022-0.54004
   1   3   4  215.80    8.60 476-0.18776 0.24647-0.12276 0.48857 0.96438-0.82420
  -1   3  -4  218.70    8.30 127 0.55493-0.61364 0.54033-0.17452 0.65844-0.79862
  -1   3  -4  215.60    8.60 331-0.71203 0.65332-0.15801 0.52382-0.71752 0.57734
  -1   3  -4  212.40    8.70 439-0.22889 0.17018 0.49242-0.12661 0.82777-0.96795
  -1  -3  -4  222.60    8.80 192 0.69213-0.75085-0.51476 0.14894 0.53857-0.67876
  -1  -3  -4  217.50    8.50 349-0.74948 0.69076 0.14929-0.51511-0.68020 0.54002
   1  -3   4  217.20    8.60 151 0.71201-0.65330 0.15801-0.52382 0.71754-0.57735
   1  -3   4  212.50    8.20 307-0.55495 0.61366-0.54033 0.17451-0.65842 0.79861
   1  -3   4  209.00    7.80 366 0.53218-0.47347 0.18273-0.54854 0.85126-0.71108
   1  -3   4  208.40    8.70 462-0.21368 0.27239 0.11686-0.48267 0.95852-0.81833
   1   3   5   96.30    4.70  15-0.67379 0.73415 0.56388-0.19806-0.50934 0.68394
   1   3   5   90.70    4.60 172 0.74883-0.68847-0.19321 0.55902 0.66918-0.49458
   1   3   5   94.20    4.50 480-0.17750 0.23787-0.19566 0.56148 0.95484-0.78024
  -1   3  -5  107.40    4.80 123 0.51559-0.57595 0.60055-0.23474 0.63519-0.80980
  -1   3  -5   99.40    4.90 328-0.69884 0.63848-0.20856 0.57437-0.71695 0.54234
  -1   3  -5   92.30    4.70 434-0.22743 0.16707 0.56385-0.19803 0.78212-0.95672
  -1  -3  -5   98.30    5.00 195 0.67377-0.73413-0.56388 0.19807 0.50935-0.68396
  -1  -3  -5   96.00    4.60 352-0.74885 0.68849 0.19320-0.55902-0.66916 0.49456
  -1  -3  -5   91.40    3.80 505 0.56735-0.62771-0.59125 0.22544 0.59975-0.77436
   1  -3   5   99.10    4.70 148 0.69882-0.63846 0.20857-0.57438 0.71696-0.54236
   1  -3   5   89.40    4.60 303-0.51561 0.57597-0.60055 0.23474-0.63518 0.80978
   1  -3   5   92.10    4.80 458-0.21893 0.27929 0.18574-0.55155 0.94629-0.77168
   1   3   6    5.00    2.30  19-0.65355 0.71557 0.60988-0.24407-0.47908 0.68810
   1   3   6    2.70    2.50 174 0.74700-0.68498-0.23171 0.59752 0.65827-0.44925
   1   3   6    6.10    2.60 484-0.16727 0.22928-0.26139 0.62720 0.94151-0.73248
  -1   3  -6    1.10    2.00 119 0.47345-0.53546 0.65726-0.29145 0.60844-0.81746
  -1   3  -6    3.70    2.20 325-0.68497 0.62296-0.25472 0.62053-0.71468 0.50565
  -1   3  -6    6.10    2.20 430-0.22451 0.16250 0.62831-0.26249 0.73323-0.94226
  -1  -3  -6    3.80    2.30 199 0.65354-0.71555-0.60989 0.24408 0.47909-0.68812
  -1  -3  -6    8.50    2.70 354-0.74701 0.68500 0.23170-0.59751-0.65826 0.44923
  -1  -3  -6    1.60    1.40 514 0.43584-0.49785-0.66328 0.29747 0.62858-0.83761
   1  -3   6    4.20    2.10 145 0.68495-0.62294 0.25472-0.62054 0.71470-0.50567
   1  -3   6    4.20    1.90 299-0.47347 0.53548-0.65726 0.29145-0.60842 0.81745
   1  -3   6    3.20    2.50 454-0.22277 0.28478 0.24762-0.61344 0.93112-0.72210
   1   3   7   30.20    3.00  22-0.63173 0.69539 0.65270-0.28689-0.44805 0.69149
   1   3   7   25.40    2.90 176 0.74441-0.68074-0.26513 0.63094 0.64785-0.40441
   1   3   7   24.00    2.80 488-0.15736 0.22103-0.31971 0.68552 0.92573-0.68228
  -1   3  -7   35.50    2.80 114 0.42909-0.49275 0.70981-0.34400 0.57857-0.82201
  -1   3  -7   21.60    2.50 323-0.67092 0.60725-0.29635 0.66217-0.71116 0.46771
  -1   3  -7   25.90    2.80 425-0.22038 0.15671 0.68568-0.31986 0.68237-0.92582
  -1  -3  -7   30.70    2.90 202 0.63171-0.69537-0.65271 0.28690 0.44806-0.69151
  -1  -3  -7   28.70    3.30 356-0.74442 0.68076 0.26512-0.63093-0.64784 0.40439
  -1  -3  -7   27.00    1.80 524 0.26394-0.32760-0.72904 0.36323 0.64348-0.88692
   1  -3   7   24.90    3.00 143 0.67089-0.60723 0.29636-0.66217 0.71117-0.46773
   1  -3   7   27.50    2.40 294-0.42911 0.49278-0.70981 0.34399-0.57856 0.82200
   1  -3   7   20.10    3.00 451-0.22545 0.28911 0.30244-0.66826 0.91424-0.67079
   1   3   8  176.10    6.70  25-0.60855 0.67387 0.69233-0.32652-0.41649 0.69436
   1   3   8  168.10    7.50 178 0.74142-0.67610-0.29385 0.65966 0.63817-0.36030
   1   3   8  147.00    7.50 491-0.14801 0.21333-0.37079 0.73661 0.90869-0.63082
  -1   3  -8  153.80    7.30 321-0.65709 0.59178-0.33349 0.69930-0.70679 0.42892
  -1   3  -8  147.50    7.40 421-0.21527 0.14995 0.73616-0.37035 0.63059-0.90846
  -1  -3  -8  162.20    6.80 205 0.60853-0.67385-0.69234 0.32653 0.41651-0.69438
  -1  -3  -8  161.30    7.00 358-0.74144 0.67612 0.29384-0.65965-0.63816 0.36029
  -1  -3  -8  149.30    5.70 537 0.04660-0.11192-0.77465 0.40884 0.63218-0.91005
   1  -3   8  169.20    7.20 141 0.65707-0.59175 0.33349-0.69931 0.70680-0.42893
   1  -3   8  147.70    7.50 448-0.22721 0.29253 0.35045-0.71627 0.89665-0.61878
   1   3   9   32.50    3.10  28-0.58426 0.65123 0.72883-0.36302-0.38462 0.69690
   1   3   9   26.10    3.20 179 0.73831-0.67134-0.31826 0.68407 0.62940-0.31711
   1   3   9   31.30    3.30 494-0.13937 0.20634-0.41506 0.78088 0.89133-0.57904
  -1   3  -9   25.60    2.80 319-0.64386 0.57689-0.36623 0.73204-0.70193 0.38964
  -1   3  -9   34.60    3.00 417-0.20941 0.14244 0.78018-0.41437 0.57873-0.89102
  -1  -3  -9   22.50    2.80 208 0.58424-0.65121-0.72884 0.36303 0.38463-0.69692
  -1  -3  -9   31.60    1.80 552-0.21418 0.14721-0.77908 0.41327 0.57824-0.89053
   1  -3   9   26.10    2.90 139 0.64384-0.57686 0.36624-0.73205 0.70195-0.38966
   1  -3   9   27.60    3.30 446-0.22827 0.29524 0.39210-0.75791 0.87917-0.56688
   1   3  10    1.30    2.30  31-0.55905 0.62767 0.76230-0.39649-0.35259 0.69929
   1   3  10    3.50    2.10 181 0.73529-0.66667-0.33875 0.70456 0.62164-0.27493
   1   3  10   -2.40    2.70 496-0.13151 0.20014-0.45310 0.81891 0.87438-0.52767
  -1   3 -10    4.00    2.10 317-0.63148 0.56286-0.39478 0.76059-0.69690 0.35019
  -1   3 -10    0.40    2.20 414-0.20300 0.13438 0.81827-0.45246 0.52743-0.87414
  -1  -3 -10    2.80    2.80 211 0.55903-0.62765-0.76231 0.39650 0.35260-0.69931
   1  -3  10    0.40    2.30 137 0.63146-0.56284 0.39479-0.76060 0.69692-0.35021
   1  -3  10    1.10    2.70 443-0.22882 0.29744 0.42794-0.79375 0.86237-0.51566
   1   3  11   21.00    3.40  34-0.53310 0.60337 0.79285-0.42704-0.32054 0.70167
   1   3  11   23.80    3.00 182 0.73250-0.66223-0.35567 0.72149 0.61495-0.23382
   1   3  11   21.40    3.60 498-0.12449 0.19476-0.48553 0.85134 0.85834-0.47721
  -1   3 -11   31.10    3.00 315-0.62017 0.54990-0.41938 0.78519-0.69195 0.31082
  -1  -3 -11   25.90    3.20   2-0.73252 0.66224 0.35566-0.72148-0.61494 0.23381
  -1  -3 -11   22.20    3.60 214 0.53308-0.60335-0.79286 0.42705 0.32055-0.70168
   1  -3  11   21.10    2.80 135 0.62015-0.54988 0.41939-0.78520 0.69197-0.31084
   1  -3  11   24.20    3.60 441-0.22900 0.29928 0.45856-0.82438 0.84667-0.46554
   1   3  12   39.10    3.70  37-0.50654 0.57847 0.82062-0.45481-0.28857 0.70412
   1   3  12   46.10    3.60 182 0.73004-0.65812-0.36938 0.73519 0.60935-0.19380
  -1   3 -12   44.60    3.80  94 0.19329-0.26522 0.90035-0.53454 0.39870-0.81425
  -1   3 -12   39.10    3.40 314-0.61007 0.53815-0.44028 0.80610-0.68728 0.27173
  -1   3 -12   43.30    4.00 407-0.18910 0.11718 0.87904-0.51323 0.42806-0.84361
  -1  -3 -12   43.40    4.10   2-0.73006 0.65814 0.36937-0.73518-0.60933 0.19378
  -1  -3 -12   44.60    3.70 217 0.50652-0.57845-0.82063 0.45482 0.28859-0.70414
   1  -3  12   40.90    3.90 134 0.61005-0.53812 0.44030-0.80611 0.68729-0.27174
   1  -3  12   34.60    3.40 274-0.19332 0.26525-0.90035 0.53454-0.39870 0.81425
   1  -3  12   43.30    4.30 440-0.22895 0.30087 0.48455-0.85036 0.83231-0.41676
   1   3  13    0.40    2.50  40-0.47951 0.55309 0.84575-0.47994-0.25678 0.70675
   1   3  13   -0.10    3.00 183 0.72799-0.65441-0.38016 0.74597 0.60482-0.15485
  -1   3 -13    4.10    2.30  91 0.14644-0.22002 0.92410-0.55828 0.35961-0.80958
  -1   3 -13   -0.90    2.20 313-0.60126 0.52768-0.45778 0.82359-0.68302 0.23305
  -1   3 -13    0.50    2.70 404-0.18185 0.10827 0.90284-0.53703 0.38046-0.83043
  -1  -3 -13   -5.80    2.90   3-0.72801 0.65443 0.38015-0.74596-0.60480 0.15483
  -1  -3 -13    2.30    2.30 220 0.47949-0.55307-0.84576 0.47995 0.25679-0.70676
   1  -3  13   -0.20    2.30 133 0.60124-0.52766 0.45779-0.82360 0.68304-0.23307
   1  -3  13   -0.60    2.30 271-0.14647 0.22005-0.92409 0.55828-0.35960 0.80958
   1  -3  13    3.30    2.80 438-0.22874 0.30231 0.50644-0.87225 0.81945-0.36948
   1   3  14   10.50    2.90  42-0.45209 0.52732 0.86839-0.50257-0.22522 0.70961
   1   3  14    9.40    3.00 184 0.72636-0.65113-0.38829 0.75410 0.60133-0.11694
  -1   3 -14   12.10    2.60 312-0.59379 0.51856-0.47211 0.83793-0.67930 0.19491
  -1   3 -14   10.00    3.00 401-0.17448 0.09925 0.92294-0.55712 0.33437-0.81876
  -1  -3 -14    7.60    2.70   4-0.72638 0.65115 0.38827-0.75409-0.60132 0.11693
  -1  -3 -14   16.10    3.30 222 0.45207-0.52730-0.86840 0.50258 0.22523-0.70962
   1  -3  14   14.30    2.70 132 0.59376-0.51853 0.47213-0.83794 0.67931-0.19492
   1  -3  14   11.30    3.10 437-0.22844 0.30367 0.52473-0.89054 0.80814-0.32375
   1   3  15   60.00    4.70  45-0.42437 0.50125 0.88866-0.52285-0.19392 0.71274
   1   3  15   57.90    5.00 184 0.72518-0.64830-0.39400 0.75981 0.59885-0.08003
  -1   3 -15   70.80    4.70  84 0.05535-0.13223 0.95883-0.59302 0.28088-0.79969
  -1   3 -15   71.30    5.10 311-0.58767 0.51079-0.48355 0.84936-0.67617 0.15736
  -1  -3 -15   60.40    5.10   4-0.72520 0.64832 0.39398-0.75980-0.59883 0.08002
  -1  -3 -15   77.50    5.10 225 0.42435-0.50123-0.88867 0.52286 0.19393-0.71275
   1  -3  15   59.70    5.00 131 0.58764-0.51076 0.48356-0.84937 0.67618-0.15737
   1  -3  15   58.00    4.60 264-0.05538 0.13226-0.95883 0.59301-0.28087 0.79969
   1  -3  15   57.00    5.80 436-0.22812 0.30500 0.53985-0.90566 0.79838-0.27957
   1   3  16    2.40    3.00  47-0.39641 0.47494 0.90670-0.54089-0.16293 0.71616
  -1   3 -16    4.10    2.60  80 0.01139-0.08992 0.97037-0.60455 0.24164-0.79488
  -1   3 -16    0.90    2.40 310-0.58288 0.50434-0.49230 0.85811-0.67368 0.12044
  -1   3 -16   -2.50    3.00 395-0.15966 0.08112 0.95374-0.58793 0.24678-0.80002
  -1  -3 -16   -0.60    2.80   4-0.72446 0.64593 0.39748-0.76329-0.59730 0.04406
  -1  -3 -16    2.00    2.80 227 0.39638-0.47492-0.90671 0.54090 0.16294-0.71617
   1  -3  16    4.90    2.80 130 0.58285-0.50432 0.49231-0.85813 0.67369-0.12046
   1  -3  16   -0.70    2.90 260-0.01142 0.08996-0.97037 0.60455-0.24164 0.79487
   1  -3  16    0.40    3.40 435-0.22779 0.30632 0.55218-0.91799 0.79015-0.23691
   1   3  17    9.30    3.80  50-0.36825 0.44844 0.92262-0.55681-0.13225 0.71991
  -1   3 -17   -1.50    3.00 310-0.57939 0.49920-0.49857 0.86438-0.67184 0.08418
  -1  -3 -17   -1.40    2.90   4-0.72415 0.64396 0.39893-0.76474-0.59666 0.00900
  -1  -3 -17   -5.70    2.80 230 0.36822-0.44841-0.92263 0.55682 0.13226-0.71991
   1  -3  17   -7.40    3.10 130 0.57936-0.49918 0.49859-0.86440 0.67185-0.08419
   1  -3  17   -0.90    3.60 434-0.22749 0.30768 0.56205-0.92786 0.78337-0.19571
   1   3  18  111.50    6.90  52-0.33993 0.42177 0.93654-0.57073-0.10190 0.72397
  -1   3 -18  109.40    7.10  74-0.07296-0.00887 0.98311-0.61730 0.16412-0.78620
  -1   3 -18  108.00    7.20 310-0.57716 0.49532-0.50254 0.86836-0.67065 0.04857
  -1  -3 -18  100.60    7.10   4-0.72424 0.64240 0.39850-0.76431-0.59685-0.02523
  -1  -3 -18   91.80    6.10 232 0.33990-0.42174-0.93655 0.57074 0.10191-0.72398
   1  -3  18   90.60    6.60 130 0.57713-0.49529 0.50256-0.86837 0.67066-0.04859
   1  -3  18   91.30    7.60 434-0.22723 0.30907 0.56974-0.93555 0.77797-0.15589
   1   3  19   93.60    6.90  55-0.31148 0.39497 0.94854-0.58273-0.07187 0.72837
  -1   3 -19  107.60    6.90  71-0.11331 0.02982 0.98481-0.61900 0.12600-0.78249
  -1   3 -19   95.90    6.90 310-0.57613 0.49264-0.50436 0.87018-0.67010 0.01360
  -1  -3 -19   93.40    7.60   4-0.72471 0.64122 0.39630-0.76211-0.59782-0.05868
  -1  -3 -19   98.50    6.50 235 0.31145-0.39494-0.94855 0.58274 0.07188-0.72837
   1  -3  19   99.10    6.90 130 0.57610-0.49261 0.50438-0.87019 0.67011-0.01361
   1  -3  19   81.70    7.50 434-0.22703 0.31052 0.57549-0.94130 0.77387-0.11737
   1   3  20   35.30    4.70  57-0.28290 0.36804 0.95872-0.59291-0.04216 0.73308
  -1   3 -20   39.70    4.40 310-0.57624 0.49110-0.50416 0.86997-0.67016-0.02076
  -1  -3 -20   33.90    5.10   4-0.72552 0.64038 0.39245-0.75826-0.59950-0.09141
  -1  -3 -20   36.10    4.30 237 0.28287-0.36802-0.95873 0.59292 0.04217-0.73309
   1  -3  20   40.80    4.80 130 0.57621-0.49107 0.50418-0.86999 0.67017 0.02074
   1  -3  20   42.30    5.90 433-0.22687 0.31202 0.57949-0.94530 0.77098-0.08006
   1   3  21   -2.40    3.30  60-0.25422 0.34101 0.96715-0.60133-0.01277 0.73810
  -1   3 -21    1.80    3.10 310-0.57745 0.49065-0.50203 0.86784-0.67080-0.05453
  -1  -3 -21    5.10    3.80   4-0.72663 0.63984 0.38703-0.75285-0.60186-0.12348
  -1  -3 -21   -5.90    3.10 240 0.25419-0.34098-0.96715 0.60134 0.01277-0.73811
   1  -3  21   -1.20    4.20 130 0.57742-0.49062 0.50205-0.86786 0.67082 0.05452
   1  -3  21   -4.10    4.70 433-0.22678 0.31357 0.58192-0.94773 0.76921-0.04387
   1   3  22   -2.40    3.60  62-0.22542 0.31387 0.97388-0.60807 0.01633 0.74343
  -1   3 -22    8.40    4.00 310-0.57968 0.49123-0.49805 0.86387-0.67199-0.08777
  -1  -3 -22    2.90    3.60 242 0.22539-0.31384-0.97389 0.60808-0.01633-0.74343
   1  -3  22   -2.60    5.90 433-0.22674 0.31519 0.58292-0.94873 0.76847-0.00871
   1   3  23    3.40    4.10  64-0.19652 0.28662 0.97898-0.61316 0.04515 0.74903
  -1   3 -23    5.30    3.50 310-0.58288 0.49279-0.49229 0.85810-0.67368-0.12050
  -1  -3 -23   -2.70    4.20 244 0.19649-0.28659-0.97898 0.61317-0.04514-0.74904
   1  -3  23  -11.30    6.60 433-0.22675 0.31685 0.58261-0.94842 0.76870 0.02548
  -1   3 -24    3.80    4.10 311-0.58701 0.49526-0.48476 0.85058-0.67583-0.15277
  -1  -3 -24   -7.10    3.70 246 0.16746-0.25921-0.98248 0.61666-0.07369-0.75491
   1  -3  24   -8.00    5.70 433-0.22681 0.31856 0.58109-0.94690 0.76981 0.05879
   1   4 -22    3.00    3.60 328-0.69904 0.71481-0.20784 0.69559-0.71697-0.03779
  -1  -4  22    1.30    5.50 440-0.22894 0.21318 0.48534-0.97309 0.83186-0.07710
   1  -4 -22    5.10    4.70 233 0.33186-0.31610-0.94014 0.45239 0.09337-0.84813
   1   4 -21   19.30    4.20 328-0.69864 0.71606-0.20927 0.69702-0.71692-0.00341
  -1   4  21   12.70    4.30  50-0.36198 0.34457 0.92588-0.43813-0.12549 0.84583
  -1  -4  21   16.70    5.60 440-0.22896 0.21155 0.48174-0.96949 0.83391-0.11358
   1  -4 -21   22.60    4.50 230 0.36195-0.34454-0.92589 0.43814 0.12550-0.84584
   1   4 -20   48.80    5.50 328-0.69891 0.71798-0.20831 0.69606-0.71695 0.03104
  -1   4  20   44.70    6.40  48-0.39157 0.37251 0.90959-0.42184-0.15762 0.84354
  -1  -4  20   46.70    6.60 440-0.22898 0.20992 0.47660-0.96435 0.83681-0.15089
   1  -4 -20   45.00    5.20 228 0.39154-0.37248-0.90960 0.42185 0.15763-0.84354
   1   4 -19   -0.70    3.20 328-0.69986 0.72057-0.20493 0.69269-0.71705 0.06556
  -1   4  19    3.50    3.70  45-0.42062 0.39990 0.89122-0.40347-0.18973 0.84122
  -1  -4  19   -8.00    4.50 441-0.22900 0.20829 0.46979-0.95754 0.84058-0.18909
   1  -4 -19    2.00    3.30 225 0.42059-0.39987-0.89123 0.40348 0.18973-0.84123
   1  -4 -19    5.30    4.70 349-0.74948 0.77019 0.15000-0.63775-0.68004 0.02854
   1   4 -18    0.00    3.10 329-0.70146 0.72383-0.19911 0.68686-0.71720 0.10013
  -1   4  18   -0.30    3.70  43-0.44906 0.42669 0.87073-0.38298-0.22177 0.83884
  -1  -4  18   -6.30    3.40 149 0.70144-0.72381 0.19914-0.68689 0.71722-0.10015
  -1  -4  18   12.10    4.90 441-0.22901 0.20664 0.46118-0.94893 0.84527-0.22819
   1  -4 -18    4.50    3.30 223 0.44904-0.42667-0.87074 0.38299 0.22177-0.83885
   1  -4 -18   -1.50    4.20 349-0.74947 0.77184 0.14752-0.63527-0.68062 0.06355
   1   4 -17   33.10    4.00  86 0.08142-0.05739 0.95039-0.46264 0.30377-0.88642
   1   4 -17   31.00    4.00 329-0.70371 0.72773-0.19079 0.67855-0.71737 0.13472
  -1   4  17   35.80    4.70  40-0.47685 0.45283 0.84807-0.36032-0.25369 0.83634
  -1  -4  17   31.60    4.00 149 0.70369-0.72771 0.19082-0.67857 0.71739-0.13474
  -1  -4  17   29.80    5.00 442-0.22898 0.20496 0.45060-0.93835 0.85088-0.26822
   1  -4 -17   30.30    4.20 220 0.47682-0.45280-0.84808 0.36033 0.25369-0.83635
   1  -4 -17   27.50    4.60 349-0.74944 0.77346 0.14306-0.63081-0.68165 0.09900
   1   4 -16  116.10    6.70  89 0.13023-0.10456 0.93137-0.44361 0.34586-0.89409
   1   4 -16   95.40    7.20 330-0.70656 0.73224-0.17993 0.66768-0.71751 0.16928
  -1   4  16  123.20    6.80  37-0.50390 0.47822 0.82322-0.33547-0.28543 0.83366
  -1  -4  16  105.80    7.10 150 0.70654-0.73221 0.17995-0.66770 0.71753-0.16930
  -1  -4  16  101.70    7.40 443-0.22891 0.20323 0.43785-0.92560 0.85743-0.30920
   1  -4 -16  102.10    6.90 217 0.50387-0.47820-0.82323 0.33548 0.28544-0.83367
   1  -4 -16   94.70    7.10 348-0.74937 0.77504 0.13654-0.62429-0.68314 0.13490
   1   4 -15   18.40    2.80 331-0.70997 0.73730-0.16645 0.65420-0.71756 0.20375
  -1   4  15   12.60    3.20  34-0.53012 0.50280 0.79613-0.30838-0.31691 0.83073
  -1  -4  15   12.10    3.20 151 0.70995-0.73727 0.16648-0.65423 0.71758-0.20377
  -1  -4  15   21.20    4.30 444-0.22876 0.20144 0.42272-0.91047 0.86492-0.35111
   1  -4 -15   17.50    3.40 214 0.53010-0.50277-0.79614 0.30839 0.31692-0.83074
   1  -4 -15   18.10    4.20 348-0.74923 0.77655 0.12786-0.61561-0.68506 0.17125
   1   4 -14   27.50    3.30 332-0.71386 0.74283-0.15032 0.63807-0.71744 0.23805
  -1   4  14   31.90    3.80  32-0.55543 0.52645 0.76679-0.27903-0.34806 0.82745
  -1  -4  14   20.30    3.80 152 0.71384-0.74281 0.15034-0.63809 0.71746-0.23806
  -1  -4  14   29.10    4.70 445-0.22851 0.19953 0.40500-0.89275 0.87332-0.39393
   1  -4 -14   28.80    3.60 212 0.55541-0.52643-0.76680 0.27905 0.34807-0.82746
   1  -4 -14   34.20    4.30 347-0.74896 0.77794 0.11691-0.60466-0.68741 0.20802
   1   4 -13   16.20    2.80 333-0.71814 0.74876-0.13149 0.61924-0.71704 0.27207
   1   4 -13   18.80    3.90 407-0.19076 0.22138 0.87297-0.38522 0.43925-0.88422
  -1   4  13   22.80    3.50  29-0.57971 0.54908 0.73518-0.24743-0.37876 0.82373
  -1   4  13   10.40    3.60 492-0.14393 0.11330-0.39204 0.87979 0.90067-0.45570
  -1  -4  13   21.50    3.50 153 0.71811-0.74874 0.13151-0.61926 0.71706-0.27209
  -1  -4  13   17.50    3.00 360 0.60398-0.63461 0.21557-0.70332 0.79539-0.35042
  -1  -4  13   16.00    4.10 446-0.22811 0.19748 0.38442-0.87217 0.88256-0.43759
   1  -4 -13   19.80    3.40 209 0.57969-0.54906-0.73519 0.24744 0.37877-0.82374
   1  -4 -13   24.30    3.80 346-0.74851 0.77914 0.10358-0.59133-0.69015 0.24518
   1   4 -12    5.20    2.70 334-0.72269 0.75497-0.10993 0.59768-0.71627 0.30572
   1   4 -12   -2.70    2.70 410-0.19681 0.22909 0.84829-0.36054 0.48159-0.89214
  -1   4  12    2.70    2.70  26-0.60285 0.57057 0.70132-0.21357-0.40891 0.81946
  -1   4  12    2.80    2.70 165 0.74778-0.78006-0.08776 0.57551 0.69325-0.28270
  -1   4  12   -1.40    3.00 491-0.14871 0.11643-0.36710 0.85485 0.91002-0.49947
  -1  -4  12    4.40    3.00 154 0.72267-0.75495 0.10995-0.59770 0.71629-0.30574
  -1  -4  12    8.00    2.90 362 0.58370-0.61599 0.20623-0.69398 0.81245-0.40190
  -1  -4  12    0.40    3.10 448-0.22751 0.19523 0.36071-0.84846 0.89254-0.48199
   1  -4 -12    1.50    2.90 206 0.60283-0.57055-0.70133 0.21358 0.40892-0.81947
   1  -4 -12    0.60    2.70 345-0.74780 0.78008 0.08775-0.57550-0.69324 0.28269
   1   4 -11    9.60    2.40 335-0.72739 0.76132-0.08564 0.57339-0.71498 0.33885
   1   4 -11    5.90    2.80 413-0.20260 0.23653 0.82038-0.33263 0.52438-0.90051
  -1   4  11   10.70    3.40  23-0.62472 0.59079 0.66524-0.17749-0.43838 0.81451
  -1   4  11    2.30    2.90 164 0.74670-0.78064-0.06932 0.55707 0.69661-0.32048
  -1   4  11    3.70    3.00 489-0.15395 0.12002-0.33874 0.82649 0.91974-0.54361
  -1  -4  11    5.60    2.40 155 0.72737-0.76130 0.08566-0.57341 0.71500-0.33887
  -1  -4  11    5.30    3.00 289-0.37121 0.33727-0.76918 0.28143-0.53738 0.91351
  -1  -4  11    1.80    2.70 364 0.55849-0.59242 0.19469-0.68244 0.83221-0.45609
  -1  -4  11    2.20    3.20 449-0.22665 0.19272 0.33361-0.82136 0.90313-0.52700
   1  -4 -11    0.70    2.70 203 0.62470-0.59077-0.66526 0.17751 0.43839-0.81452
   1  -4 -11    4.80    2.80 344-0.74672 0.78065 0.06930-0.55705-0.69659 0.32046
   1   4 -10    1.30    2.70 416-0.20805 0.24363 0.78901-0.30126 0.56743-0.90914
  -1   4  10   -4.10    3.10  20-0.64520 0.60961 0.62701-0.13926-0.46702 0.80873
  -1   4  10   -1.50    2.70 163 0.74515-0.78073-0.04816 0.53591 0.70015-0.35845
  -1   4  10    4.40    3.70 487-0.15964 0.12406-0.30671 0.79446 0.92958-0.58787
  -1  -4  10    1.00    2.70 157 0.73206-0.76765 0.05866-0.54641 0.71306-0.37135
  -1  -4  10    1.40    2.90 293-0.41623 0.38065-0.72385 0.23610-0.56960 0.91131
  -1  -4  10   -0.50    2.00 366 0.52723-0.56281 0.18048-0.66823 0.85468-0.51297
  -1  -4  10   -1.80    3.00 451-0.22546 0.18988 0.30283-0.79058 0.91411-0.57240
   1  -4 -10   -6.40    3.20 200 0.64518-0.60959-0.62702 0.13927 0.46703-0.80874
   1  -4 -10    0.30    2.70 343-0.74516 0.78075 0.04814-0.53589-0.70014 0.35843
   1   4  -9   10.30    3.00 420-0.21308 0.25031 0.75395-0.26620 0.61048-0.91776
  -1   4   9    5.60    3.20  17-0.66414 0.62690 0.58670-0.09895-0.49470 0.80198
  -1   4   9    8.50    3.00 162 0.74297-0.78020-0.02418 0.51193 0.70378-0.39649
  -1   4   9    6.20    3.10 485-0.16573 0.12849-0.27079 0.75854 0.93922-0.63193
  -1  -4   9   11.10    3.00 159 0.73657-0.77380 0.02901-0.51676 0.71031-0.40303
  -1  -4   9    6.90    2.60 369 0.48855-0.52579 0.16304-0.65079 0.87962-0.57234
  -1  -4   9    1.90    3.10 453-0.22385 0.18661 0.26809-0.75584 0.92520-0.61792
   1  -4  -9    8.60    3.40 197 0.66412-0.62688-0.58671 0.09896 0.49471-0.80200
   1  -4  -9    6.30    2.80 342-0.74298 0.78022 0.02417-0.51192-0.70376 0.39647
   1  -4  -9    7.00    0.90 523 0.29116-0.25393-0.72050 0.23275 0.64262-0.94991
   1   4  -8   -2.60    2.30 121 0.49980-0.46091 0.62265-0.13490 0.62537-0.89824
   1   4  -8    4.80    2.30 341-0.74072 0.77961 0.00319 0.48456-0.70658 0.43372
   1   4  -8    1.70    2.40 423-0.21760 0.25649 0.71499-0.22724 0.65320-0.92606
  -1   4   8    1.80    3.30  14-0.68142 0.64253 0.54446-0.05671-0.52125 0.79411
  -1   4   8    1.70    2.60 160 0.74000-0.77889 0.00269 0.48506 0.70734-0.43447
  -1   4   8    2.20    3.00 482-0.17216 0.13327-0.23078 0.71853 0.94829-0.67542
  -1  -4   8    2.20    2.30 161 0.74070-0.77959-0.00318-0.48457 0.70660-0.43374
  -1  -4   8    3.10    2.30 301-0.49983 0.46094-0.62264 0.13489-0.62536 0.89823
  -1  -4   8    5.10    2.30 373 0.44081-0.47970 0.14170-0.62945 0.90648-0.63361
  -1  -4   8    1.90    3.00 456-0.22171 0.18282 0.22918-0.71693 0.93607-0.66320
   1  -4  -8    7.50    3.40 194 0.68140-0.64252-0.54447 0.05672 0.52126-0.79413
   1  -4  -8    3.30    2.60 340-0.74002 0.77891-0.00270-0.48505-0.70732 0.43445
   1  -4  -8    1.80    1.10 507 0.53985-0.50096-0.60814 0.12039 0.60724-0.88011
   1   4  -7   33.20    3.40 125 0.53760-0.49706 0.56783-0.08008 0.64843-0.88687
   1   4  -7   35.90    3.20 343-0.74427 0.78481 0.03778 0.44997-0.70176 0.46331
   1   4  -7   26.50    3.20 426-0.22151 0.26205 0.67202-0.18427 0.69519-0.93363
  -1   4   7   39.80    4.30  11-0.69692 0.65638 0.50046-0.01271-0.54651 0.78495
  -1   4   7   39.30    3.60 158 0.73607-0.77661 0.03250 0.45525 0.71067-0.47222
  -1   4   7   27.40    3.80 480-0.17884 0.13830-0.18659 0.67434 0.95633-0.71788
  -1  -4   7   34.60    3.30 163 0.74426-0.78480-0.03777-0.44998 0.70177-0.46333
  -1  -4   7   27.80    3.20 305-0.53762 0.49708-0.56782 0.08007-0.64842 0.88686
  -1  -4   7   30.10    2.80 377 0.38208-0.42262 0.11571-0.60346 0.93414-0.69569
  -1  -4   7   28.00    3.70 458-0.21894 0.17840 0.18590-0.67365 0.94626-0.70781
   1  -4  -7   31.70    3.90 191 0.69690-0.65636-0.50047 0.01272 0.54652-0.78497
   1  -4  -7   35.70    3.50 338-0.73609 0.77663-0.03251-0.45524-0.71065 0.47221
   1   4  -6   58.80    4.20 129 0.57229-0.53009 0.51106-0.02331 0.66806-0.87208
   1   4  -6   53.00    4.00 345-0.74705 0.78925 0.07457 0.41318-0.69566 0.49164
   1   4  -6   56.80    4.30 430-0.22471 0.26690 0.62496-0.13721 0.73597-0.94000
  -1   4   6   69.90    4.80   8-0.71052 0.66833 0.45491 0.03284-0.57033 0.77436
  -1   4   6   65.30    4.50 157 0.73097-0.77316 0.06526 0.42249 0.71358-0.50956
  -1   4   6   52.00    4.80 477-0.18568 0.14349-0.13819 0.62594 0.96281-0.75879
  -1  -4   6   59.20    4.20 165 0.74704-0.78923-0.07456-0.41319 0.69568-0.49166
  -1  -4   6   58.20    4.30 309-0.57231 0.53012-0.51105 0.02330-0.66804 0.87207
  -1  -4   6   61.30    3.60 382 0.31034-0.35253 0.08430-0.57205 0.96068-0.75666
  -1  -4   6   63.70    5.10 461-0.21541 0.17322 0.13816-0.62591 0.95525-0.75122
   1  -4  -6   66.80    4.50 188 0.71051-0.66831-0.45492-0.03283 0.57035-0.77437
   1  -4  -6   57.70    4.10 337-0.73098 0.77317-0.06527-0.42248-0.71357 0.50954
   1   4  -5   52.40    4.00 133 0.60364-0.55980 0.45308 0.03467 0.68421-0.85382
   1   4  -5   51.80    4.20 347-0.74885 0.79270 0.11331 0.37444-0.68816 0.51856
   1   4  -5   53.80    4.10 434-0.22709 0.27093 0.57387-0.08612 0.77503-0.94463
  -1   4   5   53.50    3.90   5-0.72214 0.67830 0.40808 0.07967-0.59256 0.76217
  -1   4   5   48.60    4.00 155 0.72447-0.76831 0.10094 0.38681 0.71586-0.54626
  -1   4   5   50.70    4.70 474-0.19254 0.14870-0.08570 0.57345 0.96717-0.79757
  -1  -4   5   48.90    4.10 167 0.74884-0.79268-0.11331-0.37445 0.68818-0.51858
  -1  -4   5   51.10    4.10 313-0.60366 0.55982-0.45308-0.03468-0.68420 0.85380
  -1  -4   5   54.10    3.30 387 0.22377-0.26761 0.04686-0.53461 0.98313-0.81353
  -1  -4   5   49.20    4.90 464-0.21101 0.16716 0.08600-0.57375 0.96245-0.79284
   1  -4  -5   52.00    3.70 185 0.72213-0.67828-0.40809-0.07966 0.59258-0.76218
   1  -4  -5   59.50    4.10 335-0.72448 0.76833-0.10094-0.38681-0.71584 0.54624
   1   4  -4   19.10    2.80 137 0.63152-0.58602 0.39466 0.09309 0.69694-0.83213
   1   4  -4   20.00    2.90 349-0.74948 0.79498 0.15373 0.33402-0.67915 0.54397
   1   4  -4   22.90    2.90 437-0.22855 0.27404 0.51895-0.03120 0.81177-0.94695
  -1   4   4   23.70    3.30   2-0.73171 0.68621 0.36028 0.12747-0.61307 0.74825
  -1   4   4   22.40    2.90 152 0.71635-0.76184 0.13944 0.34831 0.71726-0.58208
  -1   4   4   17.70    3.00 471-0.19927 0.15377-0.02938 0.51713 0.96881-0.83363
  -1  -4   4   15.50    2.80 169 0.74947-0.79496-0.15373-0.33402 0.67917-0.54399
  -1  -4   4   15.90    2.60 317-0.63154 0.58604-0.39465-0.09310-0.69693 0.83211
  -1  -4   4   21.30    3.30 467-0.20561 0.16011 0.02960-0.51735 0.96719-0.83201
   1  -4  -4   17.40    2.90 182 0.73169-0.68620-0.36029-0.12746 0.61308-0.74827
   1  -4  -4   21.40    3.10 332-0.71636 0.76186-0.13944-0.34831-0.71724 0.58206
   1   4  -3   25.40    2.80 140 0.65588-0.60873 0.33655 0.15120 0.70639-0.80715
   1   4  -3   28.30    3.20 352-0.74877 0.79592 0.19551 0.29224-0.66854 0.56778
   1   4  -3   14.20    2.80 441-0.22901 0.27615 0.46055 0.02720 0.84561-0.94637
  -1   4   3   20.10    2.80 150 0.70637-0.75352 0.18061 0.30714 0.71752-0.61676
  -1   4   3   21.20    1.50 381 0.32005-0.36720 0.08853 0.39922 0.95753-0.85677
  -1   4   3   21.50    3.00 467-0.20568 0.15853 0.03033 0.45742 0.96715-0.86639
  -1  -4   3   23.50    3.30 172 0.74876-0.79590-0.19550-0.29225 0.66856-0.56780
  -1  -4   3   23.00    3.00 320-0.65590 0.60875-0.33654-0.15121-0.70637 0.80713
  -1  -4   3   25.00    3.40 471-0.19912 0.15197-0.03068-0.45707 0.96881-0.86805
   1  -4  -3   26.00    2.90 179 0.73918-0.69203-0.31185-0.17590 0.63175-0.73251
   1  -4  -3   22.60    3.10 330-0.70639 0.75353-0.18061-0.30714-0.71751 0.61674
   1  -4  -3   26.70    3.50 496-0.13092 0.17807-0.45588-0.03187 0.87306-0.97382
   1   4  -2   21.80    3.30 144 0.67678-0.62798 0.27947 0.20828 0.71277-0.77912
   1   4  -2   24.50    3.00 354-0.74658 0.79538 0.23829 0.24946-0.65627 0.58993
   1   4  -2   19.10    2.90 445-0.22841 0.27721 0.39920 0.08855 0.87597-0.94232
  -1   4   2   29.20    3.10 147 0.69432-0.74312 0.22422 0.26353 0.71638-0.65004
  -1   4   2   15.30    3.30 356-0.74460 0.69580 0.26315 0.22460-0.64848 0.71482
  -1   4   2   22.40    1.50 365 0.55304-0.60184 0.19221 0.29554 0.83629-0.76995
  -1   4   2   24.30    3.00 464-0.21161 0.16281 0.09283 0.39492 0.96166-0.89532
  -1  -4   2   23.70    2.90 174 0.74656-0.79536-0.23828-0.24947 0.65629-0.58995
  -1  -4   2   23.00    2.90 324-0.67680 0.62800-0.27946-0.20829-0.71276 0.77910
  -1  -4   2   19.40    3.30 474-0.19146 0.14266-0.09428-0.39347 0.96665-0.90031
   1  -4  -2   14.90    2.80 176 0.74459-0.69579-0.26315-0.22460 0.64849-0.71484
   1  -4  -2   22.00    3.00 327-0.69433 0.74313-0.22423-0.26352-0.71637 0.65002
   1  -4  -2   23.20    3.10 492-0.14363 0.19243-0.39354-0.09421 0.90008-0.96642
   1   4  -1  319.10   11.90 147 0.69436-0.64391 0.22408 0.26367 0.71639-0.74831
   1   4  -1  317.10   11.90 357-0.74279 0.79324 0.28171 0.20604-0.64233 0.61041
   1   4  -1  276.00   11.70 449-0.22672 0.27717 0.33560 0.15215 0.90238-0.93430
  -1   4   1  291.50   11.60 144 0.67998-0.73043 0.26998 0.21777 0.71357-0.68165
  -1   4   1  309.50   11.40 353-0.74798 0.69753 0.21460 0.27315-0.66325 0.69517
  -1   4   1  293.90   11.90 460-0.21689 0.16643 0.15735 0.33040 0.95191-0.91999
  -1  -4   1  293.40   12.60 177 0.74277-0.79322-0.28171-0.20604 0.64235-0.61043
  -1  -4   1  286.40   11.00 327-0.69438 0.64393-0.22407-0.26368-0.71637 0.74829
  -1  -4   1  281.20   12.80 478-0.18260 0.13215-0.16043-0.32732 0.96013-0.92821
   1  -4  -1  303.30   11.30 173 0.74796-0.69751-0.21460-0.27315 0.66326-0.69518
   1  -4  -1  282.70   11.60 324-0.67999 0.73044-0.26998-0.21777-0.71355 0.68163
   1  -4  -1  280.80   12.50 488-0.15563 0.20608-0.32944-0.15831 0.92272-0.95464
   1   4   0    5.30    2.50 150 0.70884-0.65673 0.17094 0.31681 0.71758-0.71508
   1   4   0    4.80    1.50 365 0.54481-0.49270 0.18846 0.29929 0.84231-0.83981
   1   4   0    2.40    3.00 453-0.22397 0.27608 0.27058 0.21717 0.92445-0.92195
  -1   4   0    7.60    2.50 142 0.66318-0.71528 0.31750 0.17025 0.70883-0.71133
  -1   4   0    6.90    3.10 350-0.74941 0.69731 0.16660 0.32115-0.67603 0.67353
  -1   4   0    5.30    2.90 456-0.22134 0.16924 0.22301 0.26474 0.93764-0.94014
  -1  -4   0    6.90    2.50 180 0.73730-0.78940-0.32542-0.16233 0.62673-0.62923
  -1  -4   0    6.50    2.30 330-0.70885 0.65675-0.17094-0.31681-0.71756 0.71506
  -1  -4   0   11.10    2.70 482-0.17255 0.12045-0.22823-0.25953 0.94881-0.95131
   1  -4   0   12.10    2.50 170 0.74940-0.69729-0.16660-0.32115 0.67605-0.67354
   1  -4   0    5.50    2.40 322-0.66319 0.71530-0.31750-0.17025-0.70881 0.71131
   1  -4   0    3.30    2.60 484-0.16677 0.21887-0.26447-0.22328 0.94077-0.93827
   1   4   1   76.90    4.50   2-0.73012 0.78388 0.36905 0.11870-0.60946 0.64638
   1   4   1   63.70    4.30 153 0.72049-0.66673 0.12051 0.36725 0.71671-0.67979
   1   4   1   67.50    3.50 373 0.43167-0.37791 0.13764 0.35011 0.91116-0.87424
   1   4   1   63.20    4.30 457-0.22022 0.27397 0.20510 0.28265 0.94198-0.90506
  -1   4  -1   68.80    4.30 139 0.64379-0.69754 0.36636 0.12139 0.70193-0.73885
  -1   4  -1   66.60    4.40 347-0.74903 0.69528 0.11956 0.36819-0.68685 0.64993
  -1   4  -1   61.70    4.60 452-0.22485 0.17109 0.28887 0.19889 0.91873-0.95565
  -1  -4  -1   72.40    4.40 182 0.73010-0.78386-0.36905-0.11870 0.60948-0.64640
  -1  -4  -1   67.70    4.20 333-0.72050 0.66675-0.12050-0.36725-0.71669 0.67977
  -1  -4  -1   59.40    4.50 486-0.16138 0.10763-0.29661-0.19114 0.93243-0.96936
   1  -4   1   73.20    4.50 167 0.74902-0.69526-0.11956-0.36819 0.68687-0.64995
   1  -4   1   65.90    4.30 319-0.64380 0.69756-0.36636-0.12139-0.70191 0.73883
   1  -4   1   62.80    4.80 481-0.17692 0.23067-0.19961-0.28814 0.95417-0.91725
   1   4   2   18.30    2.90   5-0.72120 0.77660 0.41228 0.07547-0.59066 0.66200
   1   4   2   20.80    2.90 156 0.72962-0.67421 0.07313 0.41462 0.71417-0.64282
   1   4   2   20.40    1.90 382 0.30798-0.25257 0.08327 0.40448 0.96143-0.89009
   1   4   2   15.80    2.70 461-0.21556 0.27097 0.14012 0.34763 0.95493-0.88358
  -1   4  -2   21.60    3.10 135 0.62172-0.67713 0.41605 0.07170 0.69267-0.76402
  -1   4  -2   21.80    2.90 345-0.74701 0.69160 0.07387 0.41388-0.69579 0.62444
  -1   4  -2   20.10    3.30 448-0.22731 0.17191 0.35395 0.13380 0.89527-0.96661
  -1  -4  -2   17.50    3.00 185 0.72118-0.77659-0.41228-0.07547 0.59068-0.66202
  -1  -4  -2   19.40    2.80 336-0.72964 0.67423-0.07313-0.41462-0.71415 0.64281
  -1  -4  -2   15.60    2.90 490-0.14920 0.09379-0.36450-0.12325 0.91095-0.98229
   1  -4   2   21.80    2.90 165 0.74699-0.69159-0.07387-0.41388 0.69580-0.62446
   1  -4   2   19.00    2.80 315-0.62174 0.67715-0.41605-0.07170-0.69266 0.76400
   1  -4   2   20.40    3.30 477-0.18601 0.24141-0.13581-0.35194 0.96307-0.89173
   1   4   3    5.30    2.50   8-0.71056 0.76762 0.45478 0.03297-0.57040 0.67616
   1   4   3   -4.80    2.40 159 0.73656-0.67950 0.02905 0.45870 0.71032-0.60455
   1   4   3    2.90    1.40 390 0.18204-0.12498 0.02898 0.45877 0.99047-0.88471
   1   4   3   -0.80    2.30 465-0.21015 0.26721 0.07659 0.41116 0.96346-0.85769
  -1   4  -3    4.40    2.30 132 0.59696-0.65402 0.46605 0.02170 0.68092-0.78668
  -1   4  -3    0.20    2.50 342-0.74354 0.68648 0.02987 0.45788-0.70294 0.59717
  -1   4  -3    2.80    2.30 444-0.22869 0.17163 0.41735 0.07040 0.86751-0.97327
  -1  -4  -3    2.40    3.20 188 0.71054-0.76760-0.45479-0.03297 0.57042-0.67618
  -1  -4  -3    3.20    2.40 339-0.73658 0.67952-0.02906-0.45869-0.71030 0.60454
  -1  -4  -3    4.70    2.50 495-0.13616 0.07910-0.43084-0.05691 0.88453-0.99030
   1  -4   3    2.80    2.50 162 0.74352-0.68647-0.02987-0.45788 0.70295-0.59719
   1  -4   3    0.70    2.20 312-0.59698 0.65404-0.46605-0.02171-0.68090 0.78667
   1  -4   3    8.20    3.10 473-0.19400 0.25106-0.07395-0.41380 0.96777-0.86201
   1   4   4    3.70    2.50  11-0.69826 0.75697 0.49630-0.00855-0.54878 0.68897
   1   4   4    3.00    2.90 161 0.74165-0.68294-0.01158 0.49933 0.70551-0.56533
   1   4   4    0.90    2.90 468-0.20414 0.26286 0.01538 0.47237 0.96789-0.82771
  -1   4  -4    1.50    2.20 129 0.56955-0.62826 0.51580-0.02805 0.66657-0.80675
  -1   4  -4    5.20    2.60 340-0.73885 0.68014-0.01211 0.49986-0.70844 0.56826
  -1   4  -4    4.60    2.40 440-0.22898 0.17027 0.47829 0.00947 0.83586-0.97605
  -1  -4  -4    4.90    2.70 191 0.69825-0.75696-0.49630 0.00855 0.54880-0.68898
  -1  -4  -4    3.50    2.80 341-0.74166 0.68295 0.01158-0.49933-0.70549 0.56531
  -1  -4  -4    0.50    2.60 499-0.12245 0.06374-0.49466 0.00691 0.85355-0.99373
   1  -4   4    3.20    2.50 160 0.73884-0.68012 0.01211-0.49986 0.70846-0.56828
   1  -4   4   -2.90    2.20 309-0.56957 0.62828-0.51580 0.02805-0.66655 0.80674
   1  -4   4    2.10    1.20 389 0.19099-0.13228 0.03280-0.52056 0.98908-0.84890
   1  -4   4    3.20    2.90 470-0.20090 0.25961-0.01480-0.47295 0.96873-0.82855
   1   4   5    2.90    2.40  13-0.68437 0.74474 0.53659-0.04884-0.52594 0.70054
   1   4   5    1.80    2.40 163 0.74519-0.68483-0.04872 0.53647 0.70006-0.52546
   1   4   5   -0.10    2.30 471-0.19772 0.25809-0.04278 0.53054 0.96871-0.79410
  -1   4  -5    0.30    2.30 125 0.53958-0.59995 0.56476-0.07701 0.64960-0.82420
  -1   4  -5   -3.20    2.30 337-0.73318 0.67282-0.05181 0.53956-0.71246 0.53786
  -1   4  -5   -3.20    2.30 436-0.22820 0.16784 0.53610-0.04835 0.80083-0.97544
  -1  -4  -5   -2.40    2.50 193 0.68436-0.74472-0.53659 0.04884 0.52595-0.70056
  -1  -4  -5   -1.10    2.40 343-0.74521 0.68485 0.04872-0.53647-0.70005 0.52544
   1  -4   5    5.70    2.50 157 0.73316-0.67280 0.05182-0.53957 0.71248-0.53788
   1  -4   5    0.60    2.20 305-0.53960 0.59997-0.56475 0.07700-0.64958 0.82419
   1  -4   5    2.60    1.40 380 0.33255-0.27219 0.09398-0.58173 0.95327-0.77866
   1  -4   5    2.60    2.90 467-0.20676 0.26712 0.04104-0.52879 0.96648-0.79188
   1   4   6  157.50    7.30  16-0.66898 0.73100 0.57546-0.08771-0.50200 0.71102
   1   4   6  154.00    7.40 165 0.74749-0.68548-0.08237 0.57012 0.69426-0.48523
   1   4   6  152.30    7.30 475-0.19107 0.25308-0.09736 0.58511 0.96644-0.75742
  -1   4  -6  152.30    7.50 122 0.50723-0.56924 0.61239-0.12464 0.63002-0.83905
  -1   4  -6  151.70    7.00 335-0.72677 0.66475-0.08902 0.57677-0.71519 0.50616
  -1   4  -6  141.90    7.60 432-0.22643 0.16442 0.59032-0.10257 0.76300-0.97202
  -1  -4  -6  164.00    7.00 196 0.66897-0.73098-0.57547 0.08772 0.50201-0.71104
  -1  -4  -6  155.20    7.70 345-0.74751 0.68549 0.08237-0.57012-0.69424 0.48521
  -1  -4  -6  155.00    6.50 507 0.54306-0.60507-0.60622 0.11847 0.60641-0.81544
   1  -4   6  159.20    7.50 155 0.72675-0.66473 0.08903-0.57678 0.71520-0.50618
   1  -4   6  146.50    7.70 302-0.50725 0.56926-0.61239 0.12464-0.63001 0.83904
   1  -4   6  147.90    6.50 373 0.43681-0.37479 0.13992-0.62767 0.90855-0.69952
   1  -4   6  147.30    7.80 464-0.21164 0.27366 0.09312-0.58088 0.96162-0.75260
   1   4   7  188.00    8.50  19-0.65219 0.71585 0.61275-0.12500-0.47709 0.72053
   1   4   7  163.90    8.50 167 0.74881-0.68515-0.11261 0.60037 0.68833-0.44488
   1   4   7  160.30    7.90 477-0.18434 0.24801-0.14797 0.63572 0.96169-0.71825
  -1   4  -7  163.30    8.30 118 0.47269-0.53636 0.65822-0.17047 0.60794-0.85139
  -1   4  -7  174.10    8.10 333-0.71985 0.65618-0.12359 0.61134-0.71680 0.47335
  -1   4  -7  167.00    8.30 429-0.22376 0.16009 0.64063-0.15288 0.72294-0.96638
  -1  -4  -7  168.60    7.60 199 0.65217-0.71584-0.61276 0.12501 0.47710-0.72055
  -1  -4  -7  173.80    8.70 347-0.74883 0.68516 0.11261-0.60036-0.68831 0.44486
  -1  -4  -7  157.10    6.30 514 0.43343-0.49709-0.66441 0.17666 0.62896-0.87240
   1  -4   7  177.70    8.60 153 0.71983-0.65616 0.12359-0.61134 0.71682-0.47337
   1  -4   7  153.30    7.90 298-0.47271 0.53638-0.65822 0.17046-0.60793 0.85137
   1  -4   7  157.10    6.80 368 0.51339-0.44972 0.17422-0.66197 0.86396-0.62051
   1  -4   7  158.10    8.40 461-0.21565 0.27932 0.14120-0.62895 0.95475-0.71130
   1   4   8    2.60    2.60  22-0.63409 0.69941 0.64835-0.16060-0.45134 0.72921
   1   4   8   -0.60    2.60 169 0.74939-0.68407-0.13955 0.62730 0.68247-0.40461
   1   4   8   -1.70    2.50 480-0.17769 0.24301-0.19441 0.68216 0.95505-0.67719
  -1   4  -8    4.80    2.70 331-0.71266 0.64734-0.15540 0.64315-0.71750 0.43963
  -1   4  -8   -0.10    2.60 425-0.22027 0.15495 0.68687-0.19912 0.68123-0.95910
  -1  -4  -8    0.10    2.50 202 0.63407-0.69939-0.64836 0.16060 0.45136-0.72922
  -1  -4  -8    3.30    2.60 349-0.74941 0.68409 0.13954-0.62730-0.68246 0.40459
  -1  -4  -8    5.30    1.40 523 0.29309-0.35841-0.71987 0.23212 0.64254-0.92041
   1  -4   8    5.90    2.40 151 0.71264-0.64732 0.15541-0.64316 0.71752-0.43965
   1  -4   8    3.00    1.90 363 0.56999-0.50467 0.19994-0.68769 0.82339-0.54552
   1  -4   8    5.70    2.90 458-0.21888 0.28420 0.18513-0.67288 0.94642-0.66855
   1   4   9   44.60    3.80  24-0.61480 0.68177 0.68216-0.19441-0.42488 0.73717
   1   4   9   47.80    4.70 170 0.74943-0.68246-0.16333 0.65108 0.67685-0.36457
   1   4   9   45.70    4.50 483-0.17124 0.23821-0.23660 0.72435 0.94708-0.63479
  -1   4  -9   45.10    3.90 111 0.39808-0.46505 0.74279-0.25504 0.55680-0.86909
  -1   4  -9   45.30    3.80 330-0.70540 0.63843-0.18442 0.67217-0.71747 0.40518
  -1   4  -9   30.00    3.80 422-0.21609 0.14912 0.72900-0.24125 0.63839-0.95068
  -1  -4  -9   46.10    4.10 204 0.61478-0.68175-0.68216 0.19441 0.42490-0.73718
  -1  -4  -9   45.20    4.50 350-0.74944 0.68247 0.16332-0.65107-0.67684 0.36455
  -1  -4  -9   39.70    2.30 533 0.11398-0.18095-0.76466 0.27691 0.63901-0.95130
   1  -4   9   46.20    3.80 150 0.70538-0.63841 0.18443-0.67218 0.71748-0.40520
   1  -4   9   49.60    4.00 291-0.39811 0.46508-0.74279 0.25504-0.55679 0.86908
   1  -4   9   40.90    3.10 360 0.61221-0.54523 0.21937-0.70712 0.78817-0.47588
   1  -4   9   36.80    4.00 456-0.22146 0.28843 0.22494-0.71269 0.93715-0.62486
   1   4  10  262.80   11.70  27-0.59442 0.66305 0.71412-0.22637-0.39782 0.74453
   1   4  10  257.40   11.20 171 0.74909-0.68047-0.18409 0.67184 0.67159-0.32489
   1   4  10  237.00   13.00 485-0.16509 0.23371-0.27462 0.76237 0.93826-0.59155
  -1   4 -10  229.10   11.50 328-0.69826 0.62964-0.21062 0.69837-0.71688 0.37017
  -1   4 -10  242.00   11.90 418-0.21131 0.14268 0.76711-0.27936 0.59487-0.94158
  -1  -4 -10  259.90   10.50 207 0.59440-0.66303-0.71413 0.22638 0.39784-0.74454
  -1  -4 -10  257.00   11.40 351-0.74911 0.68048 0.18408-0.67183-0.67158 0.32487
  -1  -4 -10  245.60    8.90 546-0.11474 0.04612-0.78388 0.29613 0.60401-0.95072
   1  -4  10  256.40   11.70 148 0.69824-0.62962 0.21063-0.69838 0.71690-0.37019
   1  -4  10  234.10   12.70 454-0.22347 0.29209 0.26071-0.74847 0.92739-0.58068
   1   4  11    1.10    2.70  29-0.57306 0.64334 0.74421-0.25646-0.37027 0.75140
   1   4  11   -1.10    2.80 172 0.74852-0.67824-0.20201 0.68976 0.66679-0.28566
   1   4  11    2.30    3.70 487-0.15931 0.22959-0.30860 0.79636 0.92903-0.54790
  -1   4 -11    2.20    2.80 104 0.31797-0.38825 0.81586-0.32811 0.49768-0.87881
  -1   4 -11    4.50    2.70 327-0.69141 0.62113-0.23404 0.72179-0.71590 0.33477
  -1   4 -11    4.90    2.90 415-0.20603 0.13575 0.80134-0.31359 0.55108-0.93221
  -1  -4 -11   -5.10    2.70 209 0.57304-0.64332-0.74421 0.25646 0.37028-0.75141
  -1  -4 -11   -0.80    2.90 352-0.74854 0.67826 0.20200-0.68975-0.66677 0.28564
  -1  -4 -11    3.00    0.90 564-0.41685 0.34657-0.74229 0.25454 0.50402-0.88515
   1  -4  11    3.60    2.60 147 0.69138-0.62111 0.23405-0.72180 0.71592-0.33479
   1  -4  11    3.20    2.70 284-0.31800 0.38827-0.81586 0.32811-0.49767 0.87880
   1  -4  11    1.90    3.40 452-0.22502 0.29529 0.29264-0.78039 0.91750-0.53637
   1   4  12    3.20    3.40  32-0.55081 0.62274 0.77240-0.28465-0.34231 0.75786
   1   4  12   -2.70    3.70 173 0.74783-0.67590-0.21726 0.70501 0.66250-0.24695
   1   4  12   -1.50    3.60 489-0.15395 0.22588-0.33876 0.82651 0.91973-0.50418
  -1   4 -12    5.80    2.60 325-0.68497 0.61304-0.25472 0.74247-0.71468 0.29913
  -1   4 -12   -1.50    2.90 412-0.20033 0.12841 0.83189-0.34414 0.50731-0.92286
  -1  -4 -12    0.70    3.30 212 0.55079-0.62272-0.77241 0.28466 0.34233-0.75788
  -1  -4 -12    1.50    3.00 353-0.74785 0.67592 0.21724-0.70499-0.66249 0.24694
   1  -4  12   -2.20    2.70 145 0.68495-0.61302 0.25473-0.74249 0.71469-0.29914
   1  -4  12   -1.30    3.90 450-0.22619 0.29812 0.32092-0.80867 0.90778-0.49223
   1   4  13   93.40    6.10  35-0.52776 0.60134 0.79870-0.31095-0.31405 0.76402
   1   4  13  104.10    6.40 490-0.14904 0.22262-0.36532 0.85307 0.91066-0.46069
  -1   4 -13   94.60    6.20  98 0.23461-0.30819 0.87592-0.38817 0.43235-0.88232
  -1   4 -13   92.30    5.80 324-0.67907 0.60549-0.27275 0.76050-0.71333 0.26336
  -1   4 -13   81.50    6.20 409-0.19431 0.12073 0.85898-0.37123 0.46383-0.91380
  -1  -4 -13   83.60    6.00 215 0.52774-0.60132-0.79871 0.31096 0.31406-0.76403
  -1  -4 -13   87.70    6.90 354-0.74712 0.67354 0.22997-0.71772-0.65877 0.20880
   1  -4  13   84.80    5.70 144 0.67905-0.60547 0.27276-0.76051 0.71334-0.26337
   1  -4  13   65.00    5.60 278-0.23464 0.30822-0.87591 0.38816-0.43234 0.88231
   1  -4  13   78.40    6.30 449-0.22706 0.30064 0.34581-0.83356 0.89847-0.44850
   1   4  14    4.80    3.10  37-0.50399 0.57922 0.82313-0.33537-0.28554 0.76993
   1   4  14   -2.70    4.20 492-0.14461 0.21984-0.38856 0.87631 0.90202-0.41763
  -1   4 -14    1.40    2.50  94 0.19235-0.26758 0.90087-0.41312 0.39792-0.88232
  -1   4 -14    0.70    2.80 323-0.67379 0.59856-0.28820 0.77595-0.71196 0.22757
  -1  -4 -14   -0.40    3.70 217 0.50397-0.57920-0.82313 0.33538 0.28555-0.76994
  -1  -4 -14    1.70    3.10 355-0.74644 0.67120 0.24033-0.72808-0.65565 0.17126
   1  -4  14   -3.10    2.60 143 0.67376-0.59853 0.28822-0.77597 0.71197-0.22758
   1  -4  14    3.30    3.40 447-0.22770 0.30293 0.36754-0.85529 0.88973-0.40534
   1   4  15   11.60    3.70  40-0.47957 0.55645 0.84570-0.35795-0.25685 0.77566
  -1   4 -15   12.20    3.10 323-0.66919 0.59231-0.30118 0.78893-0.71065 0.19184
  -1  -4 -15   12.60    3.50 220 0.47955-0.55643-0.84571 0.35796 0.25686-0.77567
  -1  -4 -15   16.10    4.60 355-0.74583 0.66895 0.24848-0.73623-0.65314 0.13433
   1  -4  15   13.00    3.20 143 0.66917-0.59228 0.30119-0.78894 0.71067-0.19186
   1  -4  15   11.40    4.40 446-0.22815 0.30503 0.38638-0.87413 0.88170-0.36289
   1   4  16  228.00   11.90  42-0.45457 0.53310 0.86645-0.37870-0.22804 0.78127
  -1   4 -16  228.10   11.60  88 0.10773-0.18626 0.94067-0.45292 0.32658-0.87981
  -1   4 -16  199.50   11.40 322-0.66533 0.58679-0.31177 0.79952-0.70948 0.15625
  -1  -4 -16  221.70   11.60 222 0.45455-0.53308-0.86646 0.37871 0.22805-0.78129
  -1  -4 -16  211.30   12.50 355-0.74535 0.66681 0.25454-0.74229-0.65123 0.09800
   1  -4  16  226.90   12.40 142 0.66530-0.58677 0.31178-0.79953 0.70950-0.15627
   1  -4  16  225.20   12.90 445-0.22847 0.30700 0.40255-0.89030 0.87444-0.32121
   1   4  17    6.60    4.00  44-0.42904 0.50923 0.88542-0.39767-0.19915 0.78681
  -1   4 -17   12.10    3.40  84 0.06572-0.14590 0.95562-0.46787 0.29002-0.87767
  -1   4 -17    3.70    3.30 321-0.66223 0.58205-0.32007 0.80782-0.70850 0.12085
  -1  -4 -17    6.10    3.50 224 0.42902-0.50920-0.88543 0.39768 0.19916-0.78682
  -1  -4 -17    6.40    4.10 356-0.74500 0.66481 0.25864-0.74639-0.64993 0.06227
   1  -4  17    8.60    3.40 141 0.66221-0.58202 0.32008-0.80783 0.70852-0.12086
   1  -4  17   15.50    4.90 444-0.22868 0.30886 0.41628-0.90403 0.86802-0.28037
   1   4  18    4.10    3.80  47-0.40303 0.48487 0.90263-0.41488-0.17022 0.79230
  -1   4 -18    5.90    3.60  81 0.02409-0.10593 0.96738-0.47963 0.25306-0.87514
  -1   4 -18    5.50    3.90 321-0.65992 0.57808-0.32617 0.81392-0.70774 0.08566
  -1  -4 -18    3.80    3.60 227 0.40301-0.48485-0.90264 0.41489 0.17023-0.79231
  -1  -4 -18    1.40    3.70 356-0.74480 0.66297 0.26088-0.74863-0.64921 0.02713
   1  -4  18   -1.00    3.90 141 0.65989-0.57805 0.32618-0.81394 0.70776-0.08568
   1  -4  18    5.80    4.60 443-0.22882 0.31065 0.42777-0.91552 0.86246-0.24038
   1   4  19   31.10    5.20  49-0.37659 0.46008 0.91813-0.43038-0.14128 0.79778
  -1   4 -19   33.90    4.60 321-0.65839 0.57490-0.33015 0.81790-0.70723 0.05073
  -1  -4 -19   31.20    4.90 229 0.37656-0.46005-0.91814 0.43039 0.14129-0.79779
  -1  -4 -19   26.10    5.10 356-0.74476 0.66127 0.26137-0.74912-0.64905-0.00745
   1  -4  19   40.50    5.60 141 0.65836-0.57487 0.33016-0.81792 0.70724-0.05075
   1  -4  19   28.70    6.00 443-0.22890 0.31239 0.43720-0.92495 0.85776-0.20126
   1   4  20   90.30    8.40  52-0.34974 0.43488 0.93195-0.44420-0.11236 0.80327
  -1   4 -20  111.40    8.50 321-0.65764 0.57250-0.33207 0.81983-0.70697 0.01606
  -1  -4 -20  103.60    7.80 232 0.34971-0.43485-0.93196 0.44421 0.11236-0.80328
   1  -4  20  113.70    9.20 442-0.22895 0.31410 0.44475-0.93250 0.85391-0.16299
   1   4  21  -10.30    4.50  54-0.32251 0.40930 0.94412-0.45637-0.08346 0.80880
  -1   4 -21   -2.30    3.10 321-0.65767 0.57087-0.33201 0.81976-0.70698-0.01836
  -1  -4 -21    3.70    3.70 234 0.32248-0.40927-0.94413 0.45637 0.08347-0.80880
   1  -4  21   -3.20    6.30 442-0.22898 0.31578 0.45057-0.93832 0.85089-0.12556
   1   4  22   15.40    4.90  56-0.29492 0.38337 0.95466-0.46691-0.05460 0.81436
  -1   4 -22   24.30    5.00 321-0.65845 0.57000-0.32999 0.81774-0.70725-0.05251
  -1  -4 -22   18.60    5.00 236 0.29489-0.38334-0.95467 0.46692 0.05461-0.81437
   1  -4  22   14.60    6.30 442-0.22900 0.31744 0.45478-0.94253 0.84868-0.08892
   1   5 -20   29.70    4.40 338-0.73369 0.75276-0.04853 0.65822-0.71218 0.02626
  -1   5  20   33.60    6.10  44-0.43133 0.41226 0.88381-0.27412-0.20172 0.88763
  -1  -5  20   37.60    6.60 364 0.56161-0.58067 0.19611-0.80580 0.82985-0.14394
  -1  -5  20   35.20    6.90 449-0.22695 0.20789 0.34245-0.95214 0.89977-0.21385
   1  -5 -20   35.20    5.70 224 0.43130-0.41223-0.88382 0.27413 0.20173-0.88764
   1   5 -19   23.20    4.80 338-0.73412 0.75484-0.04578 0.65546-0.71193 0.06043
  -1   5  19   23.00    5.30  42-0.45744 0.43672 0.86419-0.25450-0.23132 0.88281
  -1  -5  19   30.10    5.30 364 0.55487-0.57558 0.19304-0.80273 0.83493-0.18344
  -1  -5  19   33.10    7.00 449-0.22664 0.20592 0.33316-0.94285 0.90330-0.25180
   1  -5 -19   24.90    5.10 222 0.45741-0.43669-0.86420 0.25451 0.23133-0.88282
   1   5 -18  115.80    9.00 338-0.73486 0.75723-0.04087 0.65055-0.71147 0.09439
  -1   5  18  122.80   10.40  39-0.48276 0.46040 0.84288-0.23319-0.26057 0.87765
  -1  -5  18  115.20    9.40 365 0.54607-0.56844 0.18903-0.79872 0.84140-0.22432
  -1  -5  18  108.70   11.00 450-0.22623 0.20386 0.32208-0.93176 0.90737-0.29029
   1  -5 -18  130.50    9.20 219 0.48274-0.46037-0.84289 0.23320 0.26058-0.87766
   1   5 -17    3.80    3.50 338-0.73590 0.75992-0.03382 0.64351-0.71078 0.12813
  -1   5  17    1.90    4.00  37-0.50726 0.48324 0.81991-0.21022-0.28943 0.87208
  -1  -5  17   -1.40    4.20 366 0.53493-0.55896 0.18398-0.79366 0.84934-0.26669
  -1  -5  17    2.60    5.10 451-0.22572 0.20170 0.30908-0.91877 0.91196-0.32931
   1  -5 -17   14.60    4.20 217 0.50724-0.48322-0.81992 0.21023 0.28944-0.87209
   1   5 -16   16.30    4.00 339-0.73719 0.76286-0.02465 0.63433-0.70984 0.16160
  -1   5  16    6.80    4.20  34-0.53089 0.50521 0.79529-0.18560-0.31784 0.86608
  -1  -5  16   14.10    4.50 159 0.73717-0.76284 0.02467-0.63435 0.70986-0.16162
  -1  -5  16   13.30    4.50 367 0.52110-0.54677 0.17771-0.78740 0.85884-0.31061
  -1  -5  16   13.70    5.30 452-0.22508 0.19941 0.29405-0.90374 0.91704-0.36881
   1  -5 -16   17.90    4.00 214 0.53086-0.50519-0.79530 0.18561 0.31785-0.86609
   1  -5 -16   21.50    5.10 342-0.74249 0.76816 0.01932-0.62901-0.70444 0.15621
   1   5 -15    5.50    3.20 340-0.73869 0.76602-0.01336 0.62305-0.70859 0.19477
  -1   5  15    9.10    3.90  32-0.55357 0.52625 0.76906-0.15937-0.34575 0.85956
  -1  -5  15    4.70    3.70 160 0.73867-0.76600 0.01338-0.62307 0.70861-0.19479
  -1  -5  15    1.60    3.60 368 0.50413-0.53146 0.17005-0.77974 0.86994-0.35613
  -1  -5  15    0.50    4.50 453-0.22428 0.19696 0.27684-0.88653 0.92254-0.40872
   1  -5 -15    2.00    3.30 212 0.55355-0.52622-0.76907 0.15938 0.34576-0.85957
   1  -5 -15   -4.00    4.70 341-0.74156 0.76888 0.01061-0.62030-0.70562 0.19181
   1   5 -14   80.50    6.20 101 0.28260-0.25363 0.84318-0.23349 0.47040-0.94979
   1   5 -14   76.90    6.10 340-0.74035 0.76932 0.00001 0.60968-0.70698 0.22759
  -1   5  14   99.10    7.00  29-0.57526 0.54629 0.74125-0.13156-0.37307 0.85247
  -1  -5  14   80.40    6.50 160 0.74033-0.76930 0.00001-0.60969 0.70700-0.22761
  -1  -5  14   81.30    6.40 370 0.48352-0.51250 0.16078-0.77047 0.88265-0.40326
  -1  -5  14   82.90    8.00 454-0.22329 0.19431 0.25732-0.86701 0.92837-0.44898
   1  -5 -14   92.20    6.20 209 0.57524-0.54627-0.74126 0.13157 0.37309-0.85248
   1  -5 -14   74.10    7.10 340-0.74034 0.76932-0.00001-0.60968-0.70699 0.22759
   1   5 -13   16.50    3.90 341-0.74208 0.77271 0.01546 0.59423-0.70497 0.26000
  -1   5  13   18.00    4.30  27-0.59590 0.56527 0.71191-0.10223-0.39976 0.84473
  -1  -5  13   10.70    3.10 161 0.74207-0.77269-0.01544-0.59425 0.70499-0.26002
  -1  -5  13   11.10    2.90 372 0.45865-0.48927 0.14965-0.75934 0.89693-0.45196
  -1  -5  13   15.40    4.70 455-0.22207 0.19144 0.23536-0.84505 0.93445-0.48948
   1  -5 -13   14.60    3.90 207 0.59588-0.56525-0.71192 0.10224 0.39977-0.84474
   1  -5 -13   15.90    4.40 340-0.73879 0.76942-0.01259-0.59710-0.70850 0.26353
   1   5 -12   58.90    4.90 108 0.36490-0.33262 0.77506-0.16537 0.53279-0.94334
   1   5 -12   59.90    4.80 342-0.74383 0.77611 0.03294 0.57674-0.70248 0.29193
  -1   5  12   54.60    5.10  24-0.61543 0.58315 0.68112-0.07143-0.42573 0.83628
  -1  -5  12   53.10    4.80 162 0.74381-0.77609-0.03293-0.57676 0.70250-0.29195
  -1  -5  12   49.40    4.70 374 0.42876-0.46104 0.13634-0.74603 0.91262-0.50207
  -1  -5  12   58.10    6.00 457-0.22058 0.18830 0.21081-0.82050 0.94063-0.53008
   1  -5 -12   55.30    5.30 204 0.61541-0.58313-0.68113 0.07144 0.42574-0.83629
   1  -5 -12   51.50    5.10 339-0.73684 0.76912-0.02718-0.58251-0.71010 0.29955
   1   5 -11   65.20    5.90 112 0.40383-0.36989 0.73690-0.12721 0.56089-0.93702
   1   5 -11   73.90    5.50 343-0.74551 0.77944 0.05242 0.55726-0.69945 0.32332
  -1   5  11   78.80    5.90  22-0.63377 0.59984 0.64894-0.03925-0.45090 0.82702
  -1  -5  11   76.70    5.60 163 0.74549-0.77942-0.05241-0.55728 0.69947-0.32334
  -1  -5  11   63.00    5.10 376 0.39300-0.42693 0.12052-0.73021 0.92942-0.55329
  -1  -5  11   71.70    6.40 458-0.21878 0.18484 0.18356-0.79325 0.94675-0.57062
   1  -5 -11   75.20    6.00 202 0.63375-0.59982-0.64895 0.03926 0.45091-0.82704
   1  -5 -11   67.20    5.80 338-0.73442 0.76835-0.04384-0.56585-0.71175 0.33562
   1   5 -10   35.90    4.20 115 0.44097-0.40539 0.69638-0.08669 0.58672-0.92843
   1   5 -10   31.90    3.90 345-0.74701 0.78259 0.07384 0.53585-0.69579 0.35408
  -1   5  10   33.20    4.80  19-0.65088 0.61529 0.61547-0.00579-0.47519 0.81690
  -1  -5  10   29.90    4.00 165 0.74699-0.78258-0.07383-0.53586 0.69581-0.35410
  -1  -5  10   32.40    3.70 379 0.35036-0.38594 0.10177-0.71146 0.94681-0.60510
  -1  -5  10   18.10    5.10 460-0.21660 0.18101 0.15350-0.76319 0.95261-0.61090
   1  -5 -10   33.00    5.00 199 0.65086-0.61527-0.61548 0.00580 0.47520-0.81691
   1  -5 -10   22.00    4.20 337-0.73143 0.76701-0.06259-0.54709-0.71336 0.37165
   1  -5 -10   26.20    1.60 529 0.18564-0.15006-0.74999 0.14031 0.64304-0.98475
   1   5  -9   88.60    5.90 119 0.47613-0.43890 0.65386-0.04417 0.61019-0.91748
   1   5  -9   83.30    6.10 346-0.74824 0.78548 0.09712 0.51256-0.69143 0.38414
  -1   5   9   77.90    5.90  17-0.66669 0.62945 0.58083 0.02885-0.49853 0.80582
  -1  -5   9   85.80    6.10 166 0.74822-0.78546-0.09711-0.51258 0.69145-0.38417
  -1  -5   9   77.30    5.20 382 0.29974-0.33697 0.07969-0.68938 0.96398-0.65669
  -1  -5   9   69.10    6.00 462-0.21399 0.17675 0.12054-0.73023 0.95798-0.65070
   1  -5  -9   73.40    5.90 197 0.66667-0.62944-0.58084-0.02884 0.49854-0.80583
   1  -5  -9   77.70    6.00 336-0.72779 0.76502-0.08348-0.52621-0.71485 0.40756
   1  -5  -9   88.40    4.00 514 0.42465-0.38742-0.66846 0.05877 0.63028-0.93756
   1   5  -8   11.50    3.20 122 0.50914-0.47025 0.60970-0.00002 0.63122-0.90408
   1   5  -8    6.80    3.30 425-0.21980 0.25868 0.69224-0.08256 0.67604-0.94890
  -1   5   8   19.30    4.30  14-0.68116 0.64227 0.54515 0.06454-0.52083 0.79370
  -1   5   8    9.30    3.30 474-0.19261 0.15372-0.08517 0.69486 0.96720-0.69434
  -1  -5   8   20.20    4.20 168 0.74908-0.78797-0.12217-0.48752 0.68631-0.41345
  -1  -5   8    9.30    2.50 386 0.23999-0.27888 0.05384-0.66353 0.97968-0.70682
  -1  -5   8   10.60    3.90 464-0.21088 0.17200 0.08465-0.69434 0.96260-0.68973
   1  -5  -8   15.30    4.10 194 0.68114-0.64225-0.54516-0.06453 0.52085-0.79371
   1  -5  -8   13.70    3.90 334-0.72338 0.76227-0.10651-0.50318-0.71611 0.44325
   1  -5  -8   13.10    2.00 505 0.56910-0.53021-0.59014-0.01955 0.59925-0.87211
   1   5  -7   14.20    3.20 125 0.53985-0.49931 0.56434 0.04535 0.64975-0.88820
   1   5  -7   13.50    3.50 428-0.22286 0.26340 0.65391-0.04422 0.71147-0.94992
  -1   5   7   14.00    3.50  11-0.69425 0.65371 0.50857 0.10112-0.54203 0.78047
  -1   5   7    8.90    3.60 153 0.71808-0.75862 0.13168 0.47801 0.71707-0.47862
  -1   5   7   19.90    3.60 472-0.19735 0.15681-0.04598 0.65567 0.96865-0.73021
  -1  -5   7    7.70    3.70 169 0.74946-0.79000-0.14888-0.46081 0.68032-0.44187
  -1  -5   7   13.30    3.50 305-0.53988 0.49934-0.56433-0.04536-0.64974 0.88819
  -1  -5   7   14.60    3.50 466-0.20723 0.16669 0.04583-0.65552 0.96615-0.72770
   1  -5  -7    3.70    3.20 191 0.69423-0.65369-0.50858-0.10111 0.54204-0.78049
   1  -5  -7   20.30    3.90 333-0.71809 0.75863-0.13169-0.47800-0.71705 0.47860
   1   5  -6   51.60    4.40 129 0.56816-0.52597 0.51818 0.09150 0.66581-0.86984
   1   5  -6   45.60    4.90 431-0.22536 0.26755 0.61301-0.00332 0.74556-0.94959
  -1   5   6   68.10    6.20   9-0.70591 0.66372 0.47126 0.13843-0.56204 0.76607
  -1   5   6   53.80    6.40 151 0.71178-0.75397 0.15897 0.45072 0.71755-0.51352
  -1   5   6   39.40    4.70 469-0.20207 0.15987-0.00415 0.61384 0.96854-0.76451
  -1  -5   6   45.60    4.20 171 0.74924-0.79143-0.17713-0.43256 0.67340-0.46937
  -1  -5   6   44.80    4.20 309-0.56818 0.52599-0.51818-0.09151-0.66580 0.86982
  -1  -5   6   51.90    5.10 469-0.20296 0.16077 0.00415-0.61383 0.96831-0.76429
   1  -5  -6   46.40    4.90 189 0.70590-0.66370-0.47127-0.13842 0.56206-0.76608
   1  -5  -6   53.70    4.80 331-0.71180 0.75399-0.15898-0.45071-0.71753 0.51350
   1   5  -5   -1.90    2.70 132 0.59400-0.55016 0.47168 0.13800 0.67943-0.84903
   1   5  -5    0.30    2.70 353-0.74834 0.79218 0.20676 0.40293-0.66545 0.49585
   1   5  -5    0.70    2.90 434-0.22724 0.27108 0.56969 0.04000 0.77800-0.94761
  -1   5   5    4.10    2.90   6-0.71615 0.67230 0.43341 0.17628-0.58081 0.75042
  -1   5   5    1.50    3.10 149 0.70435-0.74819 0.18833 0.42136 0.71743-0.54783
  -1   5   5   -0.70    1.10 381 0.31688-0.36072 0.08715 0.52254 0.95857-0.78897
  -1   5   5    2.40    3.00 467-0.20667 0.16282 0.04016 0.56953 0.96654-0.79694
  -1  -5   5    0.50    2.60 173 0.74832-0.79217-0.20675-0.40293 0.66548-0.49587
  -1  -5   5   -2.90    2.70 312-0.59402 0.55018-0.47168-0.13801-0.67942 0.84902
  -1  -5   5   -3.20    3.50 471-0.19802 0.15417-0.04028-0.56941 0.96874-0.79914
   1  -5  -5   -2.30    2.90 186 0.71613-0.67229-0.43341-0.17627 0.58083-0.75043
   1  -5  -5    4.80    3.10 329-0.70437 0.74821-0.18834-0.42135-0.71741 0.54781
   1   5  -4  154.30    7.70 135 0.61735-0.57186 0.42527 0.18442 0.69070-0.82588
   1   5  -4  151.40    7.50 354-0.74662 0.79212 0.23761 0.37208-0.65648 0.52130
   1   5  -4  138.20    7.90 437-0.22845 0.27395 0.52416 0.08553 0.80850-0.94368
  -1   5   4  144.90    7.70   4-0.72494 0.67944 0.39521 0.21448-0.59830 0.73348
  -1   5   4  142.80    7.20 147 0.69564-0.74114 0.21968 0.39001 0.71657-0.58139
  -1   5   4  148.60    5.30 369 0.49797-0.54347 0.16728 0.44241 0.87383-0.73864
  -1   5   4  137.30    8.70 464-0.21107 0.16557 0.08669 0.52300 0.96237-0.82719
  -1  -5   4  145.50    7.40 174 0.74661-0.79210-0.23760-0.37209 0.65650-0.52132
  -1  -5   4  128.00    7.40 315-0.61738 0.57188-0.42527-0.18442-0.69068 0.82586
  -1  -5   4  147.90    8.30 474-0.19235 0.14686-0.08722-0.52247 0.96708-0.83190
   1  -5  -4  138.20    7.10 184 0.72492-0.67943-0.39522-0.21447 0.59831-0.73350
   1  -5  -4  146.00    8.10 327-0.69566 0.74116-0.21969-0.39000-0.71655 0.58137
   1   5  -3  140.00    7.40 138 0.63825-0.59110 0.37936 0.23033 0.69973-0.80049
   1   5  -3  126.10    6.50 356-0.74402 0.79116 0.26949 0.34020-0.64641 0.54564
   1   5  -3  114.10    6.90 440-0.22898 0.27613 0.47668 0.13301 0.83676-0.93752
  -1   5   3  130.70    6.80   2-0.73231 0.68516 0.35688 0.25281-0.61445 0.71521
  -1   5   3  132.10    7.20 146 0.68553-0.73268 0.25291 0.35678 0.71482-0.61405
  -1   5   3  121.70    7.00 461-0.21517 0.16802 0.13513 0.47456 0.95574-0.85498
  -1  -5   3  135.80    7.70 176 0.74400-0.79115-0.26949-0.34020 0.64643-0.54566
  -1  -5   3  119.80    7.60 318-0.63827 0.59112-0.37936-0.23033-0.69971 0.80048
  -1  -5   3  125.60    7.00 477-0.18593 0.13878-0.13640-0.47329 0.96301-0.86224
   1  -5  -3  137.40    7.10 182 0.73229-0.68514-0.35688-0.25281 0.61446-0.71523
   1  -5  -3  125.30    7.20 326-0.68555 0.73270-0.25291-0.35678-0.71480 0.61404
   1  -5  -3  130.10    7.20 497-0.12729 0.17444-0.47275-0.13694 0.86484-0.96560
   1   5  -2  134.90    7.00 141 0.65674-0.60794 0.33434 0.27534 0.70669-0.77303
   1   5  -2  130.20    7.40 443-0.22882 0.27761 0.42762 0.18207 0.86253-0.92887
  -1   5   2  133.20    7.20 143 0.67388-0.72268 0.28787 0.32182 0.71201-0.64567
  -1   5   2  118.40    6.70 458-0.21888 0.17008 0.18511 0.42458 0.94642-0.88008
  -1  -5   2  119.30    6.20 178 0.74041-0.78921-0.30223-0.30746 0.63522-0.56888
  -1  -5   2  128.50    7.20 321-0.65676 0.60796-0.33434-0.27535-0.70667 0.77301
  -1  -5   2  121.10    6.90 480-0.17872 0.12992-0.18744-0.42225 0.95619-0.88985
   1  -5  -2  133.70    7.50 179 0.73826-0.68946-0.31864-0.29105 0.62926-0.69560
   1  -5  -2  116.80    6.40 323-0.67390 0.72270-0.28787-0.32182-0.71199 0.64565
   1  -5  -2  116.60    7.00 494-0.13782 0.18662-0.42273-0.18696 0.88807-0.95441
   1   5  -1   53.10    4.50 143 0.67294-0.62249 0.29057 0.31911 0.71175-0.74367
   1   5  -1   52.40    4.20 447-0.22795 0.27840 0.37738 0.23231 0.88559-0.91751
  -1   5   1   50.60    4.50 141 0.66058-0.71103 0.32438 0.28531 0.70798-0.67606
  -1   5   1   50.50    4.80 357-0.74289 0.69244 0.28070 0.32899-0.64267 0.67459
  -1   5   1   45.50    4.50 455-0.22212 0.17167 0.23618 0.37351 0.93423-0.90231
  -1  -5   1   54.60    4.40 180 0.73578-0.78623-0.33562-0.27407 0.62285-0.59093
  -1  -5   1   51.20    4.30 323-0.67296 0.62251-0.29057-0.31912-0.71173 0.74365
  -1  -5   1   60.70    5.30 483-0.17073 0.12027-0.23988-0.36981 0.94638-0.91446
   1  -5  -1   47.80    5.00 177 0.74288-0.69242-0.28070-0.32899 0.64269-0.67461
   1  -5  -1   46.30    4.40 321-0.66060 0.71105-0.32439-0.28530-0.70797 0.67605
   1  -5  -1   49.00    4.80 491-0.14782 0.19827-0.37181-0.23787 0.90831-0.94023
   1   5   0    0.10    2.90   2-0.73005 0.78215 0.36946 0.24023-0.60929 0.61179
   1   5   0    9.50    2.90 146 0.68697-0.63487 0.24836 0.36133 0.71511-0.71261
   1   5   0    9.90    3.00 450-0.22640 0.27850 0.32642 0.28327 0.90579-0.90329
  -1   5   0   -0.60    3.00 139 0.64551-0.69761 0.36223 0.24745 0.70259-0.70509
  -1   5   0    1.50    3.00 355-0.74622 0.69412 0.24330 0.36639-0.65474 0.65224
  -1   5   0    2.50    3.80 452-0.22480 0.17270 0.28786 0.32183 0.91905-0.92155
  -1  -5   0    1.20    2.70 182 0.73003-0.78213-0.36946-0.24023 0.60931-0.61181
  -1  -5   0    2.50    2.70 326-0.68699 0.63488-0.24836-0.36133-0.71509 0.71259
  -1  -5   0   11.50    4.10 486-0.16196 0.10986-0.29323-0.31646 0.93337-0.93587
   1  -5   0    0.00    2.70 175 0.74621-0.69410-0.24330-0.36639 0.65476-0.65226
   1  -5   0    1.80    2.80 319-0.64553 0.69763-0.36224-0.24745-0.70258 0.70508
   1  -5   0    3.10    3.30 488-0.15722 0.20933-0.32051-0.28918 0.92549-0.92299
   1   5   1  205.40    9.10   5-0.72315 0.77690 0.40355 0.20614-0.59460 0.63152
   1   5   1  197.20    9.80 148 0.69899-0.64523 0.20797 0.40172 0.71698-0.68006
   1   5   1  202.50    7.50 361 0.59615-0.54239 0.21195 0.39774 0.80211-0.76519
   1   5   1  185.30    9.50 453-0.22420 0.27796 0.27523 0.33446 0.92303-0.88611
  -1   5  -1  202.50    9.50 136 0.62858-0.68234 0.40118 0.20851 0.69569-0.73261
  -1   5  -1  188.10    9.60 352-0.74835 0.69459 0.20666 0.40303-0.66548 0.62856
  -1   5  -1  181.40    9.80 449-0.22686 0.17310 0.33965 0.27003 0.90084-0.93776
  -1  -5  -1  194.80    8.80 185 0.72313-0.77689-0.40355-0.20614 0.59462-0.63154
  -1  -5  -1  193.70    9.40 328-0.69901 0.64525-0.20797-0.40172-0.71696 0.68004
  -1  -5  -1  191.40   10.40 489-0.15246 0.09871-0.34693-0.26276 0.91703-0.95396
   1  -5   1  199.60    9.90 172 0.74833-0.69457-0.20666-0.40303 0.66550-0.62858
   1  -5   1  182.80    9.00 316-0.62860 0.68236-0.40118-0.20851-0.69567 0.73259
   1  -5   1  207.70   10.20 485-0.16597 0.21972-0.26932-0.34037 0.93958-0.90266
   1   5   2  188.60    8.40   7-0.71506 0.77047 0.43770 0.17199-0.57876 0.65010
   1   5   2  179.40    9.20 150 0.70917-0.65376 0.16961 0.44008 0.71758-0.64624
   1   5   2  172.00    6.60 368 0.50387-0.44847 0.16993 0.43976 0.87010-0.79876
   1   5   2  164.90    8.50 456-0.22142 0.27683 0.22433 0.38536 0.93731-0.86596
  -1   5  -2  171.40    9.10 134 0.60973-0.66514 0.44093 0.16875 0.68714-0.75848
  -1   5  -2  166.70    8.30 350-0.74936 0.69395 0.17099 0.43870-0.67493 0.60359
  -1   5  -2  172.80    8.50 446-0.22825 0.17284 0.39106 0.21863 0.87963-0.95098
  -1  -5  -2  181.90    8.40 187 0.71505-0.77046-0.43770-0.17199 0.57878-0.65012
  -1  -5  -2  165.10    8.90 330-0.70919 0.65378-0.16961-0.44008-0.71756 0.64622
  -1  -5  -2  181.20    8.70 493-0.14229 0.08688-0.40040-0.20929 0.89735-0.96870
   1  -5   2  171.30    8.50 170 0.74934-0.69393-0.17099-0.43870 0.67495-0.60361
   1  -5   2  152.00    8.50 314-0.60975 0.66516-0.44093-0.16875-0.68713 0.75847
   1  -5   2  188.00    9.30 482-0.17402 0.22942-0.21877-0.39092 0.95068-0.87934
   1   5   3   27.40    4.20   9-0.70578 0.76284 0.47171 0.13798-0.56181 0.66757
   1   5   3   26.50    3.70 153 0.71769-0.66063 0.13345 0.47624 0.71712-0.61135
   1   5   3   26.30    2.30 375 0.40347-0.34641 0.12514 0.48455 0.92472-0.81895
   1   5   3   22.30    3.50 459-0.21812 0.27518 0.17420 0.43549 0.94867-0.84291
  -1   5  -3   26.50    3.90 131 0.58892-0.64597 0.48120 0.12849 0.67684-0.78260
  -1   5  -3   27.60    3.60 348-0.74937 0.69231 0.13649 0.47319-0.68315 0.57738
  -1   5  -3   19.20    3.60 443-0.22893 0.17187 0.44158 0.16811 0.85554-0.96130
  -1  -5  -3   20.90    4.10 189 0.70577-0.76283-0.47171-0.13798 0.56183-0.66759
  -1  -5  -3   19.10    3.40 333-0.71770 0.66064-0.13345-0.47624-0.71710 0.61134
  -1  -5  -3   29.20    4.40 496-0.13151 0.07446-0.45309-0.15660 0.87438-0.98014
   1  -5   3   28.00    3.90 168 0.74935-0.69229-0.13649-0.47320 0.68317-0.57740
   1  -5   3   23.00    3.70 311-0.58894 0.64599-0.48120-0.12849-0.67682 0.78259
   1  -5   3   26.50    3.90 479-0.18134 0.23840-0.16933-0.44036 0.95891-0.85315
   1   5   4   -4.10    2.80  11-0.69530 0.75401 0.50540 0.10429-0.54379 0.68397
   1   5   4   -0.70    3.10 155 0.72473-0.66602 0.09960 0.51009 0.71579-0.57561
   1   5   4    3.50    1.70 382 0.30015-0.24144 0.07987 0.52982 0.96385-0.82367
   1   5   4    2.10    3.10 462-0.21438 0.27309 0.12533 0.48436 0.95727-0.81709
  -1   5  -4    3.90    3.10 128 0.56612-0.62483 0.52167 0.08802 0.66469-0.80488
  -1   5  -4    4.40    2.90 346-0.74850 0.68979 0.10335 0.50634-0.69020 0.55001
  -1   5  -4    6.90    3.20 439-0.22890 0.17019 0.49077 0.11892 0.82873-0.96891
  -1  -5  -4    2.80    3.10 191 0.69528-0.75399-0.50540-0.10428 0.54380-0.68399
  -1  -5  -4    5.50    3.00 335-0.72475 0.66603-0.09960-0.51008-0.71577 0.57559
   1  -5   4    6.30    3.20 166 0.74848-0.68977-0.10335-0.50634 0.69022-0.55003
   1  -5   4    0.90    2.90 308-0.56614 0.62485-0.52166-0.08802-0.66468 0.80486
   1  -5   4   -3.70    4.00 476-0.18794 0.24665-0.12143-0.48826 0.96450-0.82432
   1   5   5  159.70    7.80  14-0.68362 0.74399 0.53861 0.07107-0.52474 0.69934
   1   5   5  154.70    8.00 156 0.73048-0.67011 0.06815 0.54154 0.71380-0.53920
   1   5   5  148.00    6.40 389 0.19900-0.13864 0.03624 0.57345 0.98775-0.81315
   1   5   5  159.30    7.70 464-0.21029 0.27065 0.07812 0.53157 0.96330-0.78869
  -1   5  -5  159.80    8.00 126 0.54136-0.60172 0.56199 0.04769 0.65064-0.82524
  -1   5  -5  147.00    8.20 345-0.74688 0.68651 0.07172 0.53796-0.69617 0.52156
  -1   5  -5  130.20    8.20 436-0.22815 0.16779 0.53824 0.07145 0.79944-0.97404
  -1  -5  -5  142.80    8.10 194 0.68361-0.74397-0.53862-0.07107 0.52476-0.69936
  -1  -5  -5  148.00    7.90 336-0.73049 0.67013-0.06815-0.54154-0.71378 0.53918
   1  -5   5  162.10    8.30 165 0.74686-0.68650-0.07172-0.53797 0.69619-0.52158
   1  -5   5  143.00    9.20 306-0.54138 0.60174-0.56199-0.04770-0.65062 0.82523
   1  -5   5  153.90    8.90 473-0.19381 0.25418-0.07546-0.53422 0.96770-0.79310
   1   5   6   70.80    4.90  16-0.67078 0.73279 0.57119 0.03850-0.50472 0.71375
   1   5   6   73.70    5.40 158 0.73511-0.67309 0.03912 0.57057 0.71132-0.50230
   1   5   6   62.10    5.70 467-0.20595 0.26796 0.03294 0.57675 0.96700-0.75797
  -1   5  -6   69.40    5.50 123 0.51468-0.57669 0.60186 0.00783 0.63463-0.84366
  -1   5  -6   57.20    5.20 433-0.22671 0.16470 0.58365 0.02604 0.76793-0.97696
  -1  -5  -6   63.40    4.90 196 0.67076-0.73277-0.57119-0.03849 0.50474-0.71377
  -1  -5  -6   78.20    5.50 338-0.73512 0.67311-0.03913-0.57056-0.71130 0.50228
  -1  -5  -6   73.60    4.60 505 0.56203-0.62405-0.59460-0.01509 0.60127-0.81029
   1  -5   6   78.40    5.00 163 0.74461-0.68259-0.04175-0.56794 0.70116-0.49214
   1  -5   6   63.50    5.50 303-0.51470 0.57671-0.60185-0.00784-0.63462 0.84365
   1  -5   6   70.70    5.50 471-0.19900 0.26101-0.03173-0.57796 0.96881-0.75978
   1   5   7    5.40    3.20  18-0.65679 0.72045 0.60299 0.00669-0.48380 0.72725
   1   5   7   -7.00    3.00 160 0.73878-0.67511 0.01253 0.59715 0.70851-0.46506
   1   5   7    4.00    3.10 469-0.20144 0.26510-0.00992 0.61961 0.96866-0.72521
  -1   5  -7   -7.40    3.10 120 0.48615-0.54982 0.64092-0.03124 0.61668-0.86013
  -1   5  -7    0.60    3.30 430-0.22460 0.16094 0.62675-0.01706 0.73451-0.97796
  -1  -5  -7    3.00    3.00 198 0.65677-0.72044-0.60300-0.00669 0.48382-0.72726
  -1  -5  -7   -3.70    3.10 340-0.73880 0.67513-0.01254-0.59715-0.70849 0.46504
  -1  -5  -7    1.50    1.80 511 0.47891-0.54258-0.64202 0.03233 0.62101-0.86445
   1  -5   7   -2.60    2.90 161 0.74186-0.67820-0.01356-0.59613 0.70525-0.46180
   1  -5   7   -7.50    2.90 300-0.48617 0.54984-0.64092 0.03123-0.61667 0.86011
   1  -5   7   -0.50    1.70 387 0.23575-0.17208 0.05201-0.66170 0.98062-0.73717
   1  -5   7    0.30    3.40 468-0.20353 0.26720 0.00954-0.61922 0.96813-0.72468
   1   5   8   43.00    4.40  20-0.64169 0.70701 0.63390-0.02421-0.46204 0.73990
   1   5   8   48.70    5.60 161 0.74165-0.67633-0.01164 0.62133 0.70550-0.42764
   1   5   8   37.10    4.40 472-0.19685 0.26217-0.05025 0.65994 0.96857-0.69070
  -1   5  -8   43.90    4.70 117 0.45587-0.52119 0.67889-0.06920 0.59680-0.87466
  -1   5  -8   41.10    4.30 340-0.73877 0.67345-0.01275 0.62244-0.70851 0.43065
  -1  -5  -8   43.60    4.40 200 0.64168-0.70699-0.63391 0.02422 0.46205-0.73992
  -1  -5  -8   41.90    5.00 341-0.74167 0.67635 0.01163-0.62132-0.70549 0.42762
  -1  -5  -8   47.20    3.20 517 0.37490-0.44022-0.68991 0.08022 0.63653-0.91440
   1  -5   8   41.60    4.50 160 0.73875-0.67343 0.01276-0.62245 0.70853-0.43067
   1  -5   8   40.30    3.10 381 0.32186-0.25654 0.08932-0.69901 0.95693-0.67906
   1  -5   8   52.80    4.80 466-0.20746 0.27278 0.04817-0.65786 0.96598-0.68811
   1   5   9   -4.90    3.10  23-0.62554 0.69251 0.66381-0.05412-0.43950 0.75178
   1   5   9    2.50    4.20 474-0.19227 0.25924-0.08789 0.69758 0.96705-0.65476
  -1   5  -9   -0.80    3.30 114 0.42397-0.49094 0.71545-0.10576 0.57503-0.88731
  -1   5  -9    2.70    2.90 338-0.73542 0.66845-0.03713 0.64681-0.71111 0.39882
  -1  -5  -9   -1.40    3.00 203 0.62552-0.69249-0.66382 0.05413 0.43951-0.75180
  -1  -5  -9    0.90    3.40 342-0.74388 0.67691 0.03343-0.64312-0.70241 0.39012
  -1  -5  -9    4.10    1.50 525 0.24367-0.31064-0.73497 0.12528 0.64377-0.95606
   1  -5   9   -6.30    2.80 158 0.73540-0.66843 0.03713-0.64682 0.71113-0.39884
   1  -5   9    1.70    2.20 376 0.39000-0.32303 0.11920-0.72889 0.93073-0.61844
   1   5  10    3.80    3.40  25-0.60836 0.67699 0.69263-0.08295-0.41624 0.76295
  -1   5 -10   -1.50    3.20 111 0.39058-0.45921 0.75035-0.14066 0.55144-0.89815
  -1   5 -10    2.00    3.80 337-0.73194 0.66332-0.05950 0.66919-0.71311 0.36640
  -1  -5 -10    2.00    3.80 205 0.60835-0.67697-0.69264 0.08295 0.41626-0.76297
  -1  -5 -10    3.50    3.20 343-0.74554 0.67692 0.05291-0.66259-0.69937 0.35266
  -1  -5 -10    3.90    1.50 535 0.07533-0.14395-0.77084 0.16115 0.63545-0.98216
   1  -5  10    5.60    3.90 157 0.73192-0.66330 0.05951-0.66920 0.71313-0.36642
   1  -5  10    2.80    2.50 373 0.44400-0.37538 0.14312-0.75281 0.90481-0.55810
   1  -5  10    0.20    3.70 462-0.21371 0.28233 0.11721-0.72690 0.95847-0.61176
   1   5  11    2.60    3.50  27-0.59023 0.66050 0.72029-0.11060-0.39235 0.77348
  -1   5 -11   -0.80    3.20 108 0.35587-0.42614 0.78334-0.17365 0.52613-0.90726
  -1   5 -11   -1.20    3.00 336-0.72845 0.65817-0.07985 0.68954-0.71461 0.33348
  -1  -5 -11   10.60    3.50 207 0.59021-0.66048-0.72030 0.11061 0.39236-0.77349
  -1  -5 -11    6.10    3.80 344-0.74677 0.67650 0.07014-0.67982-0.69645 0.31532
  -1  -5 -11    1.40    1.30 548-0.15077 0.08050-0.78308 0.17340 0.59543-0.97656
   1  -5  11    1.50    3.00 156 0.72843-0.65815 0.07986-0.68955 0.71463-0.33350
   1  -5  11    4.20    2.80 369 0.48691-0.41663 0.16230-0.77199 0.88062-0.49949
   1  -5  11    1.00    3.70 460-0.21614 0.28642 0.14758-0.75727 0.95366-0.57253
   1   5  12   29.90    4.50  30-0.57117 0.64310 0.74671-0.13703-0.36787 0.78342
  -1   5 -12   36.70    4.50 105 0.31998-0.39191 0.81423-0.20454 0.49920-0.91476
  -1   5 -12   38.40    4.50 335-0.72503 0.65310-0.09815 0.70784-0.71570 0.30015
  -1  -5 -12   42.40    4.80 210 0.57115-0.64308-0.74672 0.13703 0.36788-0.78343
  -1  -5 -12   35.20    4.90 345-0.74766 0.67574 0.08519-0.69488-0.69372 0.27816
   1  -5  12   34.20    4.40 155 0.72501-0.65308 0.09816-0.70785 0.71572-0.30017
   1  -5  12   39.50    3.90 367 0.52108-0.44916 0.17770-0.78739 0.85885-0.44330
   1  -5  12   44.90    5.40 459-0.21819 0.29012 0.17524-0.78493 0.94847-0.53292
   1   5  13    6.80    4.40  32-0.55125 0.62483 0.77186-0.16217-0.34287 0.79284
  -1   5 -13   -2.90    3.30 102 0.28309-0.35667 0.84282-0.23314 0.47078-0.92075
  -1   5 -13    1.10    3.10 334-0.72178 0.64820-0.11440 0.72409-0.71646 0.26649
  -1  -5 -13    0.90    4.20 212 0.55123-0.62481-0.77187 0.16218 0.34288-0.79285
   1  -5  13    3.90    3.00 154 0.72176-0.64818 0.11441-0.72410 0.71648-0.26651
   1  -5  13    1.10    2.90 365 0.54834-0.47476 0.19007-0.79975 0.83975-0.38978
   1  -5  13   -2.20    4.00 457-0.21990 0.29348 0.20026-0.80995 0.94309-0.49312
   1   5  14   64.60    5.60  34-0.53052 0.60575 0.79569-0.18600-0.31740 0.80179
  -1   5 -14   69.10    6.20  98 0.24536-0.32059 0.86900-0.25931 0.44097-0.92537
  -1   5 -14   52.70    5.60 333-0.71876 0.64353-0.12862 0.73830-0.71696 0.23257
  -1  -5 -14   55.20    5.60 214 0.53050-0.60573-0.79570 0.18601 0.31741-0.80180
   1  -5  14   63.40    6.40 153 0.71874-0.64351 0.12863-0.73832 0.71698-0.23259
   1  -5  14   50.60    4.80 363 0.57007-0.49484 0.19998-0.80967 0.82333-0.33894
   1  -5  14   56.50    7.00 456-0.22132 0.29655 0.22275-0.83244 0.93770-0.45331
   1   5  15   21.10    4.20  37-0.50901 0.58589 0.81817-0.20849-0.29151 0.81033
  -1   5 -15   14.60    4.20  95 0.20696-0.28385 0.89264-0.28295 0.40993-0.92874
  -1   5 -15   11.10    4.40 332-0.71605 0.63917-0.14081 0.75049-0.71727 0.19846
  -1  -5 -15   17.30    4.20 217 0.50899-0.58587-0.81818 0.20849 0.29153-0.81034
   1  -5  15   15.80    4.00 152 0.71603-0.63915 0.14082-0.75051 0.71729-0.19848
   1  -5  15   19.60    3.90 362 0.58732-0.51044 0.20789-0.81758 0.80948-0.29067
   1  -5  15    6.90    5.00 455-0.22250 0.29938 0.24282-0.85250 0.93245-0.41363
   1   5  16    5.40    4.10  39-0.48678 0.56531 0.83928-0.22959-0.26526 0.81850
  -1   5 -16   -0.40    3.40 332-0.71370 0.63517-0.15100 0.76068-0.71745 0.16421
  -1  -5 -16    1.00    3.90 219 0.48676-0.56529-0.83929 0.22960 0.26527-0.81851
   1  -5  16    1.10    3.40 152 0.71368-0.63514 0.15101-0.76070 0.71746-0.16423
   1  -5  16    6.40    3.80 361 0.60092-0.52239 0.21415-0.82384 0.79804-0.24480
   1  -5  16    6.70    4.50 454-0.22346 0.30200 0.26058-0.87027 0.92743-0.37419
   1   5  17   13.40    4.30  41-0.46386 0.54405 0.85900-0.24931-0.23869 0.82634
  -1   5 -17    8.80    4.40 331-0.71174 0.63156-0.15921 0.76890-0.71753 0.12988
  -1  -5 -17    2.60    3.80 221 0.46384-0.54403-0.85901 0.24932 0.23870-0.82636
   1  -5  17   -0.80    4.50 151 0.71172-0.63153 0.15922-0.76891 0.71755-0.12989
   1  -5  17    7.20    4.10 360 0.61150-0.53131 0.21904-0.82873 0.78880-0.20114
   1  -5  17   -1.70    4.70 453-0.22425 0.30443 0.27617-0.88586 0.92274-0.33509
   1   5  18   -3.30    4.60  43-0.44030 0.52214 0.87732-0.26763-0.21183 0.83391
  -1   5 -18    4.10    3.60 331-0.71021 0.62838-0.16547 0.77516-0.71756 0.09548
  -1  -5 -18   -2.40    3.80 223 0.44028-0.52212-0.87733 0.26764 0.21184-0.83392
   1  -5  18   -8.70    5.80 452-0.22488 0.30672 0.28971-0.89940 0.91846-0.29638
   1   5  19    9.50    4.90  46-0.41612 0.49961 0.89422-0.28454-0.18472 0.84122
  -1   5 -19    8.30    3.80 330-0.70914 0.62565-0.16980 0.77949-0.71756 0.06107
  -1  -5 -19    6.60    4.40 226 0.41610-0.49959-0.89423 0.28454 0.18473-0.84123
   1  -5  19    5.50    5.60 451-0.22540 0.30889 0.30131-0.91100 0.91462-0.25812
   1   6 -16   17.10    4.10 347-0.74866 0.77433 0.10746 0.62416-0.68937 0.14114
  -1   6  16   19.70    5.50  33-0.54141 0.51574 0.78345-0.05183-0.33071 0.87894
  -1  -6  16   15.20    5.00 378 0.36648-0.39215 0.10884-0.84047 0.94056-0.39233
  -1  -6  16   18.70    6.30 460-0.21699 0.19132 0.15875-0.89037 0.95166-0.40342
   1  -6 -16   11.90    5.40 213 0.54139-0.51572-0.78346 0.05184 0.33072-0.87895
   1   6 -15    6.00    4.30 347-0.74894 0.77626 0.11621 0.61542-0.68756 0.17375
  -1   6  15   10.60    4.70  31-0.56157 0.53424 0.75914-0.02751-0.35574 0.86955
  -1  -6  15   -4.10    4.10 380 0.34173-0.36906 0.09800-0.82962 0.95000-0.43619
  -1  -6  15   -5.50    5.50 461-0.21564 0.18831 0.14106-0.87268 0.95477-0.44096
   1  -6 -15    8.10    4.60 211 0.56154-0.53422-0.75915 0.02752 0.35575-0.86956
   1   6 -14   12.00    4.80 348-0.74920 0.77818 0.12669 0.60494-0.68532 0.20593
  -1   6  14   20.60    5.00  29-0.58076 0.55179 0.73373-0.00210-0.38011 0.85950
  -1  -6  14   12.20    4.70 382 0.31263-0.34160 0.08529-0.81692 0.95995-0.48056
  -1  -6  14    8.00    6.90 462-0.21406 0.18508 0.12142-0.85305 0.95786-0.47846
   1  -6 -14    8.50    4.40 209 0.58074-0.55176-0.73374 0.00211 0.38013-0.85952
   1   6 -13    8.10    3.90 348-0.74940 0.78003 0.13885 0.59277-0.68261 0.23764
  -1   6  13    5.80    4.50  26-0.59897 0.56834 0.70728 0.02434-0.40379 0.84876
  -1  -6  13   12.50    4.20 168 0.74938-0.78001-0.13884-0.59279 0.68264-0.23767
  -1  -6  13    6.00    3.70 384 0.27857-0.30920 0.07050-0.80213 0.97009-0.52512
  -1  -6  13    3.30    5.10 463-0.21222 0.18160 0.09978-0.83140 0.96081-0.51584
   1  -6 -13    8.80    4.40 206 0.59895-0.56832-0.70729-0.02433 0.40380-0.84877
   1   6 -12    5.50    4.20 349-0.74948 0.78176 0.15266 0.57897-0.67941 0.26886
  -1   6  12   16.90    5.30  24-0.61617 0.58389 0.67989 0.05174-0.42672 0.83727
  -1  -6  12    8.20    3.70 169 0.74947-0.78175-0.15264-0.57898 0.67943-0.26888
  -1  -6  12    4.10    3.40 386 0.23889-0.27117 0.05337-0.78499 0.97993-0.56938
  -1  -6  12    9.60    4.90 465-0.21010 0.17782 0.07607-0.80770 0.96351-0.55296
   1  -6 -12   -0.80    4.50 204 0.61615-0.58387-0.67990-0.05173 0.42674-0.83729
   1   6 -11   12.90    4.40 350-0.74940 0.78333 0.16805 0.56358-0.67567 0.29954
  -1   6  11   13.20    4.70  22-0.63232 0.59839 0.65162 0.08001-0.44887 0.82500
  -1  -6  11    9.10    3.90 170 0.74938-0.78331-0.16803-0.56359 0.67569-0.29956
  -1  -6  11   19.50    3.60 389 0.19290-0.22683 0.03362-0.76525 0.98877-0.61264
  -1  -6  11   22.40    6.40 466-0.20766 0.17373 0.05027-0.78189 0.96582-0.58969
   1  -6 -11   16.70    4.40 202 0.63230-0.59837-0.65162-0.08000 0.44889-0.82502
   1   6 -10   13.20    4.30 116 0.44403-0.40844 0.69285 0.03877 0.58880-0.93051
   1   6 -10   10.20    4.50 351-0.74908 0.78467 0.18496 0.54667-0.67135 0.32964
  -1   6  10    9.10    4.50  20-0.64741 0.61182 0.62257 0.10906-0.47019 0.81190
  -1  -6  10    0.40    3.50 171 0.74907-0.78465-0.18495-0.54668 0.67137-0.32966
  -1  -6  10   11.60    4.70 468-0.20487 0.16928 0.02234-0.75397 0.96758-0.62587
   1  -6 -10   10.90    4.00 200 0.64739-0.61181-0.62258-0.10905 0.47021-0.81191
   1   6  -9   -0.60    3.70 119 0.47424-0.43700 0.65627 0.07536 0.60895-0.91624
   1   6  -9    6.20    3.50 352-0.74848 0.78572 0.20333 0.52830-0.66641 0.35912
  -1   6   9    4.80    3.90  17-0.66142 0.62418 0.59284 0.13879-0.49064 0.79792
  -1  -6   9   -0.20    3.50 172 0.74847-0.78570-0.20332-0.52831 0.66643-0.35914
  -1  -6   9   -1.40    4.70 469-0.20168 0.16444-0.00770-0.72393 0.96861-0.66133
   1  -6  -9   -1.30    3.30 197 0.66140-0.62416-0.59285-0.13878 0.49065-0.79794
   1  -6  -9    5.60    1.90 514 0.42352-0.38629-0.66898-0.06265 0.63044-0.93773
   1   6  -8   -3.60    3.70 121 0.50261-0.46372 0.61880 0.11283 0.62714-0.90001
   1   6  -8    0.60    3.30 353-0.74753 0.78642 0.22307 0.50855-0.66080 0.38794
  -1   6   8    5.00    3.90  15-0.67433 0.63544 0.56254 0.16908-0.51017 0.78304
  -1  -6   8    0.10    3.70 173 0.74752-0.78640-0.22306-0.50856 0.66082-0.38796
  -1  -6   8    3.60    4.40 471-0.19807 0.15918-0.03983-0.69180 0.96874-0.69588
   1  -6  -8   -2.50    3.50 195 0.67431-0.63542-0.56255-0.16908 0.51019-0.78305
   1  -6  -8    1.60    1.90 507 0.53864-0.49975-0.60886-0.12277 0.60756-0.88042
   1   6  -7   18.40    4.70 124 0.52911-0.48857 0.58073 0.15090 0.64339-0.88184
  -1   6   7   18.30    4.30  13-0.68614 0.64560 0.53179 0.19983-0.52876 0.76720
  -1  -6   7   21.00    4.10 175 0.74615-0.78669-0.24411-0.48752 0.65451-0.41607
  -1  -6   7   18.20    5.00 473-0.19399 0.15345-0.07399-0.65764 0.96777-0.72933
   1  -6  -7   15.00    4.40 193 0.68612-0.64558-0.53180-0.19983 0.52878-0.76722
   1  -6  -7   27.00    2.60 501 0.62278-0.58224-0.55381-0.17782 0.58191-0.82036
   1   6  -6   24.00    4.40 356-0.74431 0.78650 0.26636 0.46527-0.64743 0.44341
  -1   6   6   34.00    5.10  11-0.69684 0.65465 0.50072 0.23091-0.54637 0.75039
  -1  -6   6   26.00    4.70 176 0.74429-0.78649-0.26635-0.46527 0.64745-0.44343
  -1  -6   6   35.50    5.00 475-0.18943 0.14724-0.11008-0.62155 0.96549-0.76146
   1  -6  -6   30.30    4.90 191 0.69682-0.65463-0.50072-0.23090 0.54639-0.75041
   1   6  -5   -2.10    3.60 130 0.57635-0.53250 0.50394 0.22768 0.67024-0.83985
  -1   6   5    2.10    3.50   9-0.70644 0.66260 0.46944 0.26218-0.56298 0.73258
  -1  -6   5    6.10    3.50 177 0.74190-0.78574-0.28970-0.44193 0.63961-0.47001
  -1  -6   5    1.80    4.00 477-0.18434 0.14050-0.14797-0.58366 0.96169-0.79209
   1  -6  -5    6.90    3.70 189 0.70642-0.66258-0.46945-0.26218 0.56299-0.73260
   1   6  -4    0.10    3.50 132 0.59710-0.55160 0.46578 0.26584 0.68099-0.81617
  -1   6   4   -1.10    3.40   7-0.71496 0.66946 0.43811 0.29351-0.57856 0.71374
  -1  -6   4   -3.80    4.00 179 0.73889-0.78438-0.31404-0.41759 0.63095-0.49577
  -1  -6   4   -4.40    4.10 480-0.17871 0.13322-0.18748-0.54414 0.95618-0.82100
   1  -6  -4   -4.10    3.30 187 0.71494-0.66945-0.43812-0.29351 0.57858-0.71376
   1   6  -3   79.60    6.20 135 0.61598-0.56883 0.42813 0.30349 0.69007-0.79083
  -1   6   3   84.70    6.70   5-0.72241 0.67527 0.40687 0.32476-0.59311 0.69387
  -1  -6   3   96.10    6.70 181 0.73521-0.78236-0.33925-0.39238 0.62144-0.52068
  -1  -6   3   95.60    6.50 482-0.17253 0.12538-0.22840-0.50322 0.94877-0.84801
   1  -6  -3   82.80    7.00 185 0.72240-0.67525-0.40687-0.32475 0.59313-0.69389
   1   6  -2    5.50    4.70 137 0.63305-0.58425 0.39123 0.34040 0.69759-0.76393
  -1  -6   2   -1.20    3.10 182 0.73081-0.77961-0.36522-0.36641 0.61107-0.54472
  -1  -6   2    1.00    3.90 485-0.16578 0.11698-0.27048-0.46114 0.93930-0.87295
   1  -6  -2    1.30    3.90 497-0.12966 0.17846-0.46179-0.26984 0.87023-0.93657
   1   6  -1   21.70    4.50 139 0.64837-0.59792 0.35529 0.37633 0.70368-0.73560
  -1  -6   1   29.10    4.70 184 0.72563-0.77609-0.39182-0.33981 0.59980-0.56788
  -1  -6   1   22.50    4.50 487-0.15847 0.10802-0.31343-0.41819 0.92761-0.89569
   1  -6  -1   28.60    4.40 181 0.73426-0.68381-0.34520-0.38643 0.61912-0.65104
   1  -6  -1   22.40    5.30 494-0.13836 0.18881-0.42005-0.31158 0.88922-0.92114
   1   6   0   93.70    6.40   6-0.71966 0.77176 0.41892 0.31271-0.58761 0.59011
   1   6   0   83.20    6.60 141 0.66204-0.60994 0.32052 0.41111 0.70846-0.70596
  -1  -6   0  101.20    7.00 186 0.71964-0.77175-0.41892-0.31271 0.58763-0.59013
  -1  -6   0   99.60    7.10 490-0.15061 0.09851-0.35694-0.37468 0.91361-0.91611
   1  -6   0   94.80    6.80 179 0.73875-0.68665-0.31506-0.41657 0.63058-0.62808
   1  -6   0  107.20    7.40 491-0.14662 0.19872-0.37811-0.35352 0.90599-0.90349
   1   6   1    5.10    3.60   7-0.71281 0.76657 0.44639 0.28524-0.57454 0.61146
   1   6   1   13.40    4.10 143 0.67416-0.62040 0.28708 0.44454 0.71208-0.67516
  -1   6  -1   -0.50    3.90 134 0.60811-0.66187 0.44419 0.28743 0.68637-0.72329
  -1  -6  -1   11.50    3.60 187 0.71280-0.76655-0.44639-0.28524 0.57456-0.61148
  -1  -6  -1   12.20    4.20 493-0.14223 0.08848-0.40068-0.33095 0.89724-0.93416
   1  -6   1   17.40    4.60 489-0.15440 0.20816-0.33628-0.39534 0.92054-0.88362
  -1   6  -2    2.10    3.70 131 0.59115-0.64656 0.47704 0.25459 0.67799-0.74933
  -1   6  -2    7.80    3.70 356-0.74515 0.68974 0.25687 0.47476-0.65049 0.57915
  -1  -6  -2    0.60    3.70 495-0.13337 0.07796-0.44430-0.28732 0.87847-0.94981
   1  -6   2    2.20    3.50 176 0.74514-0.68973-0.25687-0.47476 0.65051-0.57917
   1  -6   2   -0.30    3.70 486-0.16168 0.21709-0.29487-0.43675 0.93291-0.86157
  -1   6  -3   28.80    4.50 129 0.57266-0.62972 0.51041 0.22122 0.66826-0.77402
  -1  -6  -3   22.30    4.50 498-0.12405 0.06699-0.48748-0.24415 0.85733-0.96309
   1  -6   3   25.10    4.20 174 0.74716-0.69010-0.22908-0.50255 0.65906-0.55329
   1  -6   3   27.40    4.50 484-0.16844 0.22550-0.25418-0.47745 0.94320-0.83743
  -1   6  -4   52.20    5.80 127 0.55260-0.61131 0.54411 0.18752 0.65712-0.79730
   1  -6   4   51.20    5.10 172 0.74851-0.68980-0.20232-0.52930 0.66670-0.52652
   1  -6   4   52.50    5.40 481-0.17467 0.23338-0.21447-0.51715 0.95149-0.81131
  -1   6  -5   33.50    5.00 124 0.53097-0.59134 0.57792 0.15370 0.64450-0.81911
  -1  -6  -5   38.20    4.10 502 0.59975-0.66011-0.56995-0.16168 0.58979-0.76440
   1  -6   5   30.80    4.60 171 0.74925-0.68889-0.17671-0.55492 0.67350-0.49890
   1  -6   5   28.00    4.80 479-0.18038 0.24075-0.17600-0.55562 0.95795-0.78335
   1   6   6   13.80    4.20  17-0.66494 0.72696 0.58486 0.14676-0.49590 0.70493
  -1  -6  -6   -0.60    3.50 197 0.66493-0.72694-0.58487-0.14676 0.49592-0.70495
  -1  -6  -6   -1.30    2.30 507 0.54112-0.60313-0.60738-0.12424 0.60692-0.81594
   1  -6   6   16.90    4.10 169 0.74947-0.68745-0.15234-0.57929 0.67950-0.47048
   1   6   7   86.70    6.40  19-0.65257 0.71624 0.61194 0.11968-0.47765 0.72110
  -1   6  -7   80.60    6.60 119 0.48303-0.54670 0.64499 0.08663 0.61467-0.85812
  -1   6  -7   58.10    6.50 348-0.74925 0.68559 0.12930 0.60232-0.68475 0.44130
  -1  -6  -7   74.20    6.50 199 0.65256-0.71622-0.61195-0.11968 0.47767-0.72111
  -1  -6  -7   84.40    5.20 511 0.46975-0.53342-0.64671-0.08491 0.62276-0.86621
   1  -6   7   77.10    7.60 168 0.74924-0.68557-0.12930-0.60233 0.68477-0.44132
   1   6   8   -0.70    3.70  21-0.63928 0.70459 0.63857 0.09306-0.45862 0.73649
  -1   6  -8    8.50    4.40 117 0.45677-0.52209 0.67781 0.05382 0.59740-0.87527
  -1   6  -8    8.90    3.70 347-0.74866 0.68334 0.10767 0.62396-0.68933 0.41146
  -1  -6  -8   -1.20    3.70 201 0.63926-0.70458-0.63858-0.09305 0.45864-0.73650
  -1  -6  -8   -3.20    2.10 517 0.38220-0.44751-0.68693-0.04470 0.63574-0.91361
   1  -6   8    3.50    3.80 167 0.74865-0.68333-0.10766-0.62396 0.68935-0.41148
   1  -6   8    1.70    4.30 473-0.19449 0.25980-0.06997-0.66166 0.96795-0.69008
   1   6   9    9.90    4.30  23-0.62506 0.69203 0.66464 0.06698-0.43885 0.75113
  -1   6  -9    4.10    4.20 114 0.42906-0.49603 0.70984 0.02179 0.57855-0.89084
  -1   6  -9   14.90    4.30 345-0.74778 0.68081 0.08751 0.64412-0.69328 0.38099
  -1  -6  -9    4.30    4.00 203 0.62505-0.69202-0.66465-0.06697 0.43886-0.75115
  -1  -6  -9    8.50    2.10 524 0.27340-0.34037-0.72615-0.00548 0.64324-0.95553
   1  -6   9    5.50    3.80 165 0.74777-0.68080-0.08750-0.64413 0.69330-0.38101
   1  -6   9    3.60    5.40 471-0.19825 0.26522-0.03823-0.69339 0.96876-0.65647
   1   6  10   21.00    5.10  25-0.60995 0.67858 0.69008 0.04154-0.41837 0.76508
  -1   6 -10   28.90    5.30 112 0.39995-0.46857 0.74088-0.00926 0.55814-0.90485
  -1   6 -10   36.90    4.80 344-0.74669 0.67807 0.06888 0.66275-0.69667 0.34996
  -1  -6 -10   36.80    5.10 205 0.60993-0.67856-0.69009-0.04154 0.41838-0.76509
   1  -6  10   41.90    5.10 164 0.74667-0.67805-0.06887-0.66276 0.69669-0.34998
   1  -6  10   28.80    3.50 390 0.18241-0.11378 0.02914-0.76076 0.99041-0.64370
   1  -6  10   36.10    5.40 469-0.20160 0.27022-0.00846-0.72317 0.96863-0.62192
   1   6  11   30.90    5.60  27-0.59396 0.66424 0.71480 0.01682-0.39722 0.77835
  -1   6 -11   14.30    4.80 109 0.36953-0.43981 0.77074-0.03911 0.53618-0.91731
  -1   6 -11   19.80    4.00 343-0.74546 0.67518 0.05182 0.67981-0.69955 0.31842
  -1  -6 -11   28.10    5.20 207 0.59395-0.66422-0.71481-0.01682 0.39723-0.77836
   1  -6  11   17.00    4.40 163 0.74544-0.67517-0.05181-0.67981 0.69957-0.31844
   1  -6  11   14.70    3.20 386 0.24694-0.17667 0.05683-0.78846 0.97810-0.59697
   1  -6  11   16.10    4.90 468-0.20455 0.27483 0.01931-0.75093 0.96772-0.58659
   1   6  12  -10.40    4.90  29-0.57712 0.64904 0.73874-0.00711-0.37544 0.79099
  -1   6 -12    2.30    3.80 343-0.74415 0.67222 0.03638 0.69525-0.70197 0.28642
   1  -6  12   -1.30    4.00 162 0.74413-0.67220-0.03637-0.69526 0.70199-0.28644
   1  -6  12   -0.10    3.00 382 0.30013-0.22820 0.07986-0.81148 0.96386-0.54831
   1  -6  12    3.30    4.90 466-0.20715 0.27908 0.04505-0.77668 0.96620-0.55065
   1   6  13   37.80    6.00  31-0.55944 0.63301 0.76182-0.03019-0.35307 0.80304
  -1   6 -13   25.60    4.90 342-0.74282 0.66925 0.02257 0.70906-0.70399 0.25401
  -1  -6 -13   32.20    5.60 211 0.55942-0.63300-0.76183 0.03020 0.35308-0.80305
   1  -6  13   34.60    5.70 162 0.74281-0.66923-0.02256-0.70907 0.70401-0.25403
   1  -6  13   33.40    4.80 379 0.34399-0.27041 0.09899-0.83061 0.94917-0.49920
   1  -6  13   28.30    6.90 465-0.20943 0.28301 0.06878-0.80041 0.96423-0.51426
   1   6  14    3.40    4.50  33-0.54095 0.61618 0.78399-0.05236-0.33014 0.81453
  -1   6 -14    6.30    4.90 341-0.74154 0.66631 0.01043 0.72120-0.70565 0.22125
  -1  -6 -14   -7.90    4.50 213 0.54093-0.61616-0.78400 0.05237 0.33015-0.81454
   1  -6  14   -3.50    5.10 161 0.74152-0.66629-0.01042-0.72121 0.70566-0.22127
   1  -6  14   -2.60    3.70 377 0.38017-0.30494 0.11487-0.84649 0.93494-0.45055
   1  -6  14   -1.20    4.80 464-0.21141 0.28664 0.09051-0.82214 0.96193-0.47754
   1   6  15    0.00    4.70  35-0.52167 0.59856 0.80520-0.07357-0.30669 0.82550
  -1   6 -15    6.00    4.50 340-0.74034 0.66346-0.00003 0.73166-0.70699 0.18818
  -1  -6 -15    9.20    4.70 215 0.52165-0.59854-0.80521 0.07358 0.30670-0.82552
   1  -6  15   10.70    6.00 463-0.21313 0.29001 0.11028-0.84191 0.95943-0.44062
   1   6  16   16.80    5.60  37-0.50164 0.58017 0.82540-0.09378-0.28275 0.83599
  -1   6 -16   18.20    6.10 340-0.73927 0.66074-0.00880 0.74043-0.70805 0.15482
  -1  -6 -16   25.70    5.80 217 0.50162-0.58015-0.82541 0.09378 0.28277-0.83600
   1  -6  16   29.90    6.40 462-0.21461 0.29314 0.12815-0.85977 0.95684-0.40361
   1   7 -10   24.30    6.40 357-0.74262 0.77820 0.28329 0.57027-0.64179 0.30008
  -1   7  10   30.00    6.40  21-0.63757 0.60199 0.64182 0.21174-0.45622 0.79792
  -1  -7  10   30.50    6.50 474-0.19133 0.15575-0.09530-0.75826 0.96658-0.62487
   1  -7 -10    8.30    5.20 201 0.63755-0.60197-0.64183-0.21173 0.45623-0.79794
  -1   7   9   45.90    7.20  19-0.65051 0.61327 0.61624 0.23732-0.47465 0.78194
  -1  -7   9   35.80    7.00 178 0.74095-0.77819-0.29780-0.55576 0.63678-0.32950
  -1  -7   9   29.20    8.40 476-0.18783 0.15060-0.12219-0.73137 0.96443-0.65715
  -1   7   8   10.20    5.00  17-0.66252 0.62364 0.59036 0.26321-0.49229 0.76515
  -1  -7   8   11.70    5.60 179 0.73896-0.77785-0.31347-0.54009 0.63116-0.35829
  -1  -7   8   -1.10    5.20 478-0.18398 0.14509-0.15060-0.70296 0.96138-0.68851
   1  -7  -8    7.90    4.70 197 0.66251-0.62362-0.59036-0.26320 0.49230-0.76517
  -1   7   7    5.60    4.50  15-0.67363 0.63309 0.56426 0.28930-0.50910 0.74754
  -1  -7   7    8.00    5.60 180 0.73659-0.77713-0.33024-0.52333 0.62491-0.38646
  -1  -7   7   -0.50    5.40 479-0.17973 0.13919-0.18048-0.67308 0.95728-0.71883
   1  -7  -7    9.50    4.70 195 0.67361-0.63307-0.56427-0.28930 0.50911-0.74756
   1   7  -6   36.90    5.30   1-0.73381 0.77600 0.34802 0.50554-0.61799 0.41396
  -1   7   6   15.20    5.20  14-0.68383 0.64164 0.53805 0.31551-0.52507 0.72910
  -1  -7   6   18.20    6.10 181 0.73380-0.77599-0.34801-0.50555 0.61801-0.41398
  -1  -7   6   28.80    5.90 481-0.17509 0.13290-0.21172-0.64184 0.95201-0.74798
   1  -7  -6   34.50    5.80 194 0.68382-0.64162-0.53806-0.31550 0.52509-0.72911
   1   7  -5   22.30    4.70   2-0.73055 0.77439 0.36673 0.48683-0.61042 0.44082
  -1  -7   5   25.70    5.20 182 0.73053-0.77438-0.36673-0.48684 0.61044-0.44084
  -1  -7   5   25.40    5.50 483-0.17004 0.12619-0.24421-0.60935 0.94544-0.77583
   1   7  -4   57.30    6.20   3-0.72678 0.77228 0.38630 0.46726-0.60217 0.46699
  -1   7   4   37.90    6.10  10-0.70159 0.65610 0.48569 0.36788-0.55449 0.68967
  -1  -7   4   41.00    5.60 183 0.72676-0.77226-0.38630-0.46726 0.60219-0.46701
  -1  -7   4   40.90    6.30 485-0.16456 0.11906-0.27781-0.57575 0.93745-0.80226
   1   7  -3    3.70    3.90   5-0.72246 0.76961 0.40665 0.44691-0.59321 0.49245
  -1   7   3   -1.10    4.10   8-0.70920 0.66205 0.45973 0.39383-0.56792 0.66868
  -1  -7   3    9.40    4.20 185 0.72245-0.76960-0.40665-0.44692 0.59323-0.49247
  -1  -7   3    7.70    4.70 487-0.15865 0.11151-0.31237-0.54119 0.92792-0.82716
   1   7  -2   19.30    4.40   6-0.71756 0.76636 0.42769 0.42588-0.58353 0.51718
  -1  -7   2    7.40    4.20 186 0.71754-0.76634-0.42768-0.42588 0.58355-0.51720
  -1  -7   2   11.10    4.90 489-0.15232 0.10352-0.34771-0.50585 0.91677-0.85043
   1  -7  -2   17.80    4.50 187 0.71597-0.66717-0.43406-0.41950 0.58052-0.64686
   1   7  -1    5.00    4.10   8-0.71204 0.76249 0.44932 0.40424-0.57310 0.54118
  -1  -7   1    0.60    4.00 188 0.71202-0.76247-0.44932-0.40425 0.57313-0.54120
  -1  -7   1    8.10    4.70 492-0.14556 0.09511-0.38363-0.46993 0.90391-0.87199
   1  -7  -1    4.80    5.30 185 0.72197-0.67152-0.40878-0.44479 0.59227-0.62419
   1  -7  -1    9.50    4.50 497-0.12753 0.17798-0.47165-0.38192 0.86539-0.89731
   1   7   0   31.90    6.40   9-0.70586 0.75796 0.47146 0.38210-0.56194 0.56444
  -1  -7   0   31.20    6.10 189 0.70584-0.75794-0.47146-0.38211 0.56196-0.56446
  -1  -7   0   42.40    6.80 494-0.13839 0.08628-0.41992-0.43364 0.88927-0.89177
   1  -7   0   36.20    5.50 183 0.72723-0.67513-0.38398-0.46958 0.60319-0.60069
   1  -7   0   30.60    6.40 495-0.13497 0.18707-0.43661-0.41695 0.88197-0.87947
   1   7   1   -1.30    4.20  10-0.69899 0.75275 0.49401 0.35955-0.55002 0.58694
  -1  -7  -1    3.00    3.90 190 0.69898-0.75273-0.49401-0.35955 0.55004-0.58696
  -1  -7  -1    1.30    4.30 496-0.13082 0.07706-0.45638-0.39718 0.87282-0.90975
   1  -7   1   -0.30    4.10 182 0.73179-0.67803-0.35977-0.49380 0.61330-0.57637
   1  -7   1    1.10    4.50 493-0.14204 0.19579-0.40167-0.45189 0.89684-0.85992
  -1  -7  -2   28.90    6.10 192 0.69140-0.74681-0.51689-0.33667 0.53736-0.60871
  -1  -7  -2   41.80    5.80 499-0.12287 0.06747-0.49277-0.36079 0.85455-0.92589
   1  -7   2   37.70    5.80 180 0.73568-0.68027-0.33623-0.51734 0.62261-0.55127
   1  -7   2   32.60    6.00 491-0.14872 0.20413-0.36703-0.48653 0.91005-0.83870
  -1  -7  -3   37.10    5.90 194 0.68309-0.74015-0.54000-0.31356 0.52393-0.62970
   1  -7   3   41.40    6.70 179 0.73896-0.68191-0.31346-0.54011 0.63116-0.52540
   1  -7   3   31.70    6.10 488-0.15501 0.21207-0.33289-0.52068 0.92163-0.81586
   1   7   4    1.40    3.90  15-0.67404 0.73275 0.56325 0.29032-0.50973 0.64992
  -1   7  -4   -3.70    4.20 358-0.74170 0.68299 0.29154 0.56202-0.63896 0.49877
  -1  -7  -4   -3.80    3.30 503 0.59732-0.65603-0.57161-0.28196 0.59059-0.73077
   1  -7   4    3.90    4.30 178 0.74169-0.68298-0.29154-0.56203 0.63898-0.49879
   1  -7   4    0.10    4.50 486-0.16090 0.21961-0.29942-0.55414 0.93165-0.79147
   1   7   5   12.60    6.00  17-0.66421 0.72457 0.58654 0.26702-0.49480 0.66941
  -1   7  -5   14.10    4.60 356-0.74391 0.68355 0.27055 0.58301-0.64606 0.47145
  -1  -7  -5   16.00    3.60 506 0.55053-0.61089-0.60170-0.25186 0.60443-0.77904
   1  -7   5   16.10    4.90 176 0.74390-0.68353-0.27055-0.58301 0.64608-0.47147
   1  -7   5   20.70    5.40 484-0.16638 0.22675-0.26681-0.58675 0.94020-0.76559
   1   7   6    2.80    4.40  19-0.65360 0.71561 0.60979 0.24377-0.47914 0.68817
  -1   7  -6    3.10    5.60 355-0.74567 0.68365 0.25057 0.60299-0.65248 0.44346
  -1  -7  -6    1.90    3.20 510 0.49478-0.55679-0.63364-0.21992 0.61778-0.82681
   1  -7   6   -0.10    4.90 175 0.74565-0.68364-0.25057-0.60299 0.65250-0.44348
   1  -7   6   -6.10    4.70 483-0.17146 0.23348-0.23521-0.61836 0.94737-0.73835
   1   7   7   31.00    5.90  20-0.64220 0.70587 0.63291 0.22065-0.46276 0.70620
  -1   7  -7   15.20    6.50 354-0.74702 0.68335 0.23167 0.62189-0.65827 0.41482
  -1  -7  -7   18.60    5.00 200 0.64218-0.70585-0.63292-0.22064 0.46277-0.70622
   1  -7   7   26.00    6.00 174 0.74700-0.68333-0.23166-0.62190 0.65829-0.41484
   1  -7   7   24.30    6.00 481-0.17615 0.23981-0.20475-0.64882 0.95327-0.70983
   1   7   8   -0.90    4.30  22-0.63001 0.69533 0.65583 0.19773-0.44566 0.72353
  -1   7  -8   -8.70    5.10 353-0.74801 0.68269 0.21390 0.63966-0.66344 0.38558
   1  -7   8   -5.40    5.40 173 0.74800-0.68268-0.21390-0.63967 0.66346-0.38560
   1  -7   8  -11.00    6.90 479-0.18045 0.24577-0.17555-0.67802 0.95802-0.68015
   1   7   9   12.30    6.10  24-0.61702 0.68399 0.67845 0.17511-0.42788 0.74017
  -1   7  -9   25.80    6.00 352-0.74871 0.68174 0.19734 0.65623-0.66805 0.35576
   1  -7   9   19.90    6.30 172 0.74869-0.68172-0.19733-0.65623 0.66807-0.35578
   1  -7   9   22.90    5.80 477-0.18438 0.25135-0.14771-0.70586 0.96172-0.64944
  -2   0  26    8.50    5.70 407-0.18888 0.12762 0.87985-0.87985 0.42654 0.46340
   2   0 -25    0.40    3.10 281-0.27568 0.33859-0.84822 0.84822-0.46495-0.39057
  -2   0  25    7.00    5.10 406-0.18624 0.12333 0.88895-0.88895 0.40902 0.44650
   2   0 -24   84.60    6.30 279-0.25226 0.31682-0.86446 0.86446-0.44644-0.37466
  -2   0  24   84.50    7.60 404-0.18356 0.11900 0.89762-0.89762 0.39147 0.42963
   2   0 -23   -2.60    2.40 277-0.22906 0.29527-0.87941 0.87941-0.42785-0.35883
  -2   0  23   -1.40    4.30 403-0.18082 0.11460 0.90587-0.90587 0.37390 0.41278
   2   0 -22  100.80    6.50  20-0.64718 0.71504 0.62304-0.62304-0.46986-0.28240
  -2   0  22   87.30    6.40 200 0.64714-0.71501-0.62307 0.62307 0.46985 0.28241
  -2   0  22   99.50    7.20 402-0.17803 0.11016 0.91372-0.91372 0.35630 0.39596
   2   0 -21   -2.50    2.40  21-0.63727 0.70679 0.64238-0.64238-0.45580-0.26204
   2   0 -21   -1.50    1.90 273-0.18321 0.25272-0.90583 0.90583-0.39034-0.32750
  -2   0  21    0.00    2.20  93 0.18316-0.25268 0.90584-0.90584 0.39033 0.32750
  -2   0  21   -2.20    2.70 201 0.63724-0.70676-0.64242 0.64242 0.45580 0.26204
   2   0 -20   47.30    3.70  23-0.62740 0.69857 0.66050-0.66050-0.44207-0.24135
  -2   0  20   43.30    3.80  92 0.16042-0.23159 0.91744-0.91744 0.37138 0.31204
  -2   0  20   41.90    4.00 203 0.62737-0.69854-0.66054 0.66054 0.44206 0.24136
  -2   0  20   56.60    5.60 400-0.17229 0.10112 0.92824-0.92824 0.32101 0.36240
   2   0 -19    0.20    2.00  24-0.61763 0.69045 0.67742-0.67742-0.42871-0.22028
   2   0 -19    1.00    2.10 270-0.13779 0.21061-0.92805 0.92805-0.35225-0.29674
  -2   0  19   -1.00    2.20  90 0.13775-0.21057 0.92805-0.92805 0.35225 0.29675
  -2   0  19   -3.60    2.20 204 0.61760-0.69042-0.67746 0.67746 0.42871 0.22029
  -2   0  19   -4.40    3.70 399-0.16935 0.09653 0.93493-0.93493 0.30331 0.34568
   2   0 -18  306.00   11.60  25-0.60805 0.68252 0.69314-0.69314-0.41582-0.19876
   2   0 -18  273.20   10.70 268-0.11513 0.18960-0.93772 0.93772-0.33291-0.28166
  -2   0  18  257.50   11.90 205 0.60801-0.68248-0.69318 0.69318 0.41581 0.19876
  -2   0  18  281.30   13.50 398-0.16635 0.09188 0.94125-0.94125 0.28557 0.32900
   2   0 -17   -2.60    1.90  26-0.59874 0.67486 0.70764-0.70764-0.40348-0.17667
  -2   0  17    0.20    1.90 206 0.59870-0.67483-0.70767 0.70767 0.40347 0.17668
  -2   0  17    2.00    3.00 397-0.16331 0.08718 0.94720-0.94720 0.26777 0.31238
   2   0 -16  115.30    5.50  27-0.58983 0.66760 0.72087-0.72087-0.39183-0.15390
  -2   0  16  113.00    5.70 207 0.58979-0.66757-0.72090 0.72090 0.39182 0.15391
  -2   0  16  106.80    6.60 395-0.16021 0.08243 0.95280-0.95280 0.24991 0.29582
   2   0 -15   -0.20    1.80  28-0.58148 0.66090 0.73274-0.73274-0.38103-0.13028
   2   0 -15    1.90    1.70 263-0.04656 0.12599-0.96141 0.96141-0.27307-0.23824
  -2   0  15   -3.70    1.80  83 0.04652-0.12594 0.96142-0.96142 0.27306 0.23825
  -2   0  15    0.90    1.70 208 0.58144-0.66087-0.73277 0.73277 0.38102 0.13029
  -2   0  15   -4.80    2.50 394-0.15705 0.07762 0.95804-0.95804 0.23197 0.27934
   2   0 -14   14.80    2.10  29-0.57388 0.65496 0.74311-0.74311-0.37131-0.10558
  -2   0  14   18.50    2.00  81 0.02315-0.10423 0.96761-0.96761 0.25222 0.22467
  -2   0  14   13.80    1.80 209 0.57384-0.65492-0.74314 0.74314 0.37130 0.10559
  -2   0  14   18.00    2.90 393-0.15383 0.07275 0.96293-0.96293 0.21395 0.26294
   2   0 -13   -0.60    1.40  30-0.56732 0.65005 0.75177-0.75177-0.36299-0.07948
  -2   0  13   -0.40    1.30 210 0.56728-0.65001-0.75180 0.75180 0.36298 0.07949
  -2   0  13   -0.90    2.30 392-0.15056 0.06782 0.96748-0.96748 0.19581 0.24666
   2   0 -12  514.50   17.80  31-0.56217 0.64655 0.75837-0.75837-0.35650-0.05155
  -2   0  12  484.40   17.70 211 0.56213-0.64652-0.75841 0.75841 0.35649 0.05156
   2   0 -11   -0.70    1.40  31-0.55898 0.64502 0.76239-0.76239-0.35250-0.02113
  -2   0  11    0.00    1.30 211 0.55894-0.64498-0.76242 0.76242 0.35249 0.02114
   2   0 -10 1628.40   51.10  31-0.55857 0.64626 0.76290-0.76290-0.35198 0.01277
  -2   0  10 1539.00   51.00 211 0.55853-0.64621-0.76294 0.76294 0.35197-0.01276
  -2   0   9   -0.20    1.20 211 0.56216-0.65150-0.75837 0.75837 0.35652-0.05173
  -2   0   8   -0.10    0.90 210 0.57189-0.66289-0.74574 0.74574 0.36882-0.09846
  -2   0   7   -0.90    0.90  65-0.18233 0.08969 0.98088-0.98088 0.05915 0.17679
  -2   0   7    0.20    0.90 207 0.59125-0.68389-0.71878 0.71878 0.39372-0.15777
  -2   0   6   13.50    2.40 203 0.62628-0.72057-0.66248 0.66248 0.44055-0.23903
  -2   0   5   -0.60    0.60  54-0.32076 0.22481 0.94484-0.94484-0.08161 0.24872
  -2   0   5    0.20    0.60 193 0.68538-0.78132-0.53383 0.53383 0.52759-0.36048
  -2   0   4 2225.80   66.50  39-0.48650 0.38890 0.83953-0.83953-0.26494 0.39762
  -2   0   4 2181.20   66.60 172 0.74894-0.84654-0.18970 0.18970 0.67012-0.53743
  -2   0   4 2094.50   68.20 500 0.62929-0.72689-0.54909 0.54909 0.57956-0.44688
   2   0  -3    3.40    0.50 175 0.74590-0.64665-0.24733 0.24733 0.65351-0.75178
  -2   0   3    0.40    0.40 127 0.55318-0.65243 0.54317-0.54317 0.65745-0.55919
  -2   0   3    1.40    0.40 355-0.74593 0.64668 0.24718-0.24718-0.65354 0.75180
  -2   0   3    1.90    1.10 509 0.51047-0.60972-0.62505 0.62505 0.61435-0.51609
   2   0  -2  388.40    8.70 119 0.47352-0.37262 0.65717-0.65717 0.60848-0.67232
   2   0  -2  196.80    9.00 361 0.59953-0.49863 0.21351-0.21351 0.79923-0.86307
   2   0  -2    1.30    7.80 511 0.48146-0.38056-0.64069 0.64069 0.62051-0.68435
  -2   0   2  346.80    8.80 299-0.47349 0.37258-0.65724 0.65724-0.60843 0.67227
  -2   0   2  373.40   10.30 368 0.50345-0.60435 0.16974-0.16974 0.87037-0.80653
  -2   0   2  359.30    9.50 519 0.35051-0.45141-0.69951 0.69951 0.63886-0.57502
  -2   0   1    2.60    0.60 274-0.18577 0.08322-0.90446 0.90446-0.39246 0.42188
  -2   0   1    5.90    1.10 385 0.26545-0.36800 0.06482-0.06482 0.97357-0.94415
  -2   0   1    3.20    0.90 531 0.15585-0.25841-0.75660 0.75660 0.64178-0.61236
   2   0   0  149.00    5.20  83 0.05210 0.05210 0.95979-0.95979 0.27801-0.27301
  -2   0   0  141.20    4.90  75-0.05210-0.05210 0.98111-0.98111 0.18357-0.18857
  -2   0   0  136.80    5.00 263-0.05210-0.05210-0.95980 0.95980-0.27798 0.27298
  -2   0   0  131.20    5.30 543-0.05210-0.05210-0.78276 0.78276 0.61693-0.62193
   2   0   1    5.60    1.10  78-0.01306 0.11892 0.97533-0.97533 0.21948-0.18006
   2   0   1    1.50    0.90 548-0.13826 0.24411-0.78348 0.78348 0.59851-0.55909
  -2   0  -1    2.90    0.80  71-0.10399-0.00187 0.98467-0.98467 0.13486-0.17429
  -2   0  -1    3.10    0.90 258 0.01305-0.11891-0.97534 0.97534-0.21945 0.18003
  -2   0  -1    3.50    1.00 554-0.24713 0.14127-0.77566 0.77566 0.56823-0.60765
   2   0   2    4.40    1.00 248 0.14271-0.03520-0.98421 0.98421-0.09774 0.17158
   2   0   2    8.30    1.30 557-0.28827 0.39578-0.77005 0.77005 0.55465-0.48081
  -2   0  -2   11.90    1.30  68-0.14273 0.03522 0.98421-0.98421 0.09776-0.17160
  -2   0  -2    7.60    1.20 564-0.41242 0.30491-0.74352 0.74352 0.50599-0.57983
   2   0   3    1.80    1.10 246 0.17446-0.06530-0.98178 0.98178-0.06684 0.17511
   2   0   3    1.30    0.80 397-0.16461 0.27377 0.94472-0.94472 0.27532-0.16706
   2   0   3    1.20    1.00 563-0.39899 0.50815-0.74713 0.74713 0.51185-0.40358
  -2   0  -3    4.90    1.30  66-0.17448 0.06531 0.98178-0.98178 0.06686-0.17512
   2   0   4 6032.70  202.50 244 0.20204-0.09123-0.97813 0.97813-0.03964 0.18232
   2   0   4 6604.00  203.10 394-0.15708 0.26790 0.95798-0.95798 0.23217-0.08948
   2   0   4 6586.60  202.90 569-0.47806 0.58887-0.72308 0.72308 0.47510-0.33242
  -2   0  -4 6931.40  206.70  64-0.20206 0.09124 0.97813-0.97813 0.03965-0.18234
   2   0   5   -2.30    1.30 242 0.22692-0.11445-0.97357 0.97357-0.01480 0.19190
  -2   0  -5   -0.60    1.30  62-0.22694 0.11447 0.97357-0.97357 0.01481-0.19191
   2   0   6   18.90    1.70 240 0.24993-0.13581-0.96826 0.96826 0.00845 0.20308
   2   0   7    0.00    1.50 238 0.27158-0.15581-0.96225 0.96225 0.03055 0.21540
   2   0   8  750.30   26.20 236 0.29220-0.17478-0.95561 0.95561 0.05182 0.22854
  -2   0  -8  814.40   27.50  56-0.29223 0.17481 0.95560-0.95560-0.05181-0.22855
   2   0   9    1.70    1.70 235 0.31201-0.19294-0.94833 0.94833 0.07247 0.24232
  -2   0  -9    2.10    1.80  55-0.31204 0.19296 0.94833-0.94833-0.07246-0.24233
   2   0  10  922.80   32.60 233 0.33115-0.21043-0.94044 0.94044 0.09262 0.25659
  -2   0 -10  999.90   34.90  53-0.33118 0.21045 0.94044-0.94044-0.09262-0.25659
   2   0  11   -0.40    1.80 232 0.34974-0.22737-0.93194 0.93194 0.11240 0.27123
   2   0  11    2.40    2.30 396-0.16073 0.28310 0.95189-0.95189 0.25289 0.13074
  -2   0 -11   -3.60    2.00  52-0.34977 0.22739 0.93193-0.93193-0.11239-0.27124
   2   0  12    0.10    1.80 396-0.16296 0.28699 0.94784-0.94784 0.26578 0.15227
  -2   0 -12    4.60    2.30  50-0.36789 0.24386 0.92282-0.92282-0.13186-0.28619
  -2   0 -12    3.80    1.90 259 0.00573-0.12976-0.97396 0.97396-0.22612-0.19194
   2   0  13    0.90    1.90 228 0.38556-0.25987-0.91309 0.91309 0.15108 0.30139
   2   0  13    1.60    2.20 397-0.16530 0.29098 0.94337-0.94337 0.27936 0.17311
  -2   0 -13    1.80    1.90  48-0.38558 0.25990 0.91308-0.91308-0.15108-0.30140
   2   0  14  481.90   18.80  81 0.02314 0.10419 0.96761-0.96761 0.25221 0.23468
   2   0  14  415.20   17.70 227 0.40288-0.27555-0.90272 0.90272 0.17009 0.31680
   2   0  14  425.60   18.30 398-0.16769 0.29503 0.93848-0.93848 0.29348 0.19342
  -2   0 -14  457.50   16.70  47-0.40291 0.27558 0.90271-0.90271-0.17009-0.31681
  -2   0 -14  418.60   16.90 261-0.02317-0.10416-0.96761 0.96761-0.25220-0.23469
   2   0  15   -0.10    2.10  82 0.03847 0.09051 0.96365-0.96365 0.26591 0.25540
   2   0  15   -1.50    2.00 225 0.41987-0.29088-0.89172 0.89172 0.18893 0.33238
   2   0  15   -1.90    2.20 399-0.17013 0.29912 0.93320-0.93320 0.30801 0.21330
  -2   0 -15    0.80    2.20  45-0.41990 0.29091 0.89170-0.89170-0.18893-0.33239
  -2   0 -15    4.10    2.10 262-0.03850-0.09048-0.96366 0.96366-0.26590-0.25541
   2   0  16    4.00    2.50  83 0.05430 0.07634 0.95914-0.95914 0.27995 0.27578
   2   0  16    0.60    2.20 224 0.43654-0.30591-0.88006 0.88006 0.20763 0.34811
  -2   0 -16    2.20    2.30  44-0.43657 0.30593 0.88005-0.88005-0.20762-0.34811
  -2   0 -16    6.50    2.20 263-0.05433-0.07631-0.95914 0.95914-0.27995-0.27579
   2   0  17    3.00    2.60  85 0.07058 0.06171 0.95404-0.95404 0.29429 0.29587
   2   0  17    1.70    3.10 222 0.45292-0.32063-0.86773 0.86773 0.22620 0.36396
  -2   0 -17    0.20    2.20  42-0.45295 0.32066 0.86772-0.86772-0.22619-0.36396
  -2   0 -17   -1.40    2.30 265-0.07061-0.06168-0.95404 0.95404-0.29428-0.29587
   2   0  18   34.30    3.80 221 0.46902-0.33508-0.85472 0.85472 0.24467 0.37991
   2   0  18   32.20    4.20 402-0.17756 0.31151 0.91497-0.91497 0.35342 0.27116
  -2   0 -18   38.10    3.80  41-0.46905 0.33511 0.85471-0.85471-0.24466-0.37991
   2   0  19    1.60    2.80  87 0.10436 0.03124 0.94198-0.94198 0.32367 0.33532
   2   0  19    6.40    3.40 219 0.48485-0.34926-0.84101 0.84101 0.26305 0.39595
   2   0  19   -1.40    3.20 403-0.18004 0.31564 0.90810-0.90810 0.36899 0.29001
  -2   0 -19   -1.70    3.10  39-0.48488 0.34929 0.84099-0.84099-0.26304-0.39596
  -2   0 -19   -2.80    2.50 267-0.10439-0.03121-0.94198 0.94198-0.32367-0.33533
   2   0  20  114.50    7.00  89 0.12180 0.01545 0.93496-0.93496 0.33866 0.35476
   2   0  20  110.80    7.30 404-0.18251 0.31976 0.90084-0.90084 0.38472 0.30869
  -2   0 -20  113.80    7.50  37-0.50045 0.36320 0.82655-0.82655-0.28134-0.41207
  -2   0 -20  115.40    6.80 269-0.12183-0.01541-0.93495 0.93495-0.33865-0.35476
  -2   0 -21    0.80    3.60  36-0.51576 0.37686 0.81135-0.81135-0.29958-0.42826
   2   0  22    4.60    3.40  91 0.15771-0.01716 0.91876-0.91876 0.36910 0.39316
   2   0  22   -2.70    3.60 570-0.50646 0.64701-0.71268 0.71268 0.46050 0.30176
  -2   0 -22   -1.00    3.10  34-0.53081 0.39026 0.79537-0.79537-0.31775-0.44450
  -2   0 -22    4.10    3.10 271-0.15774 0.01719-0.91876 0.91876-0.36909-0.39317
   2   0  23   -5.30    4.50 407-0.18979 0.33199 0.87656-0.87656 0.43268 0.36400
   2   0  24   31.80    5.40  94 0.19491-0.05106 0.89946-0.89946 0.40004 0.43106
   2   0  24   38.90    5.30 408-0.19216 0.33601 0.86761-0.86761 0.44886 0.38224
  -2   0 -24   33.40    4.60 274-0.19494 0.05109-0.89945 0.89945-0.40003-0.43107
   2   0  25   -8.60    5.10 409-0.19450 0.34000 0.85822-0.85822 0.46512 0.40040
   2   0  26   40.00    6.40 410-0.19679 0.34395 0.84837-0.84837 0.48145 0.41849
  -2   0 -26   28.20    5.20 277-0.23342 0.08626-0.87668 0.87669-0.43136-0.46858
  -2   1  26   14.30    5.90 399-0.17046 0.10920 0.93247-0.81054 0.30994 0.58000
  -2  -1  26    6.80    5.30 415-0.20500 0.14374 0.80727-0.92920 0.54297 0.34698
   2  -1 -26    7.20    3.70 269-0.12917 0.19042-0.93184 0.80990-0.34492-0.54502
   2   1 -25    9.70    3.20 296-0.44872 0.51163-0.68740 0.80934-0.59195-0.26357
  -2   1  25    6.30    5.00 398-0.16655 0.10364 0.94085-0.81892 0.28672 0.56880
  -2  -1  25    9.70    5.10 414-0.20348 0.14057 0.81568-0.93761 0.53115 0.32437
   2   1 -24    4.40    2.70 295-0.43456 0.49912-0.70371 0.82564-0.58231-0.23879
  -2   1  24   -1.40    5.10 396-0.16250 0.09794 0.94871-0.82677 0.26309 0.55801
   2  -1 -24    0.20    2.50 264-0.06695 0.13151-0.95523 0.83329-0.29107-0.53003
  -2   1  23   11.50    5.10 395-0.15829 0.09208 0.95603-0.83409 0.23900 0.54768
  -2  -1  23   15.90    4.60 412-0.20052 0.13431 0.83098-0.95292 0.50868 0.27799
   2  -1 -23   17.40    3.60 262-0.03547 0.10169-0.96447 0.84253-0.26321-0.52347
   2   1 -22    7.20    2.50 292-0.40924 0.47710-0.73128 0.85321-0.56468-0.18757
  -2   1  22   13.10    3.00  80 0.00357-0.07143 0.97207-0.85013 0.23458 0.51768
  -2   1  22    6.70    4.40 393-0.15391 0.08605 0.96281-0.84088 0.21440 0.53786
  -2  -1  22    4.00    2.90 212 0.55047-0.61833-0.77279 0.65086 0.34193 0.41033
  -2  -1  22    6.00    4.60 411-0.19909 0.13123 0.83786-0.95980 0.49814 0.25412
   2  -1 -22    9.80    2.60 260-0.00361 0.07148-0.97207 0.85013-0.23459-0.51767
   2   1 -21    4.70    2.70  34-0.52947 0.59899 0.79684-0.67490-0.31612-0.40171
   2   1 -21    3.40    2.20 291-0.39826 0.46778-0.74263 0.86457-0.55691-0.16093
  -2   1  21    1.50    3.00 190 0.70288-0.77239-0.48143 0.60337 0.55676 0.16108
  -2  -1  21    4.40    2.60 214 0.52943-0.59895-0.79687 0.67493 0.31611 0.40172
  -2  -1  21   -2.80    3.80 411-0.19772 0.12820 0.84422-0.96616 0.48812 0.22971
   2  -1 -21    1.00    2.60  10-0.70290 0.77242 0.48140-0.60334-0.55676-0.16108
   2  -1 -21    0.50    2.80 257 0.02874 0.04077-0.97798 0.85604-0.20509-0.51274
   2   1 -20   -0.60    2.00  37-0.50729 0.57846 0.81989-0.69795-0.28946-0.39396
  -2   1  20    1.40    2.30  75-0.06177-0.00940 0.98214-0.86020 0.17458 0.50884
  -2   1  20    4.10    2.90 190 0.69953-0.77069-0.49228 0.61421 0.55098 0.13244
  -2  -1  20   -2.30    2.10 111 0.38854-0.45971 0.75238-0.87432 0.54997 0.13344
  -2  -1  20    3.20    2.80 217 0.50725-0.57841-0.81991 0.69798 0.28945 0.39397
  -2  -1  20   -1.30    3.70 410-0.19641 0.12525 0.85004-0.97198 0.47873 0.20469
   2  -1 -20    4.40    2.60  10-0.69955 0.77072 0.49224-0.61418-0.55098-0.13244
   2  -1 -20    0.00    2.00 255 0.06172 0.00944-0.98214 0.86020-0.17459-0.50883
   2   1 -19    2.90    2.00  39-0.48379 0.55661 0.84197-0.72003-0.26177-0.38723
   2   1 -19    2.00    1.90 290-0.38038 0.45320-0.76040 0.88234-0.54405-0.10494
  -2   1  19   -2.40    2.40  72-0.09550 0.02268 0.98442-0.86248 0.14290 0.50609
  -2   1  19   -3.30    2.60 191 0.69666-0.76948-0.50120 0.62314 0.54612 0.10287
  -2  -1  19   -0.60    2.00 110 0.38034-0.45316 0.76042-0.88236 0.54405 0.10494
  -2  -1  19    5.10    2.20 219 0.48375-0.55657-0.84199 0.72006 0.26176 0.38724
  -2  -1  19    0.80    3.70 410-0.19519 0.12237 0.85530-0.97724 0.47004 0.17896
   2  -1 -19   -0.50    2.40  11-0.69669 0.76951 0.50117-0.62311-0.54612-0.10288
   2  -1 -19    5.10    2.30 252 0.09546-0.02264-0.98442 0.86248-0.14291-0.50608
   2   1 -18   30.00    2.70  42-0.45876 0.53324 0.86313-0.74119-0.23284-0.38174
   2   1 -18   25.10    2.60 289-0.37386 0.44833-0.76666 0.88860-0.53931-0.07526
  -2   1  18   27.80    2.80  69-0.13016 0.05569 0.98465-0.86272 0.10987 0.50470
  -2   1  18   27.40    3.20 191 0.69440-0.76887-0.50806 0.63000 0.54233 0.07224
  -2  -1  18   25.30    3.00 222 0.45872-0.53319-0.86315 0.74121 0.23283 0.38175
   2  -1 -18   31.90    2.80  11-0.69443 0.76890 0.50803-0.62996-0.54233-0.07225
   2  -1 -18   24.90    2.60 249 0.13012-0.05564-0.98466 0.86272-0.10988-0.50470
   2   1 -17   23.50    2.40  44-0.43193 0.50805 0.88338-0.76144-0.20240-0.37776
   2   1 -17   26.20    2.60 289-0.36930 0.44542-0.77097 0.89291-0.53599-0.04417
  -2   1  17   27.60    2.80  67-0.16590 0.08978 0.98262-0.86068 0.07525 0.50490
  -2   1  17   30.90    3.10 192 0.69286-0.76898-0.51263 0.63457 0.53977 0.04038
  -2  -1  17   25.10    2.60 109 0.36926-0.44538 0.77100-0.89293 0.53598 0.04417
  -2  -1  17   24.30    2.70 224 0.43189-0.50801-0.88340 0.76146 0.20238 0.37777
  -2  -1  17   23.00    3.80 409-0.19308 0.11695 0.86399-0.98593 0.45522 0.12493
   2  -1 -17   34.80    3.10  12-0.69289 0.76901 0.51260-0.63454-0.53977-0.04038
   2  -1 -17   24.60    2.50 247 0.16586-0.08973-0.98262 0.86069-0.07526-0.50489
   2   1 -16   60.80    3.50  47-0.40292 0.48069 0.90271-0.78077-0.17009-0.37564
  -2   1  16   52.20    3.60  64-0.20293 0.12515 0.97799-0.85605 0.03879 0.50694
  -2   1  16   55.90    3.80 192 0.69217-0.76995-0.51464 0.63658 0.53864 0.00709
  -2  -1  16   57.60    3.70 109 0.36701-0.44479 0.77310-0.89504 0.53434 0.01139
  -2  -1  16   49.40    3.50 227 0.40287-0.48065-0.90273 0.78079 0.17008 0.37565
  -2  -1  16   45.70    4.40 408-0.19223 0.11446 0.86732-0.98926 0.44938 0.09635
   2  -1 -16   62.80    3.70  12-0.69220 0.76998 0.51461-0.63655-0.53864-0.00709
   2  -1 -16   56.20    3.40 244 0.20289-0.12511-0.97800 0.85606-0.03880-0.50694
   2   1 -15  295.20   11.60  50-0.37123 0.45066 0.92104-0.79910-0.13547-0.37584
   2   1 -15  269.30   11.30 289-0.36757 0.44700-0.77259 0.89453-0.53472 0.02341
  -2   1  15  288.60   12.00  61-0.24146 0.16204 0.97034-0.84840 0.00017 0.51114
  -2   1  15  289.70   11.80 192 0.69249-0.77192-0.51372 0.63566 0.53916-0.02785
  -2  -1  15  283.40   12.00 109 0.36753-0.44695 0.77262-0.89455 0.53472-0.02341
  -2  -1  15  264.40   12.10 230 0.37118-0.45061-0.92106 0.79912 0.13546 0.37585
  -2  -1  15  266.60   13.00 408-0.19157 0.11215 0.86987-0.99181 0.44484 0.06647
   2  -1 -15  299.80   11.20  12-0.69252 0.77194 0.51369-0.63562-0.53916 0.02785
   2  -1 -15  264.30   10.70 241 0.24142-0.16200-0.97035 0.84841-0.00018-0.51113
   2   1 -14    6.50    1.60  53-0.33620 0.41728 0.93822-0.81629-0.09793-0.37896
   2   1 -14    3.30    1.60 289-0.37142 0.45250-0.76897 0.89091-0.53754 0.06065
  -2   1  14    7.60    2.00 192 0.69396-0.77504-0.50937 0.63131 0.54160-0.06471
  -2  -1  14    6.30    1.60 109 0.37138-0.45246 0.76900-0.89093 0.53753-0.06064
  -2  -1  14    9.00    1.80 233 0.33615-0.41723-0.93824 0.81631 0.09792 0.37897
  -2  -1  14    7.00    2.80 408-0.19114 0.11006 0.87154-0.99348 0.44184 0.03505
   2  -1 -14    9.30    2.10  12-0.69399 0.77507 0.50934-0.63128-0.54159 0.06470
   2  -1 -14    8.20    2.00 237 0.28171-0.20063-0.95911 0.83717 0.04097-0.51786
   2   1 -13   59.10    3.00  56-0.29690 0.37964 0.95396-0.83203-0.05667-0.38580
   2   1 -13   59.10    3.30 290-0.37935 0.46209-0.76139 0.88333-0.54331 0.10084
  -2   1  13   51.60    3.20 191 0.69674-0.77947-0.50096 0.62290 0.54625-0.10378
  -2  -1  13   57.20    3.40 110 0.37931-0.46204 0.76142-0.88336 0.54330-0.10084
  -2  -1  13   53.80    3.30 236 0.29685-0.37959-0.95398 0.83204 0.05665 0.38582
  -2  -1  13   61.80    4.50 408-0.19097 0.10823 0.87218-0.99412 0.44068 0.00179
   2  -1 -13   64.50    3.50  11-0.69677 0.77950 0.50093-0.62287-0.54625 0.10378
   2   1 -12   49.80    2.60  60-0.25207 0.33645 0.96771-0.84577-0.01058-0.39747
   2   1 -12   49.80    2.70 291-0.39231 0.47670-0.74864 0.87058-0.55265 0.14460
  -2   1  12   48.80    2.90  50-0.36861 0.28423 0.92243-0.80050-0.13264 0.54069
  -2   1  12   49.30    3.00 190 0.70098-0.78536-0.48763 0.60957 0.55347-0.14542
  -2  -1  12   45.90    2.70 111 0.39227-0.47665 0.74867-0.87061 0.55265-0.14460
  -2  -1  12   41.00    3.60 408-0.19112 0.10674 0.87159-0.99353 0.44175-0.03371
   2  -1 -12   54.20    2.90  10-0.70100 0.78539 0.48760-0.60954-0.55347 0.14542
   2  -1 -12   52.20    2.90 230 0.36857-0.28419-0.92245 0.80051 0.13264-0.54069
   2   1 -11    1.70    1.20  64-0.19988 0.28591 0.97847-0.85653 0.04182-0.41544
  -2   1  11    3.40    1.70  46-0.41565 0.32961 0.89454-0.77260-0.18419 0.55782
  -2   1  11   -0.10    1.50 189 0.70677-0.79280-0.46825 0.59019 0.56361-0.18998
  -2  -1  11    1.60    1.20 113 0.41146-0.49749 0.72891-0.85085 0.56628-0.19265
  -2  -1  11    2.10    1.20 244 0.19983-0.28586-0.97848 0.85654-0.04183 0.41546
   2  -1 -11    1.20    1.60   9-0.70679 0.79283 0.46822-0.59016-0.56360 0.18998
   2  -1 -11    1.40    1.30 226 0.41561-0.32957-0.89456 0.77262 0.18419-0.55782
   2   1 -10   31.10    1.90  69-0.13776 0.22545 0.98442-0.86248 0.10255-0.44176
   2   1 -10   19.40    1.60 295-0.43841 0.52609-0.69934 0.82128-0.58495 0.24574
  -2   1  10   19.90    2.00  41-0.46525 0.37756 0.85787-0.73593-0.24028 0.57949
  -2   1  10   25.10    2.10 187 0.71411-0.80180-0.44135 0.56329 0.57702-0.23781
  -2   1  10   23.00    1.50 502 0.60447-0.69215-0.56671 0.68865 0.58824-0.24903
  -2  -1  10   20.40    1.60 115 0.43836-0.52605 0.69937-0.82131 0.58494-0.24573
  -2  -1  10   20.20    1.70 249 0.13770-0.22539-0.98442 0.86249-0.10257 0.44178
  -2  -1  10   21.30    2.70 408-0.19272 0.10503 0.86542-0.98736 0.45271-0.11351
   2  -1 -10   19.80    2.00   7-0.71414 0.80182 0.44132-0.56325-0.57701 0.23781
   2  -1 -10   19.30    1.90 221 0.46521-0.37752-0.85789 0.73595 0.24027-0.57948
   2   1  -9    9.80    1.40 299-0.47466 0.56400-0.65576 0.77769-0.60920 0.30441
  -2   1   9   15.60    1.80  36-0.51722 0.42788 0.80984-0.68791-0.30133 0.60612
  -2   1   9   14.40    1.70 185 0.72281-0.81215-0.40500 0.52693 0.59397-0.28919
  -2   1   9   13.60    1.10 508 0.52539-0.61473-0.61661 0.73854 0.61085-0.30607
  -2  -1   9   15.40    2.40 409-0.19435 0.10501 0.85883-0.98077 0.46409-0.15931
   2  -1  -9   13.60    1.70   5-0.72284 0.81218 0.40496-0.52690-0.59397 0.28918
  -2   1   8   -1.10    1.50  30-0.57086 0.47987 0.74712-0.62519-0.36747 0.63784
  -2   1   8    2.70    1.20 182 0.73231-0.82330-0.35677 0.47871 0.61451-0.34414
  -2   1   8    0.40    0.80 516 0.40638-0.49737-0.67664 0.79858 0.63281-0.36245
  -2  -1   8   -0.20    0.90 262-0.03215-0.05884-0.96534 0.84341-0.26024 0.53061
  -2  -1   8    0.60    1.90 410-0.19670 0.10571 0.84877-0.97071 0.48081-0.21044
   2  -1  -8    1.60    1.50   2-0.73233 0.82332 0.35674-0.47867-0.61450 0.34414
   2  -1  -8   -1.00    1.50 210 0.57083-0.47984-0.74715 0.62521 0.36747-0.63784
   2   1  -7   59.10    2.60 310-0.57931 0.67195-0.49871 0.62065-0.67180 0.43585
   2   1  -7   57.80    3.20 395-0.15937 0.25201 0.95423-0.83229 0.24513-0.48107
  -2   1   7   65.10    3.00  23-0.62451 0.53187 0.66561-0.54368-0.43809 0.67403
  -2   1   7   57.70    2.90 178 0.74143-0.83407-0.29378 0.41571 0.63820-0.40225
  -2   1   7   57.90    2.30 526 0.23544-0.32808-0.73728 0.85921 0.64381-0.40786
  -2  -1   7   62.60    2.60 130 0.57927-0.67191 0.49876-0.62070 0.67180-0.43585
  -2  -1   7   57.00    2.40 271-0.15040 0.05776-0.92226 0.80032-0.36292 0.59887
  -2  -1   7   52.80    3.40 412-0.19994 0.10729 0.83382-0.95576 0.50437-0.26842
   2  -1  -7   61.00    2.80 203 0.62448-0.53184-0.66564 0.54370 0.43809-0.67403
   2   1  -6   97.10    3.90 319-0.64364 0.73794-0.36674 0.48868-0.70185 0.50032
   2   1  -6   97.30    4.60 399-0.16970 0.26399 0.93417-0.81223 0.30539-0.50691
  -2   1   6  110.40    4.20  15-0.67499 0.58070 0.56089-0.43896-0.51120 0.71272
  -2   1   6  109.40    4.20 173 0.74804-0.84234-0.21296 0.33490 0.66373-0.46221
  -2   1   6  100.50    3.60 539 0.01648-0.11077-0.77795 0.89988 0.62818-0.42666
  -2  -1   6  105.70    4.00 139 0.64360-0.73790 0.36679-0.48873 0.70186-0.50033
  -2  -1   6  102.80    5.00 414-0.20421 0.10991 0.81171-0.93365 0.53677-0.33524
   2  -1  -6  107.80    4.10 195 0.67497-0.58067-0.56092 0.43898 0.51120-0.71273
   2  -1  -6  106.90    4.20 353-0.74806 0.84236 0.21293-0.33487-0.66372 0.46220
   2   1  -5  445.70   16.30 329-0.70357 0.79951-0.19134 0.31328-0.71736 0.55026
   2   1  -5  452.30   16.60 403-0.18111 0.27706 0.90502-0.78308 0.37576-0.54286
  -2   1   5  530.50   16.70   6-0.71713 0.62118 0.42946-0.30752-0.58269 0.74979
  -2   1   5  510.90   16.70 167 0.74879-0.84474-0.11192 0.23385 0.68847-0.52137
  -2   1   5  483.50   15.70 552-0.21381 0.11786-0.77912 0.90105 0.57835-0.41125
  -2  -1   5  463.00   15.60 149 0.70353-0.79948 0.19139-0.31333 0.71738-0.55028
  -2  -1   5  430.90   16.80 417-0.20963 0.11369 0.77871-0.90064 0.58059-0.41348
   2  -1  -5  512.00   16.40 186 0.71710-0.62116-0.42949 0.30755 0.58270-0.74980
   2  -1  -5  511.90   16.80 347-0.74881 0.84475 0.11189-0.23382-0.68846 0.52136
   2  -1  -5  491.70   15.50 506 0.55184-0.45589-0.60091 0.47897 0.60408-0.77118
   2   1  -4  202.90    7.10 341-0.74213 0.83973 0.01585 0.10609-0.70492 0.57223
   2   1  -4  193.60    7.30 409-0.19366 0.29126 0.86165-0.73971 0.45927-0.59195
  -2   1   4  204.40    7.20 160 0.73915-0.83675 0.00964 0.11230 0.70817-0.57549
  -2   1   4  202.30    7.10 356-0.74386 0.64626 0.27115-0.14921-0.64586 0.77854
  -2   1   4  193.40    6.80 564-0.40819 0.31059-0.74468 0.86662 0.50785-0.37517
  -2  -1   4  204.80    6.70 161 0.74210-0.83970-0.01581-0.10613 0.70494-0.57226
  -2  -1   4  192.80    7.20 361 0.59909-0.69669 0.21331-0.33524 0.79961-0.66693
  -2  -1   4  191.00    7.30 422-0.21614 0.11854 0.72853-0.85047 0.63890-0.50622
   2  -1  -4  194.60    6.80 176 0.74384-0.64624-0.27118 0.14924 0.64587-0.77855
   2  -1  -4  194.70    7.10 340-0.73916 0.83676-0.00966-0.11227-0.70816 0.57547
   2  -1  -4  190.00    6.30 529 0.17710-0.07950-0.75196 0.63003 0.64274-0.77542
   2   1  -3  688.50   22.50 354-0.74745 0.84670 0.22450-0.10257-0.66038 0.56212
   2   1  -3  664.80   22.80 416-0.20702 0.30627 0.79537-0.67343 0.55909-0.65735
  -2   1   3  694.00   22.70 152 0.71439-0.81364 0.14795-0.02602 0.71742-0.61916
  -2   1   3  683.30   22.60 346-0.74801 0.64876 0.09210 0.02984-0.69241 0.79067
  -2  -1   3  697.60   21.90 174 0.74744-0.84669-0.22447 0.10253 0.66041-0.56215
  -2  -1   3  688.50   22.40 332-0.71615 0.61690-0.14038 0.01844-0.71726 0.81552
  -2  -1   3  656.10   22.40 369 0.49916-0.59841 0.16781-0.28975 0.87308-0.77482
   2  -1  -3  697.10   22.30 166 0.74800-0.64874-0.09213-0.02981 0.69242-0.79068
   2  -1  -3  679.20   22.50 332-0.71441 0.81366-0.14798 0.02604-0.71740 0.61914
   2  -1  -3  635.10   21.40 549-0.15813 0.25738-0.78279 0.66085 0.59358-0.69184
   2   1  -2   32.30    1.70   5-0.72294 0.82385 0.40447-0.28253-0.59419 0.53035
   2   1  -2   37.50    1.90 168 0.74929-0.64838-0.13197 0.25390 0.68418-0.74802
   2   1  -2   30.60    1.90 368 0.51154-0.41064 0.17339-0.05145 0.86516-0.92900
   2   1  -2   33.30    1.80 425-0.21983 0.32073 0.69185-0.56992 0.67642-0.74026
  -2   1   2   31.00    1.90 143 0.67158-0.77249 0.29442-0.17248 0.71137-0.64753
  -2   1   2   31.10    2.00 335-0.72579 0.62488-0.09421 0.21615-0.71549 0.77933
  -2   1   2   35.50    2.00 497-0.12697 0.02606-0.47424 0.59618 0.86410-0.80026
  -2  -1   2   33.10    1.80 185 0.72293-0.82384-0.40444 0.28251 0.59422-0.53038
  -2  -1   2   34.30    1.80 348-0.74930 0.64840 0.13199-0.25393-0.68415 0.74799
  -2  -1   2   32.80    2.10 379 0.35781-0.45872 0.10504-0.22698 0.94397-0.88013
  -2  -1   2   33.90    1.80 437-0.22838 0.12747 0.52810-0.65004 0.80599-0.74215
   2  -1  -2   38.10    2.10 155 0.72577-0.62487 0.09419-0.21612 0.71550-0.77934
   2  -1  -2   33.50    1.90 323-0.67159 0.77250-0.29444 0.17250-0.71135 0.64751
   2  -1  -2   31.50    1.60 563-0.39335 0.49425-0.74859 0.62665 0.51426-0.57810
   2   1  -1  320.20   11.10  14-0.68153 0.78408 0.54418-0.42225-0.52141 0.49199
   2   1  -1  324.80   10.70 181 0.73448-0.63193-0.34382 0.46576 0.61966-0.64908
   2   1  -1  304.40   10.60 380 0.33245-0.22989 0.09394 0.02800 0.95331-0.98273
   2   1  -1  326.30   10.70 437-0.22832 0.33087 0.53104-0.40911 0.80411-0.83353
  -2   1   1  316.40   10.70 134 0.61151-0.71406 0.43733-0.31539 0.68798-0.65856
  -2   1   1  309.90   11.20 324-0.67979 0.57723-0.27059 0.39253-0.71350 0.74292
  -2   1   1  301.20   10.30 384 0.27322-0.37578 0.06819 0.05375 0.97154-0.94212
  -2   1   1  321.90   10.80 486-0.16200 0.05945-0.29299 0.41493 0.93343-0.90401
  -2  -1   1  316.10   10.70 194 0.68152-0.78407-0.54417 0.42223 0.52144-0.49202
  -2  -1   1  298.60   10.70 391 0.17152-0.27408 0.02449-0.14643 0.99197-0.96255
  -2  -1   1  313.70   10.70 449-0.22685 0.12429 0.33925-0.46119 0.90099-0.87157
   2  -1  -1  322.00   11.30 144 0.67978-0.57722 0.27057-0.39251 0.71352-0.74294
   2  -1  -1  313.50   11.00 314-0.61152 0.71408-0.43734 0.31541-0.68796 0.65854
   2  -1  -1  316.40   10.90 497-0.12907 0.23163-0.46452 0.34258 0.86890-0.89832
   2   1   0  349.60   11.60  22-0.63445 0.73865 0.64769-0.52575-0.45184 0.45684
   2   1   0  332.90   11.40 190 0.69952-0.59531-0.49231 0.61424 0.55096-0.54596
   2   1   0  334.10   11.70 451-0.22525 0.32946 0.29800-0.17606 0.91573-0.91073
  -2   1   0  348.80   11.80 125 0.53881-0.64301 0.56596-0.44402 0.64914-0.65414
  -2   1   0  339.10   12.00 315-0.61845 0.51424-0.42302 0.54496-0.69117 0.68617
  -2   1   0  339.00   11.70 472-0.19550 0.09129-0.06158 0.18352 0.96826-0.97326
  -2  -1   0  346.70   11.50  10-0.69953 0.59532 0.49232-0.61425-0.55094 0.54594
  -2  -1   0  333.50   11.40 202 0.63444-0.73864-0.64768 0.52574 0.45187-0.45687
  -2  -1   0  337.70   11.70 465-0.20990 0.10569 0.07388-0.19582 0.96373-0.96873
  -2  -1   0  317.60   11.40 505 0.56796-0.67216-0.59087 0.46893 0.59958-0.60458
   2  -1   0  347.00   12.30 135 0.61843-0.51423 0.42301-0.54495 0.69119-0.68619
   2  -1   0  328.00   11.60 305-0.53882 0.64303-0.56597 0.44403-0.64912 0.65412
   2  -1   0  331.40   11.80 483-0.16911 0.27332-0.25002 0.12808 0.94414-0.93914
   2   1   1  938.50   30.30  28-0.58774 0.69360 0.72388-0.60195-0.38912 0.42854
   2   1   1  872.30   29.20 197 0.66165-0.55579-0.59228 0.71422 0.49103-0.45161
   2   1   1  881.50   29.10 468-0.20387 0.30973 0.01274 0.10920 0.96800-0.92858
   2   1   1  871.80   29.00 502 0.60161-0.49575-0.56868 0.69062 0.58918-0.54976
  -2   1  -1  921.70   29.50 117 0.45991-0.56576 0.67402-0.55208 0.59949-0.63891
  -2   1  -1  866.00   30.30 307-0.55191 0.44605-0.54527 0.66720-0.65670 0.61728
  -2   1  -1  914.30   29.10 458-0.21930 0.11344 0.19115-0.06921 0.94512-0.98455
  -2  -1  -1  931.70   29.40  17-0.66166 0.55580 0.59229-0.71423-0.49100 0.45158
  -2  -1  -1  873.70   29.40 208 0.58773-0.69359-0.72388 0.60194 0.38914-0.42856
  -2  -1  -1  891.60   29.00 482-0.17189 0.06604-0.23245 0.11052 0.94794-0.98737
  -2  -1  -1  872.10   30.10 514 0.43710-0.54296-0.66269 0.54075 0.62838-0.66781
   2  -1   1  942.10   30.80 127 0.55189-0.44604 0.54526-0.66720 0.65672-0.61730
   2  -1   1  879.90   29.70 297-0.45992 0.56578-0.67403 0.55209-0.59947 0.63889
   2  -1   1  897.30   29.80 470-0.20138 0.30724-0.01043-0.11151 0.96866-0.92924
   2   1   2 3780.20  114.10  33-0.54374 0.65125 0.78076-0.65882-0.33358 0.40742
   2   1   2 3308.80  110.90 202 0.62812-0.52061-0.65919 0.78113 0.44310-0.36926
   2   1   2 3536.90  112.00 484-0.16736 0.27487-0.26084 0.38278 0.94164-0.86779
   2   1   2 3479.40  111.50 510 0.48673-0.37922-0.63792 0.75986 0.61945-0.54561
  -2   1  -2 3688.60  111.20 110 0.38055-0.48807 0.76021-0.63827 0.54421-0.61805
  -2   1  -2 3606.40  111.40 444-0.22874 0.12123 0.42104-0.29910 0.86574-0.93958
  -2  -1  -2 3538.80  108.80  22-0.62814 0.52063 0.65919-0.78113-0.44308 0.36923
  -2  -1  -2 3529.90  110.30 213 0.54373-0.65124-0.78076 0.65882 0.33360-0.40744
  -2  -1  -2 3358.30  109.50 524 0.27479-0.38230-0.72571 0.60378 0.64320-0.71704
   2  -1   2 3438.60  110.20 290-0.38057 0.48808-0.76022 0.63828-0.54419 0.61803
   2  -1   2 3538.40  110.20 456-0.22079 0.32830 0.21415-0.33609 0.93983-0.86598
   2   1   3 1351.80   43.90  37-0.50299 0.61215 0.82410-0.70216-0.28435 0.39261
   2   1   3 1347.20   43.30 206 0.60093-0.49177-0.70427 0.82620 0.40641-0.29815
   2   1   3 1381.10   42.60 497-0.12775 0.23691-0.47065 0.59258 0.86589-0.75762
   2   1   3 1287.20   43.20 518 0.36116-0.25200-0.69539 0.81733 0.63790-0.52964
  -2   1  -3 1406.40   44.00 103 0.30459-0.41375 0.82653-0.70460 0.48743-0.59570
  -2   1  -3 1249.80   43.60 295-0.43169 0.32253-0.70692 0.82886-0.58034 0.47208
  -2   1  -3 1364.30   43.60 432-0.22599 0.11683 0.60016-0.47823 0.75556-0.86382
  -2  -1  -3 1405.10   43.30  26-0.60095 0.49178 0.70426-0.82620-0.40639 0.29813
  -2  -1  -3 1293.80   42.90 217 0.50297-0.61213-0.82410 0.70217 0.28437-0.39263
  -2  -1  -3 1269.70   42.80 535 0.08899-0.19815-0.76879 0.64685 0.63682-0.74508
   2  -1   3 1366.40   44.50 115 0.43167-0.32251 0.70692-0.82886 0.58035-0.47209
   2  -1   3 1260.30   43.40 283-0.30461 0.41377-0.82654 0.70460-0.48742 0.59568
   2  -1   3 1326.00   44.10 446-0.22832 0.33749 0.39489-0.51682 0.87792-0.76966
   2   1   4  743.30   24.70  41-0.46528 0.57609 0.85784-0.73590-0.24031 0.38300
   2   1   4  694.80   23.60 209 0.57996-0.46914-0.73482 0.85676 0.37912-0.23643
   2   1   4  681.30   22.60 526 0.23367-0.12286-0.73776 0.85970 0.64381-0.50112
  -2   1  -4  729.70   23.40  98 0.23393-0.34474 0.87635-0.75441 0.43180-0.57449
  -2   1  -4  641.40   24.30 290-0.38412 0.27331-0.75676 0.87869-0.54676 0.40407
  -2  -1  -4  724.70   24.20  29-0.57997 0.46916 0.73482-0.85676-0.37910 0.23642
  -2  -1  -4  683.50   24.10 221 0.46526-0.57607-0.85785 0.73591 0.24033-0.38302
  -2  -1  -4  682.90   23.60 546-0.10473-0.00609-0.78391 0.66197 0.60625-0.74893
   2  -1   4  758.20   25.20 110 0.38410-0.27329 0.75675-0.87869 0.54677-0.40409
   2  -1   4  681.30   23.50 278-0.23395 0.34476-0.87635 0.75441-0.43179 0.57447
   2  -1   4  720.30   23.90 437-0.22840 0.33921 0.52688-0.64882 0.80677-0.66408
   2   1   5  402.90   13.00  44-0.43021 0.54267 0.88460-0.76266-0.20046 0.37757
   2   1   5  332.50   12.10 210 0.56440-0.45194-0.75551 0.87745 0.35935-0.18224
   2   1   5  358.90   12.30 533 0.11341-0.00095-0.76476 0.88670 0.63897-0.46186
  -2   1  -5  394.40   13.20  92 0.16917-0.28164 0.91309-0.79115 0.37870-0.55581
  -2   1  -5  340.40   13.10 287-0.34538 0.23292-0.79271 0.91465-0.51831 0.34121
  -2   1  -5  361.80   12.40 414-0.20386 0.09140 0.81361-0.69167 0.53409-0.71119
  -2  -1  -5  358.70   13.90  30-0.56442 0.45196 0.75550-0.87744-0.35933 0.18223
  -2  -1  -5  351.40   12.60 224 0.43019-0.54266-0.88460 0.76267 0.20048-0.37758
  -2  -1  -5  349.80   12.80 557-0.28865 0.17619-0.76999 0.64805 0.55452-0.73163
   2  -1   5  389.00   13.60 107 0.34536-0.23290 0.79271-0.91465 0.51833-0.34122
   2  -1   5  355.90   12.60 272-0.16920 0.28166-0.91309 0.79115-0.37869 0.55579
   2  -1   5  375.70   13.00 430-0.22503 0.33750 0.61911-0.74105 0.74070-0.56360
   2   1   6  296.70   10.50  47-0.39735 0.51147 0.90613-0.78419-0.16396 0.37549
   2   1   6  278.50   10.00 212 0.55337-0.43926-0.76928 0.89122 0.34554-0.13401
   2   1   6  274.30    9.80 539 0.00708 0.10704-0.77883 0.90076 0.62682-0.41529
  -2   1  -6  307.70   10.60  88 0.11017-0.22429 0.93970-0.81776 0.32868-0.54021
  -2   1  -6  269.80   10.70 284-0.31464 0.20052-0.81858 0.94052-0.49510 0.28358
  -2   1  -6  283.10   11.30 408-0.19098 0.07686 0.87215-0.75021 0.44075-0.65227
  -2  -1  -6  310.30   10.40  32-0.55339 0.43927 0.76927-0.89121-0.34552 0.13400
  -2  -1  -6  275.30   10.60 227 0.39733-0.51145-0.90614 0.78420 0.16398-0.37550
  -2  -1  -6  272.10   10.30 567-0.44980 0.33568-0.73247 0.61053 0.48887-0.70040
   2  -1   6  299.00   11.20 104 0.31461-0.20049 0.81858-0.94052 0.49512-0.28359
   2  -1   6  279.40   10.90 268-0.11019 0.22431-0.93970 0.81776-0.32867 0.54020
   2  -1   6  286.90   11.00 426-0.22062 0.33474 0.68286-0.80480 0.68505-0.47352
   2   1   7  176.90    7.10  50-0.36630 0.48207 0.92364-0.80171-0.13015 0.37610
   2   1   7  161.80    6.50 213 0.54605-0.43028-0.77805 0.89998 0.33646-0.09051
   2   1   7  172.80    6.70 544-0.08222 0.19799-0.78369 0.90563 0.61103-0.36509
  -2   1  -7  189.20    7.00  84 0.05641-0.17218 0.95851-0.83657 0.28182-0.52777
  -2   1  -7  168.00    7.00 282-0.29080 0.17503-0.83712 0.95906-0.47675 0.23080
  -2   1  -7  180.00    6.90 402-0.17861 0.06284 0.91211-0.79017 0.35999-0.60593
  -2  -1  -7  180.60    7.90  33-0.54607 0.43030 0.77804-0.89998-0.33644 0.09050
  -2  -1  -7  172.00    6.70 230 0.36628-0.48205-0.92365 0.80171 0.13016-0.37611
   2  -1   7  185.10    7.40 102 0.29077-0.17500 0.83712-0.95906 0.47676-0.23081
   2  -1   7  166.00    6.80 264-0.05644 0.17221-0.95851 0.83657-0.28181 0.52776
   2  -1   7  166.40    7.30 422-0.21630 0.33207 0.72714-0.84907 0.64040-0.39445
   2   1   8    1.60    1.70  53-0.33675 0.45417 0.93798-0.81604-0.09852 0.37889
   2   1   8   -0.10    2.10 213 0.54174-0.42431-0.78307 0.90500 0.33115-0.05078
   2   1   8    2.70    1.20 549-0.15438 0.27181-0.78295 0.90488 0.59453-0.31416
  -2   1  -8   -1.70    1.70  80 0.00729-0.12471 0.97127-0.84933 0.23794-0.51831
  -2  -1  -8    8.60    2.30  33-0.54176 0.42434 0.78306-0.90499-0.33113 0.05077
  -2  -1  -8    4.60    1.80 233 0.33673-0.45415-0.93798 0.81605 0.09853-0.37890
   2  -1   8    0.00    1.70 101 0.27277-0.15535 0.85028-0.97222 0.46270-0.18233
   2  -1   8    0.40    1.60 260-0.00731 0.12474-0.97127 0.84934-0.23793 0.51830
   2  -1   8    2.10    1.70 419-0.21253 0.32995 0.75816-0.88010 0.60555-0.32519
   2   1   9  814.10   28.10 213 0.53989-0.42081-0.78519 0.90713 0.32888-0.01409
   2   1   9  797.70   27.30 552-0.21100 0.33008-0.77936 0.90130 0.57917-0.26438
  -2   1  -9  868.10   30.30  76-0.03782-0.08125 0.97931-0.85737 0.19677-0.51156
  -2   1  -9  829.30   27.30 394-0.15646 0.03739 0.95896-0.83702 0.22868-0.54346
  -2  -1  -9  851.80   29.10  33-0.53991 0.42083 0.78518-0.90712-0.32886 0.01408
   2  -1   9  853.00   28.70 100 0.25967-0.14059 0.85943-0.98137 0.45236-0.13757
   2  -1   9  784.60   28.10 256 0.03779 0.08128-0.97931 0.85737-0.19677 0.51155
   2  -1   9  815.00   30.20 417-0.20943 0.32851 0.78004-0.90198 0.57891-0.26412
   2   1  10   32.10    2.80  57-0.28107 0.40179 0.95931-0.83738-0.04027 0.38948
   2   1  10   23.70    2.50 213 0.54005-0.41932-0.78500 0.90694 0.32907 0.02014
   2   1  10   30.40    2.20 555-0.25432 0.37504-0.77479 0.89672 0.56594-0.21673
  -2   1 -10   32.50    2.60  73-0.07947-0.04126 0.98358-0.86164 0.15802-0.50723
  -2  -1 -10   27.90    2.60  33-0.54007 0.41934 0.78499-0.90693-0.32906-0.02015
  -2  -1 -10   20.50    2.30 237 0.28104-0.40177-0.95932 0.83738 0.04028-0.38949
   2  -1  10   24.40    2.70  99 0.25066-0.12993 0.86550-0.98744 0.44520-0.09599
   2  -1  10   25.40    2.30 253 0.07944 0.04129-0.98359 0.86165-0.15801 0.50722
   2  -1  10   26.80    2.70 416-0.20701 0.32773 0.79547-0.91741 0.55895-0.20974
   2   1  11   13.20    2.40  59-0.25454 0.37692 0.96706-0.84512-0.01310 0.39673
   2   1  11   18.00    2.70 213 0.54186-0.41948-0.78292 0.90486 0.33130 0.05233
   2   1  11   13.00    1.80 557-0.28657 0.40895-0.77031 0.89225 0.55524-0.17161
  -2   1 -11   17.50    2.20  70-0.11814-0.00424 0.98482-0.86288 0.12138-0.50501
  -2  -1 -11   16.30    2.50  33-0.54188 0.41951 0.78291-0.90485-0.33129-0.05234
  -2  -1 -11   14.60    2.30 239 0.25452-0.37689-0.96707 0.84513 0.01311-0.39674
   2  -1  11   14.80    2.30  98 0.24509-0.12271 0.86918-0.99112 0.44076-0.05713
   2  -1  11   15.10    2.00 250 0.11811 0.00427-0.98482 0.86288-0.12138 0.50501
   2  -1  11   11.50    2.30 415-0.20518 0.32756 0.80622-0.92816 0.54441-0.16078
   2   1  12   89.40    4.40  62-0.22868 0.35271 0.97320-0.85127 0.01306 0.40499
   2   1  12   77.20    4.40 213 0.54503-0.42100-0.77924 0.90117 0.33521 0.08285
   2   1  12   80.90    3.70 558-0.30971 0.43374-0.76652 0.88846 0.54709-0.12904
  -2   1 -12   80.50    4.70  67-0.15425 0.03022 0.98354-0.86160 0.08660-0.50465
  -2  -1 -12   89.30    4.60  33-0.54506 0.42103 0.77922-0.90116-0.33520-0.08285
  -2  -1 -12   72.80    4.50 242 0.22865-0.35268-0.97321 0.85127-0.01305-0.40500
   2  -1  12   80.30    5.10  98 0.24242-0.11839 0.87092-0.99286 0.43862-0.02057
   2  -1  12   75.20    4.50 247 0.15422-0.03019-0.98355 0.86161-0.08659 0.50464
   2  -1  12   79.90    5.00 414-0.20388 0.32791 0.81349-0.93543 0.53426-0.11621
   2   1  13   15.20    2.50  64-0.20336 0.32905 0.97792-0.85598 0.03836 0.41411
   2   1  13    8.90    2.50 212 0.54933-0.42365-0.77416 0.89609 0.34052 0.11195
   2   1  13   13.00    1.80 559-0.32536 0.45105-0.76368 0.88561 0.54136-0.08889
  -2   1 -13   12.00    2.20  65-0.18814 0.06246 0.98015-0.85821 0.05342-0.50590
  -2  -1 -13   15.30    2.40  32-0.54935 0.42367 0.77414-0.89608-0.34051-0.11196
  -2  -1 -13   14.00    2.30 244 0.20334-0.32902-0.97792 0.85599-0.03835-0.41412
   2  -1  13   14.30    2.30  98 0.24220-0.11652 0.87106-0.99299 0.43845 0.01403
   2  -1  13   10.80    2.10 245 0.18811-0.06243-0.98016 0.85822-0.05342 0.50589
   2  -1  13   17.90    2.90 414-0.20303 0.32872 0.81809-0.94002 0.52770-0.07523
   2   1  14   40.60    3.30  66-0.17849 0.30582 0.98134-0.85940 0.06292 0.42397
   2   1  14   36.90    3.20 212 0.55456-0.42723-0.76784 0.88977 0.34701 0.13988
   2   1  14   38.90    3.00 559-0.33479 0.46213-0.76185 0.88379 0.53782-0.05092
  -2   1 -14   42.70    3.50  62-0.22011 0.09278 0.97494-0.85300 0.02166-0.50855
  -2   1 -14   36.70    3.20 278-0.24412 0.11679-0.86982 0.99176-0.43995-0.04694
  -2  -1 -14   41.10    3.40  32-0.55458 0.42725 0.76782-0.88976-0.34700-0.13989
  -2  -1 -14   42.80    3.20 246 0.17846-0.30580-0.98134 0.85940-0.06292-0.42398
   2  -1  14   41.20    3.50  98 0.24409-0.11676 0.86983-0.99177 0.43996 0.04693
   2  -1  14   30.60    3.00 242 0.22008-0.09275-0.97495 0.85301-0.02165 0.50854
   2  -1  14   36.20    3.60 413-0.20256 0.32990 0.82059-0.94252 0.52409-0.03719
   2   1  15  385.60   15.80  67-0.15398 0.28296 0.98356-0.86162 0.08686 0.43445
   2   1  15  374.30   16.20 211 0.56056-0.43158-0.76039 0.88233 0.35452 0.16680
   2   1  15  356.30   14.70 560-0.33899 0.46797-0.76101 0.88295 0.53622-0.01490
  -2   1 -15  388.90   16.70  60-0.25040 0.12142 0.96814-0.84620-0.00889-0.51242
  -2   1 -15  353.80   15.30 279-0.24782 0.11884-0.86740 0.98934-0.44291-0.07841
  -2  -1 -15  399.00   17.00  31-0.56059 0.43160 0.76038-0.88231-0.35451-0.16681
  -2  -1 -15  346.40   15.00 247 0.15395-0.28293-0.98356 0.86163-0.08686-0.43446
   2  -1  15  391.00   16.40  99 0.24779-0.11881 0.86740-0.98934 0.44292 0.07840
   2  -1  15  360.30   16.50 240 0.25037-0.12139-0.96814 0.84621 0.00889 0.51242
   2  -1  15  368.30   15.80 413-0.20241 0.33139 0.82139-0.94333 0.52291-0.00160
   2   1  16   44.40    4.00  69-0.12975 0.26039 0.98466-0.86273 0.11026 0.44547
   2   1  16   41.10    4.30 210 0.56721-0.43657-0.75190 0.87384 0.36288 0.19285
   2   1  16   42.90    3.00 560-0.33871 0.46935-0.76107 0.88301 0.53632 0.01941
  -2   1 -16   44.50    3.90  57-0.27922 0.14858 0.95990-0.83797-0.03836-0.51737
  -2  -1 -16   45.40    3.70  30-0.56723 0.43659 0.75188-0.87382-0.36287-0.19286
  -2  -1 -16   36.80    3.50 249 0.12972-0.26036-0.98467 0.86273-0.11026-0.44548
   2  -1  16   39.50    3.70 237 0.27919-0.14855-0.95991 0.83797 0.03837 0.51737
   2  -1  16   39.60    4.00 413-0.20252 0.33316 0.82080-0.94274 0.52378 0.03196
   2   1  17    5.10    2.40  71-0.10575 0.23804 0.98471-0.86277 0.13319 0.45696
   2   1  17   -2.20    2.50 209 0.57438-0.44209-0.74242 0.86436 0.37198 0.21817
   2   1  17    0.50    2.50 559-0.33455 0.46684-0.76190 0.88384 0.53791 0.05225
  -2   1 -17    4.40    2.60  55-0.30672 0.17443 0.95036-0.82843-0.06690-0.52326
  -2   1 -17    5.50    2.20 280-0.25975 0.12746-0.85939 0.98133-0.45239-0.13777
  -2  -1 -17    2.80    2.40  29-0.57440 0.44211 0.74241-0.86434-0.37198-0.21818
  -2  -1 -17    3.70    2.40 251 0.10572-0.23801-0.98471 0.86278-0.13319-0.45697
   2  -1  17    0.40    2.40 100 0.25971-0.12743 0.85940-0.98133 0.45240 0.13776
   2  -1  17    7.60    3.30 235 0.30669-0.17440-0.95037 0.82844 0.06690 0.52325
   2  -1  17   11.20    3.10 413-0.20286 0.33515 0.81902-0.94095 0.52636 0.06380
   2   1  18   15.20    3.10 208 0.58199-0.44805-0.73200 0.85394 0.38173 0.24285
   2   1  18   17.60    2.40 559-0.32693 0.46087-0.76338 0.88532 0.54078 0.08380
  -2   1 -18   12.30    3.50  53-0.33306 0.19912 0.93961-0.81768-0.09461-0.52997
  -2   1 -18   11.20    2.90 280-0.26761 0.13367-0.85395 0.97588-0.45861-0.16597
  -2  -1 -18   11.90    2.90  28-0.58201 0.44807 0.73199-0.85392-0.38172-0.24285
   2  -1  18   15.40    2.90 100 0.26758-0.13364 0.85395-0.97589 0.45861 0.16596
   2  -1  18    9.50    3.30 233 0.33303-0.19909-0.93962 0.81769 0.09461 0.52996
   2  -1  18    8.00    3.20 414-0.20338 0.33733 0.81621-0.93814 0.53039 0.09418
   2   1  19   29.30    4.20 392-0.15045 0.28604 0.96762-0.84568 0.19523 0.46377
   2   1  19   27.60    3.20 558-0.31617 0.45176-0.76537 0.88731 0.54475 0.11425
  -2   1 -19   28.40    3.40  51-0.35836 0.22277 0.92771-0.80578-0.12160-0.53740
  -2  -1 -19   25.40    3.50  27-0.58998 0.45439 0.72065-0.84258-0.39203-0.26697
   2  -1  19   20.90    3.70 231 0.35833-0.22273-0.92773 0.80579 0.12160 0.53740
   2  -1  19   19.50    3.90 414-0.20407 0.33966 0.81249-0.93443 0.53567 0.12332
   2   1  20    2.20    2.90  77-0.03459 0.17184 0.97885-0.85691 0.19975 0.49367
   2   1  20   -0.20    3.80 394-0.15512 0.29237 0.96102-0.83908 0.22115 0.47226
   2   1  20    2.70    2.90 558-0.30250 0.43974-0.76775 0.88969 0.54968 0.14374
  -2   1 -20    0.60    2.90  49-0.38271 0.24547 0.91471-0.79278-0.14794-0.54548
  -2   1 -20   -5.10    2.60 282-0.28647 0.14922-0.84035 0.96229-0.47338-0.22004
  -2  -1 -20    1.10    3.00  26-0.59823 0.46099 0.70840-0.83034-0.40282-0.29060
  -2  -1 -20    3.40    2.80 257 0.03456-0.17180-0.97885 0.85691-0.19975-0.49367
   2  -1  20    5.10    3.00 102 0.28644-0.14919 0.84036-0.96229 0.47339 0.22003
   2  -1  20    0.50    3.60 415-0.20488 0.34213 0.80795-0.92989 0.54202 0.15140
   2   1  21   96.60    6.80  78-0.01102 0.14992 0.97496-0.85302 0.22134 0.50650
   2   1  21  119.80    7.40 395-0.15958 0.29847 0.95388-0.83194 0.24631 0.48153
   2   1  21   86.40    5.90 557-0.28606 0.42496-0.77039 0.89233 0.55541 0.17242
  -2   1 -21   98.20    7.10  47-0.40620 0.26731 0.90064-0.77870-0.17372-0.55411
  -2   1 -21   87.60    6.20 283-0.29726 0.15836-0.83222 0.95416-0.48175-0.24609
  -2  -1 -21   96.50    7.20  25-0.60671 0.46781 0.69527-0.81721-0.41404-0.31380
  -2  -1 -21   96.40    6.40 258 0.01099-0.14988-0.97496 0.85302-0.22133-0.50651
   2  -1  21  100.40    7.10 103 0.29723-0.15833 0.83223-0.95416 0.48176 0.24608
   2  -1  21   92.50    7.40 415-0.20580 0.34470 0.80266-0.92460 0.54929 0.17855
   2   1  22   -2.80    3.40  80 0.01254 0.12801 0.97011-0.84817 0.24268 0.51958
   2   1  22   -2.10    3.90 397-0.16383 0.30438 0.94622-0.82428 0.27080 0.49146
  -2   1 -22    0.70    3.30  44-0.42891 0.28836 0.88551-0.76357-0.19901-0.56325
  -2   1 -22   -2.90    2.90 284-0.30885 0.16830-0.82320 0.94514-0.49067-0.27159
  -2  -1 -22    5.30    3.90  24-0.61536 0.47481 0.68123-0.80317-0.42563-0.33663
  -2  -1 -22    1.20    3.10 260-0.01257-0.12798-0.97011 0.84817-0.24268-0.51958
   2  -1  22   -1.00    3.10 104 0.30881-0.16826 0.82321-0.94514 0.49068 0.27158
   2  -1  22    7.00    4.20 416-0.20681 0.34736 0.79666-0.91860 0.55736 0.20490
   2   1  23    5.20    4.50 398-0.16790 0.31010 0.93805-0.81611 0.29471 0.50197
  -2   1 -23   -5.50    3.20 285-0.32117 0.17897-0.81327 0.93521-0.50008-0.29660
   2  -1  23   -6.50    3.40 105 0.32113-0.17893 0.81328-0.93522 0.50008 0.29660
   2  -1  23   -2.80    4.40 416-0.20789 0.35009 0.79001-0.91195 0.56613 0.23055
   2   1  24   -1.10    4.50 400-0.17181 0.31567 0.92937-0.80743 0.31812 0.51299
   2   1  25   32.40    6.20 401-0.17558 0.32108 0.92018-0.79825 0.34108 0.52444
  -2  -1 -25   41.20    5.10 266-0.08347-0.06203-0.94969 0.82775-0.30553-0.55999
   2  -1  25   33.80    6.50 418-0.21021 0.35571 0.77480-0.89674 0.58546 0.28006
   2   1  26   -2.40    5.00 403-0.17920 0.32636 0.91049-0.78855 0.36366 0.53629
  -2   1 -26    0.10    3.70 288-0.36204 0.21488-0.77773 0.89967-0.53066-0.36929
  -2  -1 -26    8.60    4.20 268-0.10728-0.03988-0.94085 0.81892-0.32616-0.57378
   2  -1  26    6.20    5.40 418-0.21142 0.35858 0.76629-0.88822 0.59587 0.30407
   2   2 -25    0.80    3.00 311-0.58566 0.64857-0.48723 0.73110-0.67513-0.18039
  -2  -2  25   -4.30    5.40 422-0.21675 0.15384 0.72302-0.96690 0.64479 0.21073
   2   2 -24   24.50    3.70 310-0.57837 0.64293-0.50039 0.74426-0.67130-0.14980
  -2  -2  24   20.50    5.60 422-0.21610 0.15154 0.72887-0.97275 0.63853 0.18257
   2  -2 -24   19.60    3.50 253 0.08919-0.02463-0.98415 0.74027-0.14884-0.67226
   2   2 -23    8.90    2.80 309-0.57228 0.63850-0.51110 0.75497-0.66803-0.11865
  -2  -2  23    9.60    4.80 421-0.21552 0.14931 0.73397-0.97785 0.63299 0.15369
   2   2 -22  110.00    6.80 309-0.56749 0.63536-0.51936 0.76323-0.66542-0.08684
  -2  -2  22  102.30    8.40 421-0.21502 0.14715 0.73828-0.98216 0.62824 0.12401
   2  -2 -22  107.80    7.10 247 0.15946-0.09159-0.98316 0.73929-0.08150-0.67076
   2   2 -21   -2.30    2.30 308-0.56411 0.63363-0.52510 0.76898-0.66356-0.05428
  -2  -2  21    0.60    2.70 228 0.38756-0.45707-0.91193 0.66806 0.15327 0.56457
  -2  -2  21   11.10    4.60 421-0.21460 0.14509 0.74175-0.98562 0.62439 0.09345
   2   2 -20   34.80    3.20 308-0.56226 0.63342-0.52822 0.77210-0.66253-0.02089
  -2   2  20   26.70    3.60  61-0.23099 0.15982 0.97271-0.72884 0.01074 0.67268
  -2  -2  20   32.60    3.50 128 0.56222-0.63339 0.52826-0.77213 0.66253 0.02088
  -2  -2  20   28.60    3.50 231 0.35067-0.42183-0.93150 0.68762 0.11338 0.57003
  -2  -2  20   36.10    5.20 420-0.21429 0.14313 0.74430-0.98817 0.62152 0.06189
   2  -2 -20   28.00    3.30 241 0.23095-0.15978-0.97272 0.72884-0.01074-0.67268
   2   2 -19    1.40    2.00  55-0.31123 0.38405 0.94864-0.70476-0.07161-0.57738
   2   2 -19   -2.20    2.00 308-0.56207 0.63489-0.52854 0.77242-0.66242 0.01343
  -2   2  19   -0.30    2.40  58-0.26730 0.19448 0.96352-0.71965-0.02612 0.67511
  -2   2  19    3.00    3.20 181 0.73477-0.80759-0.34199 0.58587 0.62038 0.02862
  -2  -2  19   -3.00    2.30 128 0.56203-0.63485 0.52857-0.77245 0.66243-0.01343
  -2  -2  19   -1.00    2.40 235 0.31118-0.38400-0.94866 0.70478 0.07160 0.57740
  -2  -2  19  -10.20    3.90 420-0.21410 0.14128 0.74584-0.98971 0.61978 0.02922
   2  -2 -19    1.80    1.90 238 0.26726-0.19444-0.96353 0.71966 0.02612-0.67511
   2   2 -18  443.20   17.40  58-0.26881 0.34329 0.96308-0.71920-0.02767-0.58690
   2   2 -18  383.30   16.60 308-0.56369 0.63816-0.52581 0.76969-0.66332 0.04875
  -2   2  18  405.60   18.50  55-0.30401 0.22954 0.95138-0.70751-0.06406 0.67864
  -2   2  18  396.80   16.80 181 0.73464-0.80911-0.34283 0.58670 0.62005-0.00548
  -2  -2  18  411.90   17.00 128 0.56365-0.63812 0.52584-0.76972 0.66333-0.04876
  -2  -2  18  368.50   16.60 238 0.26877-0.34324-0.96309 0.71922 0.02766 0.58691
  -2  -2  18  372.10   18.90 420-0.21405 0.13958 0.74627-0.99015 0.61929-0.00472
   2  -2 -18  386.30   17.20 235 0.30397-0.22950-0.95139 0.70752 0.06406-0.67864
   2   2 -17    5.30    2.10  62-0.22308 0.29921 0.97436-0.73048 0.01868-0.59883
  -2   2  17    9.10    2.60  52-0.34112 0.26500 0.93599-0.69212-0.10317 0.68332
  -2   2  17    4.00    2.40 181 0.73491-0.81104-0.34112 0.58499 0.62072-0.04057
  -2  -2  17   10.40    2.10 129 0.56724-0.64337 0.51975-0.76363 0.66531-0.08516
  -2  -2  17    8.90    2.40 242 0.22303-0.29916-0.97437 0.73049-0.01869 0.59885
  -2  -2  17   11.60    3.50 420-0.21415 0.13803 0.74545-0.98932 0.62022-0.04007
   2  -2 -17   12.60    3.00 232 0.34109-0.26497-0.93601 0.69213 0.10317-0.68332
   2   2 -16  564.30   20.30  66-0.17360 0.25137 0.98187-0.73799 0.06772-0.61345
   2   2 -16  511.00   20.10 309-0.57299 0.65077-0.50986 0.75373-0.66841 0.12268
  -2   2  16  542.50   22.90  49-0.37862 0.30084 0.91701-0.67313-0.14349 0.68922
  -2   2  16  533.10   21.00 180 0.73562-0.81340-0.33661 0.58048 0.62247-0.07673
  -2  -2  16  537.70   21.30 129 0.57296-0.65073 0.50989-0.75377 0.66842-0.12269
  -2  -2  16  509.40   19.90 246 0.17355-0.25133-0.98188 0.73800-0.06773 0.61347
  -2  -2  16  518.00   23.70 421-0.21443 0.13665 0.74320-0.98708 0.62275-0.07702
   2  -2 -16  483.60   20.20 229 0.37859-0.30081-0.91702 0.67315 0.14349-0.68922
   2   2 -15   18.80    2.10  70-0.11990 0.19933 0.98481-0.74093 0.11970-0.63101
   2   2 -15   18.40    2.20 310-0.58098 0.66040-0.49573 0.73960-0.67268 0.16137
  -2   2  15   18.50    2.60  46-0.41643 0.33700 0.89402-0.65015-0.18506 0.69637
  -2   2  15   22.00    3.10 180 0.73677-0.81620-0.32901 0.57288 0.62537-0.11406
  -2  -2  15   16.30    2.30 130 0.58094-0.66037 0.49576-0.73963 0.67268-0.16137
  -2  -2  15   11.30    2.30 250 0.11986-0.19928-0.98481 0.74094-0.11971 0.63102
  -2  -2  15   23.30    3.70 421-0.21490 0.13547 0.73931-0.98319 0.62710-0.11579
   2  -2 -15   21.80    2.50 226 0.41640-0.33697-0.89404 0.65016 0.18506-0.69637
   2   2 -14   35.40    2.80 311-0.59134 0.67242-0.47672 0.72060-0.67806 0.20116
  -2   2  14   40.60    3.30  42-0.45444 0.37336 0.86655-0.62268-0.22789 0.70478
  -2   2  14   40.00    3.40 179 0.73835-0.81943-0.31797 0.56184 0.62950-0.15261
  -2  -2  14   31.20    3.90 421-0.21558 0.13450 0.73350-0.97737 0.63351-0.15662
   2  -2 -14   29.90    2.90 222 0.45441-0.37333-0.86657 0.62270 0.22789-0.70479
   2   2 -13    1.80    1.30  79 0.00193 0.08080 0.97241-0.72853 0.23310-0.67557
   2   2 -13    6.10    1.70 313-0.60414 0.68687-0.45213 0.69601-0.68443 0.24196
   2   2 -13    1.60    2.30 392-0.15041 0.23315 0.96767-0.72379 0.19503-0.63750
  -2   2  13    4.00    1.80  38-0.49247 0.40974 0.83407-0.59020-0.27194 0.71441
  -2   2  13    2.80    2.20 178 0.74031-0.82304-0.30308 0.54696 0.63491-0.19244
  -2  -2  13    2.10    1.80 133 0.60411-0.68684 0.45216-0.69604 0.68444-0.24197
  -2  -2  13    4.50    1.50 259-0.00198-0.08075-0.97241 0.72853-0.23311 0.67558
  -2  -2  13   -4.50    2.90 422-0.21649 0.13376 0.72540-0.96927 0.64226-0.19979
   2  -2 -13    2.30    1.80 218 0.49244-0.40971-0.83409 0.59021 0.27194-0.71441
   2   2 -12    5.30    1.60  85 0.07076 0.01362 0.95399-0.71011 0.29445-0.70249
   2   2 -12    1.20    1.60 315-0.61933 0.70372-0.42115 0.66503-0.69157 0.28352
   2   2 -12    3.00    2.30 395-0.15813 0.24251 0.95630-0.71243 0.23807-0.64612
  -2   2  12    0.50    1.70  34-0.53026 0.44587 0.79598-0.55210-0.31708 0.72513
  -2   2  12    1.80    2.00 177 0.74254-0.82692-0.28388 0.52776 0.64161-0.23356
  -2  -2  12    7.20    2.00 135 0.61930-0.70368 0.42118-0.66506 0.69158-0.28353
  -2  -2  12    2.20    2.70 423-0.21764 0.13326 0.71456-0.95843 0.65365-0.24560
   2  -2 -12   -0.30    2.10 214 0.53023-0.44584-0.79600 0.55212 0.31708-0.72513
   2  -2 -12    3.50    2.10 357-0.74256 0.82694 0.28386-0.52773-0.64160 0.23355
   2   2 -11   13.10    1.60  90 0.14496-0.05892 0.92478-0.68091 0.35835-0.73198
   2   2 -11   14.90    1.90 318-0.63671 0.72275-0.38294 0.62681-0.69908 0.32545
   2   2 -11   14.70    2.70 398-0.16605 0.25208 0.94187-0.69800 0.28377-0.65739
  -2   2  11    7.30    2.40  30-0.56741 0.48138 0.75164-0.50777-0.36311 0.73673
  -2   2  11   13.40    2.00 176 0.74488-0.83092-0.25984 0.50371 0.64956-0.27593
  -2  -2  11   11.00    1.90 137 0.63668-0.72271 0.38297-0.62685 0.69909-0.32546
  -2  -2  11   13.00    1.60 270-0.14500 0.05897-0.92477 0.68090-0.35836 0.73199
  -2  -2  11    8.70    2.50 424-0.21904 0.13301 0.70039-0.94426 0.66803-0.29440
   2  -2 -11   13.90    2.30 210 0.56739-0.48135-0.75166 0.50779 0.36311-0.73674
   2  -2 -11   13.90    2.40 356-0.74490 0.83093 0.25981-0.50369-0.64955 0.27592
   2   2 -10  232.30    9.30 320-0.65585 0.74354-0.33666 0.58054-0.70636 0.36715
   2   2 -10  248.20   10.20 401-0.17417 0.26186 0.92371-0.67983 0.33246-0.67166
  -2   2  10  255.30   10.00  26-0.60343 0.51574 0.70043-0.45655-0.40967 0.74888
  -2   2  10  246.50    9.30 174 0.74708-0.83477-0.23038 0.47425 0.65867-0.31946
  -2  -2  10  233.20   11.30 426-0.22068 0.13299 0.68212-0.92600 0.68575-0.34654
   2  -2 -10  243.70    9.10 206 0.60340-0.51571-0.70045 0.45657 0.40968-0.74889
   2  -2 -10  254.00    9.20 354-0.74710 0.83479 0.23035-0.47423-0.65866 0.31945
   2   2  -9  126.40    5.10 104 0.30677-0.21743 0.82482-0.58095 0.48911-0.79389
   2   2  -9  120.10    5.50 324-0.67604 0.76538-0.28167 0.52554-0.71256 0.40777
   2   2  -9  116.00    5.50 404-0.18247 0.27181 0.90096-0.65708 0.38447-0.68926
  -2   2   9  131.10    5.90  21-0.63761 0.54827 0.64175-0.39787-0.45627 0.76106
  -2   2   9  125.90    5.20 172 0.74878-0.83812-0.19491 0.43878 0.66872-0.36394
  -2  -2   9  125.70    5.10 144 0.67602-0.76536 0.28170-0.52558 0.71258-0.40779
  -2  -2   9  116.70    5.10 284-0.30681 0.21747-0.82481 0.58093-0.48911 0.79390
  -2  -2   9  111.70    6.50 427-0.22252 0.13318 0.65878-0.90265 0.70717-0.40239
   2  -2  -9  120.00    5.20 201 0.63759-0.54825-0.64177 0.39789 0.45628-0.76107
   2  -2  -9  123.70    5.40 352-0.74879 0.83813 0.19488-0.43876-0.66871 0.36393
   2   2  -8  153.80    5.90 111 0.39100-0.30001 0.74993-0.50606 0.55174-0.82211
   2   2  -8  146.20    6.40 328-0.69625 0.78724-0.21765 0.46152-0.71663 0.44627
   2   2  -8  149.10    6.80 408-0.19088 0.28187 0.87251-0.62863 0.44010-0.71046
  -2   2   8  146.90    6.20  16-0.66911 0.57812 0.57515-0.33127-0.50220 0.77256
  -2   2   8  141.10    5.90 169 0.74947-0.84046-0.15285 0.39673 0.67938-0.40902
  -2  -2   8  153.00    6.20 148 0.69622-0.78721 0.21768-0.46155 0.71665-0.44628
  -2  -2   8  135.80    6.90 430-0.22447 0.13348 0.62909-0.87296 0.73259-0.46223
   2  -2  -8  148.30    6.20 196 0.66909-0.57810-0.57517 0.33129 0.50220-0.77257
   2  -2  -8  146.80    6.20 349-0.74948 0.84047 0.15283-0.39670-0.67937 0.40900
   2   2  -7  158.60    6.30 119 0.47355-0.38090 0.65713-0.41326 0.60850-0.84445
   2   2  -7  164.10    6.50 332-0.71512 0.80777-0.14488 0.38875-0.71735 0.48141
   2   2  -7  160.80    6.90 412-0.19928 0.29193 0.83697-0.59309 0.49953-0.73547
  -2   2   7  164.10    6.60  11-0.69693 0.60428 0.50045-0.25657-0.54652 0.78246
  -2   2   7  159.00    6.50 166 0.74850-0.84114-0.10373 0.34761 0.69014-0.45419
  -2  -2   7  173.50    6.60 152 0.71510-0.80774 0.14491-0.38878 0.71737-0.48142
  -2  -2   7  151.00    6.80 299-0.47358 0.38094-0.65711 0.41324-0.60850 0.84444
  -2  -2   7  164.20    7.70 432-0.22639 0.13374 0.59145-0.83532 0.76216-0.52621
   2  -2  -7  169.60    6.90 191 0.69690-0.60426-0.50046 0.25659 0.54653-0.78247
   2  -2  -7  168.50    6.80 346-0.74851 0.84116 0.10371-0.34759-0.69013 0.45418
   2   2  -6   26.30    2.00 127 0.55041-0.45612 0.54765-0.30377 0.65587-0.85739
   2   2  -6   27.30    1.90 337-0.73113 0.82542-0.06440 0.30828-0.71350 0.51197
   2   2  -6   28.80    2.40 416-0.20747 0.30177 0.79261-0.54873 0.56273-0.76425
  -2   2   6   28.00    2.50   5-0.71991 0.62562 0.41784-0.17396-0.58811 0.78964
  -2   2   6   23.70    2.40 163 0.74507-0.83937-0.04726 0.29114 0.70030-0.49877
  -2  -2   6   26.80    2.10 157 0.73111-0.82540 0.06443-0.30830 0.71352-0.51199
  -2  -2   6   25.50    1.80 307-0.55045 0.45615-0.54763 0.30375-0.65586 0.85739
  -2  -2   6   23.10    2.50 362 0.58684-0.68114 0.20767-0.45155 0.80988-0.60835
  -2  -2   6   18.20    2.50 436-0.22802 0.13372 0.54387-0.78775 0.79572-0.59420
   2  -2  -6   26.40    2.30 185 0.71989-0.62560-0.41786 0.17398 0.58812-0.78965
   2  -2  -6   23.20    2.30 343-0.74509 0.83938 0.04724-0.29112-0.70028 0.49876
   2  -2  -6   30.70    1.40 545-0.09783 0.19212-0.78389 0.54001 0.60775-0.80927
   2   2  -5   84.70    3.90 135 0.61747-0.52152 0.42502-0.18115 0.69075-0.85785
   2   2  -5   90.00    4.20 342-0.74276 0.83870 0.02190 0.22197-0.70408 0.53698
   2   2  -5   84.90    4.10 421-0.21512 0.31107 0.73738-0.49351 0.62924-0.79635
  -2   2   5   87.60    4.00 159 0.73826-0.83421 0.01654 0.22734 0.70896-0.54186
  -2   2   5   80.80    4.40 497-0.12871 0.03276-0.46621 0.71008 0.86808-0.70097
  -2  -2   5   85.00    3.90 162 0.74274-0.83868-0.02188-0.22200 0.70410-0.53700
  -2  -2   5   83.90    3.80 315-0.61750 0.52155-0.42500 0.18113-0.69074 0.85784
  -2  -2   5   85.50    4.00 367 0.52428-0.62023 0.17915-0.42302 0.85669-0.68959
  -2  -2   5   83.00    4.40 440-0.22895 0.13300 0.48401-0.72789 0.83262-0.66552
   2  -2  -5   93.00    4.10 180 0.73691-0.64096-0.32809 0.08422 0.62572-0.79282
   2  -2  -5   89.20    4.00 339-0.73828 0.83423-0.01655-0.22732-0.70895 0.54184
   2  -2  -5   75.60    3.10 566-0.43467 0.53062-0.73712 0.49325 0.49594-0.66305
   2   2  -4   13.10    1.70 143 0.67140-0.57380 0.29494-0.05107 0.71132-0.84400
   2   2  -4   14.00    1.90 347-0.74879 0.84639 0.11147 0.13240-0.68855 0.55586
   2   2  -4   15.90    2.00 427-0.22174 0.31934 0.66902-0.42515 0.69793-0.83062
  -2   2   4   16.00    3.00 155 0.72709-0.82468 0.08721 0.15667 0.71510-0.58241
  -2   2   4   17.40    5.30 354-0.74696 0.64936 0.23256 0.01132-0.65800 0.79068
  -2   2   4   15.20    2.40 492-0.14427 0.04667-0.39028 0.63415 0.90135-0.76867
  -2  -2   4   14.30    1.90 167 0.74878-0.84637-0.11145-0.13242 0.68857-0.55589
  -2  -2   4   12.10    1.70 323-0.67142 0.57383-0.29492 0.05105-0.71130 0.84398
  -2  -2   4   14.40    1.80 373 0.44207-0.53967 0.14226-0.38613 0.90582-0.77314
  -2  -2   4    6.40    2.00 445-0.22858 0.13098 0.40933-0.65321 0.87130-0.73862
   2  -2  -4   26.70    5.00 174 0.74694-0.64934-0.23257-0.01130 0.65802-0.79070
   2  -2  -4   26.20    4.60 335-0.72710 0.82470-0.08722-0.15665-0.71508 0.58240
   2   2  -3  166.90    6.30 151 0.71051-0.61126 0.16418 0.07969 0.71757-0.81583
   2   2  -3  155.60    6.50 352-0.74856 0.84781 0.20140 0.04247-0.66694 0.56868
   2   2  -3  161.30    6.40 433-0.22664 0.32589 0.58540-0.34153 0.76665-0.86491
  -2   2   3  167.90    6.60 151 0.71062-0.80987 0.16375 0.08012 0.71757-0.61931
  -2   2   3  167.40    6.50 348-0.74932 0.65007 0.13332 0.11055-0.68386 0.78212
  -2   2   3  172.10    6.40 486-0.16092 0.06167-0.29931 0.54319 0.93168-0.83342
  -2  -2   3  159.70    6.40 172 0.74854-0.84779-0.20139-0.04249 0.66696-0.56870
  -2  -2   3  161.20    6.10 331-0.71053 0.61128-0.16417-0.07971-0.71756 0.81582
  -2  -2   3  144.70    6.00 380 0.33611-0.43536 0.09554-0.33942 0.95201-0.85375
  -2  -2   3  149.70    6.30 450-0.22606 0.12681 0.31754-0.56141 0.90899-0.81073
   2  -2  -3  168.10    6.30 168 0.74931-0.65006-0.13334-0.11054 0.68387-0.78213
   2  -2  -3  161.80    6.00 331-0.71063 0.80988-0.16377-0.08011-0.71755 0.61929
   2   2  -2  218.70    7.70 158 0.73510-0.63419 0.03920 0.20468 0.71133-0.77517
   2   2  -2  208.00    7.90 357-0.74200 0.84290 0.28894-0.04506-0.63986 0.57601
   2   2  -2  191.00    7.20 367 0.51601-0.41511 0.17541 0.06847 0.86223-0.92607
   2   2  -2  209.30    7.70 440-0.22894 0.32984 0.48518-0.24130 0.83195-0.89579
  -2   2   2  211.60    7.90 146 0.68814-0.78904 0.24462-0.00074 0.71534-0.65150
  -2   2   2  219.50    8.10 342-0.74383 0.64293 0.03297 0.21091-0.70248 0.76632
  -2   2   2  188.80    8.40 480-0.17788 0.07697-0.19315 0.43703 0.95526-0.89142
  -2  -2   2  212.70    7.90 177 0.74198-0.84289-0.28893 0.04505 0.63988-0.57604
  -2  -2   2  207.80    7.60 338-0.73511 0.63421-0.03918-0.20469-0.71131 0.77515
  -2  -2   2  194.70    7.40 389 0.20458-0.30549 0.03863-0.28250 0.98678-0.92294
  -2  -2   2  218.90    7.90 457-0.22037 0.11946 0.20741-0.45128 0.94144-0.87760
   2  -2  -2  212.70    8.20 162 0.74382-0.64292-0.03298-0.21090 0.70250-0.76634
   2  -2  -2  205.80    7.60 326-0.68816 0.78906-0.24463 0.00075-0.71532 0.65148
   2  -2  -2  205.30    8.20 496-0.13109 0.23200-0.45508 0.21120 0.87344-0.93728
   2   2  -1  135.90    5.60   3-0.72960 0.83216 0.37182-0.12795-0.60831 0.57889
   2   2  -1  132.60    5.60 165 0.74707-0.64452-0.07512 0.31900 0.69558-0.72500
   2   2  -1  127.20    5.00 377 0.38079-0.27823 0.11514 0.12874 0.93468-0.96410
   2   2  -1  128.40    5.40 447-0.22773 0.33028 0.36874-0.12486 0.88924-0.91866
  -2   2   1  132.00    5.30 141 0.65928-0.76184 0.32777-0.08389 0.70755-0.67813
  -2   2   1  130.40    5.70 337-0.73091 0.62836-0.06567 0.30955-0.71360 0.74302
  -2   2   1  124.80    5.40 473-0.19404 0.09149-0.07358 0.31746 0.96779-0.93837
  -2  -2   1  138.50    5.50 183 0.72959-0.83214-0.37181 0.12794 0.60833-0.57891
  -2  -2   1  132.50    5.30 345-0.74709 0.64453 0.07513-0.31901-0.69556 0.72498
  -2  -2   1  128.70    5.40 464-0.21046 0.10790 0.07994-0.32381 0.96311-0.93369
   2  -2  -1  138.60    6.10 157 0.73090-0.62834 0.06567-0.30954 0.71361-0.74303
   2  -2  -1  132.30    5.50 321-0.65930 0.76185-0.32778 0.08390-0.70753 0.67811
   2  -2  -1  124.90    5.20 489-0.15351 0.25606-0.34122 0.09734 0.91893-0.94835
   2   2   0   -2.00    1.50   7-0.71224 0.81645 0.44854-0.20466-0.57349 0.57849
   2   2   0    1.20    1.40 171 0.74926-0.64506-0.17596 0.41983 0.67369-0.66869
   2   2   0   -1.20    1.40 387 0.22578-0.12158 0.04773 0.19615 0.98272-0.97772
   2   2   0   -5.10    1.70 455-0.22229 0.32650 0.23919 0.00469 0.93343-0.92843
  -2   2   0   -2.50    1.50 136 0.62413-0.72833 0.41089-0.16701 0.69374-0.69875
  -2   2   0    0.20    2.10 331-0.71159 0.60738-0.15986 0.40373-0.71753 0.71253
  -2   2   0   -1.60    1.60 466-0.20815 0.10394 0.05526 0.18861 0.96542-0.97042
  -2  -2   0   -0.90    1.60 187 0.71223-0.81644-0.44853 0.20466 0.57351-0.57851
  -2  -2   0   -1.60    1.40 351-0.74928 0.64507 0.17596-0.41984-0.67367 0.66867
  -2  -2   0   -3.30    1.60 472-0.19562 0.09141-0.06061-0.18326 0.96829-0.97329
   2  -2   0    0.80    2.20 151 0.71157-0.60736 0.15985-0.40372 0.71755-0.71255
   2  -2   0    0.80    1.60 316-0.62414 0.72835-0.41089 0.16702-0.69373 0.69873
   2  -2   0   -1.40    1.90 482-0.17405 0.27825-0.21857-0.02530 0.95072-0.94571
   2   2   1   -2.30    1.70  12-0.69093 0.79679 0.51830-0.27442-0.53655 0.57597
   2   2   1   -0.40    1.90 176 0.74465-0.63879-0.26241 0.50629 0.64873-0.60931
   2   2   1   -3.90    1.80 463-0.21247 0.31832 0.10256 0.14131 0.96046-0.92103
  -2   2  -1    1.70    1.60 130 0.58321-0.68907 0.49165-0.24778 0.67388-0.71330
  -2   2  -1   -1.20    1.70 326-0.68732 0.58147-0.24729 0.49117-0.71516 0.67574
  -2   2  -1   -3.20    1.90 458-0.21903 0.11317 0.18726 0.05662 0.94596-0.98539
  -2  -2  -1   -0.80    1.70 192 0.69092-0.79677-0.51829 0.27442 0.53657-0.57599
  -2  -2  -1   -1.30    1.50 356-0.74467 0.63881 0.26242-0.50629-0.64871 0.60929
  -2  -2  -1   -1.00    2.00 481-0.17585 0.07000-0.20669-0.03718 0.95292-0.99235
   2  -2   1    5.60    1.80 146 0.68731-0.58145 0.24729-0.49116 0.71518-0.67575
   2  -2   1    3.70    1.60 310-0.58323 0.68909-0.49166 0.24778-0.67386 0.71328
   2  -2   1   -3.70    1.80 474-0.19165 0.29751-0.09278-0.15110 0.96674-0.92732
   2   2   2   46.40    3.00  17-0.66666 0.77417 0.58090-0.33703-0.49848 0.57233
   2   2   2   42.70    2.50 180 0.73587-0.62836-0.33499 0.57887 0.62309-0.54925
   2   2   2   41.40    2.80 471-0.19883 0.30634-0.03319 0.27706 0.96880-0.89496
  -2   2  -2   44.70    2.70 125 0.53748-0.64499 0.56801-0.32414 0.64836-0.72220
  -2   2  -2   42.90    3.00 321-0.65983 0.55232-0.32639 0.57026-0.70771 0.63387
  -2   2  -2   45.10    2.60 450-0.22598 0.11847 0.31556-0.07168 0.90970-0.98354
  -2  -2  -2   45.50    2.80 197 0.66665-0.77416-0.58090 0.33703 0.49850-0.57235
  -2  -2  -2   40.90    2.70 489-0.15208 0.04457-0.34901 0.10514 0.91633-0.99018
  -2  -2  -2   40.00    2.40 503 0.59171-0.69922-0.57538 0.33151 0.59238-0.66623
   2  -2   2   41.80    2.80 141 0.65981-0.55230 0.32639-0.57026 0.70773-0.63389
   2  -2   2   41.70    2.50 305-0.53749 0.64501-0.56801 0.32414-0.64834 0.72219
   2  -2   2   41.60    2.80 467-0.20563 0.31314 0.02982-0.27370 0.96718-0.89334
   2   2   3  391.20   14.00  21-0.64031 0.74947 0.63659-0.39271-0.46008 0.56834
   2   2   3  389.80   13.00 184 0.72497-0.61581-0.39498 0.63886 0.59842-0.49015
   2   2   3  380.70   13.10 478-0.18262 0.29178-0.16033 0.40421 0.96014-0.85188
  -2   2  -3  379.60   13.90 317-0.63079 0.52163-0.39632 0.64019-0.69661 0.58835
  -2   2  -3  371.40   13.20 443-0.22888 0.11972 0.43421-0.19034 0.85926-0.96752
  -2  -2  -3  384.30   13.30   4-0.72499 0.61583 0.39498-0.63885-0.59840 0.49013
  -2  -2  -3  392.30   13.20 201 0.64029-0.74945-0.63659 0.39271 0.46009-0.56836
  -2  -2  -3  380.40   13.40 498-0.12588 0.01672-0.47921 0.23533 0.86159-0.96985
  -2  -2  -3  361.80   13.00 510 0.48613-0.59529-0.63824 0.39437 0.61957-0.72783
   2  -2   3  378.00   14.10 137 0.63078-0.52161 0.39632-0.64019 0.69663-0.58836
   2  -2   3  376.40   14.00 461-0.21584 0.32500 0.14368-0.38755 0.95433-0.84606
   2   2   4  163.60    6.50  25-0.61257 0.72339 0.68582-0.44195-0.42188 0.56457
   2   2   4  165.10    6.10 187 0.71343-0.60261-0.44399 0.68787 0.57573-0.43305
   2   2   4  151.60    6.00 485-0.16530 0.27612-0.27336 0.51724 0.93858-0.79589
  -2   2  -4  159.00    6.20 313-0.60169 0.49088-0.45694 0.70082-0.68324 0.54055
  -2   2  -4  155.10    6.60 436-0.22813 0.11731 0.53934-0.29546 0.79872-0.94140
  -2  -2  -4  164.20    6.50   7-0.71344 0.60263 0.44399-0.68786-0.57572 0.43303
  -2  -2  -4  162.20    6.70 205 0.61256-0.72337-0.68583 0.44195 0.42190-0.56459
  -2  -2  -4  150.30    5.70 519 0.35468-0.46549-0.69791 0.45404 0.63849-0.78118
   2  -2   4  165.50    6.60 133 0.60167-0.49086 0.45694-0.70082 0.68325-0.54057
   2  -2   4  156.90    6.70 295-0.43630 0.54711-0.70174 0.45787-0.58350 0.72618
   2  -2   4  161.00    7.00 455-0.22262 0.33344 0.24506-0.48894 0.93183-0.78915
   2   2   5  234.40    8.50  28-0.58400 0.69647 0.72919-0.48532-0.38429 0.56139
   2   2   5  221.60    8.20 190 0.70220-0.58973-0.48366 0.72754 0.55558-0.37847
   2   2   5  219.20    8.60 491-0.14821 0.26068-0.36975 0.61362 0.90907-0.73196
  -2   2  -5  245.00    9.10 110 0.38322-0.49569 0.75762-0.51374 0.54614-0.72324
  -2   2  -5  229.10    9.10 309-0.57369 0.46122-0.50865 0.75252-0.66879 0.49168
  -2   2  -5  231.90    9.30 430-0.22445 0.11198 0.62938-0.38550 0.73235-0.90946
  -2  -2  -5  243.90    8.50  10-0.70222 0.58975 0.48366-0.72753-0.55556 0.37846
  -2  -2  -5  211.20    8.70 208 0.58399-0.69645-0.72920 0.48532 0.38430-0.56141
  -2  -2  -5  209.40    7.90 528 0.19790-0.31037-0.74706 0.50318 0.64338-0.82049
   2  -2   5  233.80    8.90 129 0.57367-0.46120 0.50865-0.75252 0.66881-0.49170
   2  -2   5  218.40    8.80 290-0.38324 0.49571-0.75762 0.51374-0.54612 0.72323
   2  -2   5  218.10    9.00 449-0.22661 0.33908 0.33238-0.57625 0.90359-0.72648
   2   2   6   84.10    4.00  32-0.55499 0.66911 0.76732-0.52345-0.34751 0.55904
   2   2   6   78.30    4.10 192 0.69188-0.57776-0.51549 0.75937 0.53816-0.32663
   2   2   6   74.10    3.90 496-0.13228 0.24639-0.44949 0.69337 0.87607-0.66454
  -2   2  -6   82.00    4.00 105 0.32992-0.44404 0.80598-0.56211 0.50674-0.71826
  -2   2  -6   76.80    3.80 306-0.54762 0.43350-0.55215 0.79603-0.65424 0.44271
  -2   2  -6   81.10    3.90 424-0.21864 0.10452 0.70460-0.46073 0.66381-0.87533
  -2  -2  -6   80.90    4.20  12-0.69190 0.57778 0.51549-0.75936-0.53814 0.32662
  -2  -2  -6   76.10    4.20 212 0.55497-0.66909-0.76733 0.52345 0.34753-0.55906
  -2  -2  -6   79.30    3.50 539 0.02120-0.13531-0.77748 0.53360 0.62885-0.84037
   2  -2   6   86.00    4.30 126 0.54760-0.43348 0.55216-0.79603 0.65425-0.44273
   2  -2   6   75.70    3.80 285-0.32994 0.44406-0.80598 0.56211-0.50672 0.71825
   2  -2   6   80.70    4.60 445-0.22852 0.34264 0.40574-0.64962 0.87297-0.66145
   2   2   7  254.50    9.20  35-0.52582 0.64159 0.80079-0.55692-0.31169 0.55764
   2   2   7  244.30    9.10 194 0.68280-0.56703-0.54077 0.78465 0.52347-0.27753
   2   2   7  236.90    8.40 503 0.59865-0.48288-0.57070 0.81457 0.59015-0.34420
  -2   2  -7  229.40    9.30 304-0.52400 0.40823-0.58834 0.83221-0.64029 0.39435
  -2   2  -7  247.60   10.40 418-0.21140 0.09563 0.76641-0.52253 0.59573-0.84167
  -2  -2  -7  264.60    9.30  14-0.68282 0.56705 0.54077-0.78464-0.52346 0.27751
  -2  -2  -7  255.00    9.20 215 0.52580-0.64157-0.80080 0.55693 0.31171-0.55765
  -2  -2  -7  231.50    8.90 549-0.16482 0.04905-0.78249 0.53861 0.59186-0.83780
   2  -2   7  247.50   10.00 124 0.52398-0.40821 0.58834-0.83222 0.64031-0.39436
   2  -2   7  246.60   10.10 441-0.22901 0.34478 0.46633-0.71021 0.84248-0.59653
   2   2   8   31.40    2.80  38-0.49666 0.61408 0.83015-0.58628-0.27687 0.55724
   2   2   8   24.20    2.90 195 0.67510-0.55768-0.56060 0.80447 0.51140-0.23104
   2   2   8   32.40    1.90 507 0.53591-0.41848-0.61047 0.85435 0.60825-0.32788
  -2   2  -8   27.70    2.50  97 0.22552-0.34295 0.88158-0.63770 0.42502-0.70539
  -2   2  -8   28.10    2.60 302-0.50312 0.38570-0.61812 0.86200-0.62743 0.34706
  -2   2  -8   32.50    2.50 414-0.20331 0.08588 0.81663-0.57276 0.52978-0.81015
  -2  -2  -8   26.30    2.70 218 0.49664-0.61406-0.83016 0.58629 0.27688-0.55725
  -2  -2  -8   28.60    1.80 560-0.34646 0.22904-0.75948 0.51560 0.53334-0.81371
   2  -2   8   26.40    2.50 122 0.50310-0.38567 0.61813-0.86200 0.62744-0.34708
   2  -2   8   26.30    2.50 277-0.22555 0.34297-0.88158 0.63770-0.42501 0.70538
   2  -2   8   34.50    2.90 438-0.22860 0.34602 0.51581-0.75968 0.81372-0.53335
   2   2   9  120.60    5.70  41-0.46765 0.58673 0.85588-0.61200-0.24305 0.55784
   2   2   9  120.50    5.40 196 0.66880-0.54973-0.57585 0.81972 0.50177-0.18698
   2   2   9  112.00    4.30 511 0.47295-0.35387-0.64509 0.88896 0.62216-0.30737
  -2   2  -9  119.70    5.50  93 0.17540-0.29448 0.90991-0.66603 0.38389-0.69868
  -2   2  -9  108.30    5.40 409-0.19475 0.07567 0.85717-0.61330 0.46689-0.78168
  -2  -2  -9  133.00    5.70  16-0.66882 0.54975 0.57584-0.81971-0.50175 0.18697
  -2  -2  -9  116.40    6.00 221 0.46763-0.58670-0.85588 0.61201 0.24306-0.55785
   2  -2   9  118.60    5.60 120 0.48503-0.36596 0.64238-0.88626 0.61596-0.30117
   2  -2   9  104.20    5.10 273-0.17543 0.29450-0.90990 0.66603-0.38388 0.69867
   2  -2   9  109.60    5.60 435-0.22768 0.34676 0.55589-0.79977 0.78762-0.47283
   2   2  10  113.00    5.30  43-0.43886 0.55959 0.87838-0.63450-0.21020 0.55941
   2   2  10  112.20    5.50 197 0.66388-0.54316-0.58725 0.83112 0.49436-0.14515
   2   2  10  112.50    4.30 515 0.41227-0.29155-0.67404 0.91792 0.63203-0.28282
  -2   2 -10  113.30    5.30  89 0.12703-0.24776 0.93274-0.68887 0.34313-0.69234
  -2   2 -10  115.70    5.70 405-0.18600 0.06528 0.88975-0.64587 0.40743-0.75664
  -2  -2 -10  117.20    5.80  17-0.66390 0.54318 0.58724-0.83111-0.49434 0.14514
  -2  -2 -10  113.60    6.30 223 0.43884-0.55956-0.87838 0.63451 0.21022-0.55943
   2  -2  10  115.20    5.80 118 0.46976-0.34903 0.66189-0.90577 0.60602-0.25681
   2  -2  10  114.40    6.10 433-0.22652 0.34725 0.58819-0.83206 0.76459-0.41538
   2   2  11   85.60    4.40  46-0.41032 0.53270 0.89801-0.65414-0.17828 0.56191
   2   2  11   79.60    4.40 198 0.66026-0.53788-0.59538 0.83925 0.48896-0.10533
   2   2  11   86.00    3.50 519 0.35609-0.23371-0.69737 0.94124 0.63837-0.25474
  -2   2 -11   88.80    4.90  86 0.08053-0.20290 0.95070-0.70683 0.30299-0.68662
  -2   2 -11   79.50    4.60 402-0.17725 0.05487 0.91581-0.67193 0.35146-0.73509
  -2  -2 -11   85.90    5.20  18-0.66028 0.53790 0.59537-0.83924-0.48895 0.10532
  -2  -2 -11   76.40    4.50 226 0.41030-0.53268-0.89802 0.65414 0.17830-0.56193
   2  -2  11   75.90    4.40 266-0.08055 0.20293-0.95070 0.70683-0.30298 0.68661
   2  -2  11   82.50    5.10 431-0.22530 0.34768 0.61407-0.85794 0.74473-0.36110
   2   2  12    0.40    2.10  49-0.38206 0.50609 0.91508-0.67121-0.14723 0.56528
   2   2  12   -2.80    2.50 198 0.65783-0.53380-0.60070 0.84458 0.48538-0.06732
   2   2  12    0.00    1.00 522 0.30606-0.18203-0.71554 0.95941 0.64192-0.22387
  -2   2 -12   -0.30    2.10 398-0.16860 0.04457 0.93656-0.69269 0.29884-0.71689
  -2  -2 -12    5.20    2.80  18-0.65785 0.53382 0.60069-0.84457-0.48536 0.06731
  -2  -2 -12   -0.50    2.20 229 0.38204-0.50607-0.91509 0.67122 0.14724-0.56530
   2  -2  12    3.60    2.50 116 0.44707-0.32304 0.68931-0.93319 0.59087-0.17281
   2  -2  12    0.60    2.50 429-0.22413 0.34816 0.63469-0.87856 0.72795-0.30989
   2   2  13   52.00    3.90  51-0.35407 0.47975 0.92985-0.68597-0.11699 0.56946
   2   2  13   43.10    4.00 198 0.65649-0.53081-0.60360 0.84747 0.48341-0.03094
   2   2  13   45.70    2.40 524 0.26319-0.13750-0.72927 0.97314 0.64349-0.19102
  -2   2 -13   48.10    3.60  79-0.00680-0.11889 0.97416-0.73028 0.22518-0.67765
  -2   2 -13   38.50    3.60 295-0.43934 0.31365-0.69828 0.94215-0.58558 0.13311
  -2   2 -13   49.80    3.90 395-0.16011 0.03442 0.95297-0.70910 0.24934-0.70181
  -2  -2 -13   53.90    4.20  18-0.65651 0.53083 0.60359-0.84746-0.48340 0.03093
  -2  -2 -13   45.80    4.00 231 0.35404-0.47973-0.92985 0.68598 0.11700-0.56947
   2  -2  13   47.00    3.70 115 0.43931-0.31363 0.69828-0.94216 0.58559-0.13312
   2  -2  13   48.80    3.80 259 0.00677 0.11892-0.97416 0.73028-0.22517 0.67765
   2   2  14  162.10    8.30  54-0.32633 0.45367 0.94251-0.69864-0.08749 0.57439
   2   2  14  163.80    8.40 198 0.65614-0.52880-0.60436 0.84823 0.48289 0.00400
   2   2  14  157.90    6.60 526 0.22792-0.10058-0.73933 0.98321 0.64380-0.15691
  -2   2 -14  189.10    8.10  76-0.04770-0.07964 0.98059-0.73672 0.18765-0.67454
  -2   2 -14  159.80    8.60 295-0.43373 0.30639-0.70464 0.94852-0.58174 0.09484
  -2   2 -14  158.80    8.80 393-0.15180 0.02447 0.96580-0.72193 0.20267-0.68957
  -2  -2 -14  176.90    8.30  18-0.65616 0.52882 0.60435-0.84822-0.48288-0.00401
  -2  -2 -14  161.50    8.80 234 0.32631-0.45364-0.94252 0.69865 0.08750-0.57440
   2  -2  14  168.70    8.80 115 0.43370-0.30637 0.70465-0.94853 0.58175-0.09485
   2  -2  14  164.50    8.00 256 0.04767 0.07967-0.98060 0.73672-0.18764 0.67454
   2   2  15   48.90    4.00  56-0.29884 0.42783 0.95327-0.70939-0.05868 0.58000
   2   2  15   55.70    4.90 198 0.65666-0.52768-0.60323 0.84710 0.48366 0.03765
   2   2  15   49.40    2.90 528 0.20027-0.07129-0.74648 0.99035 0.64344-0.12213
  -2   2 -15   55.80    4.00  73-0.08687-0.04212 0.98402-0.74015 0.15106-0.67237
  -2   2 -15   45.30    4.00 294-0.43008 0.30109-0.70873 0.95260-0.57923 0.05791
  -2  -2 -15   54.80    4.30  18-0.65669 0.52770 0.60321-0.84709-0.48365-0.03766
  -2  -2 -15   54.90    4.20 236 0.29882-0.42780-0.95328 0.70940 0.05869-0.58001
   2  -2  15   51.00    4.10 114 0.43005-0.30107 0.70873-0.95261 0.57924-0.05792
   2  -2  15   47.10    4.00 253 0.08684 0.04215-0.98403 0.74015-0.15105 0.67237
   2  -2  15   47.80    4.50 426-0.22141 0.35039 0.67331-0.91719 0.69399-0.17268
   2   2  16  370.90   17.50  58-0.27157 0.40221 0.96226-0.71838-0.03050 0.58623
   2   2  16  351.20   15.90 198 0.65797-0.52734-0.60039 0.84427 0.48559 0.07015
   2   2  16  331.80   13.80 529 0.18003-0.04940-0.75129 0.99517 0.64285-0.08711
  -2   2 -16  374.20   15.50  70-0.12440-0.00623 0.98476-0.74089 0.11539-0.67112
  -2   2 -16  332.10   17.40 294-0.42823 0.29759-0.71079 0.95466-0.57795 0.02221
  -2  -2 -16  367.00   17.40  18-0.65800 0.52736 0.60038-0.84425-0.48558-0.07016
  -2  -2 -16  329.10   15.10 238 0.27154-0.40218-0.96227 0.71839 0.03051-0.58624
   2  -2  16  360.40   16.70 114 0.42820-0.29756 0.71079-0.95467 0.57795-0.02222
   2  -2  16  336.80   15.40 250 0.12437 0.00626-0.98477 0.74089-0.11538 0.67112
   2  -2  16  337.20   16.90 426-0.22082 0.35146 0.68045-0.92433 0.68732-0.13159
   2   2  17  184.60    9.80  60-0.24449 0.37678 0.96961-0.72574-0.00289 0.59304
   2   2  17  185.90   10.00 198 0.65998-0.52769-0.59600 0.83988 0.48854 0.10161
   2   2  17  185.30    7.40 530 0.16686-0.03457-0.75425 0.99812 0.64231-0.05216
  -2   2 -17  200.60   10.40  67-0.16041 0.02812 0.98308-0.73921 0.08061-0.67076
  -2   2 -17  175.30   10.20 294-0.42801 0.29572-0.71103 0.95491-0.57779-0.01236
  -2  -2 -17  196.00   10.00  18-0.66000 0.52771 0.59599-0.83986-0.48853-0.10162
  -2  -2 -17  182.20    9.40 240 0.24446-0.37675-0.96962 0.72574 0.00290-0.59305
   2  -2  17  184.00   10.30 114 0.42798-0.29569 0.71104-0.95492 0.57780 0.01235
   2  -2  17  198.10   10.90 425-0.22040 0.35269 0.68544-0.92931 0.68260-0.09244
   2   2  18   52.70    4.90  62-0.21757 0.35151 0.97543-0.73155 0.02420 0.60038
   2   2  18   53.00    3.10 530 0.16039-0.02645-0.75564 0.99952 0.64201-0.01743
  -2   2 -18   55.60    4.50  64-0.19497 0.06103 0.97920-0.73533 0.04667-0.67125
  -2   2 -18   53.50    4.50 294-0.42927 0.29533-0.70962 0.95350-0.57867-0.04591
  -2  -2 -18   54.20    4.60  17-0.66261 0.52866 0.59017-0.83405-0.49241-0.13217
  -2  -2 -18   46.70    4.60 242 0.21754-0.35149-0.97543 0.73156-0.02419-0.60039
   2  -2  18   51.10    4.40 114 0.42924-0.29530 0.70963-0.95351 0.57868 0.04590
   2  -2  18   48.10    4.90 244 0.19494-0.06100-0.97921 0.73533-0.04667 0.67125
   2  -2  18   46.60    5.30 425-0.22012 0.35407 0.68856-0.93244 0.67960-0.05503
   2   2  19    4.70    3.10  65-0.19079 0.32639 0.97979-0.73592 0.05081 0.60819
   2   2  19    3.70    1.70 530 0.16035-0.02476-0.75565 0.99953 0.64200 0.01699
  -2   2 -19   12.80    3.40  62-0.22821 0.09261 0.97330-0.72943 0.01354-0.67253
  -2   2 -19    3.00    2.50 295-0.43190 0.29631-0.70669 0.95057-0.58048-0.07852
  -2  -2 -19    5.20    3.10  17-0.66574 0.53015 0.58303-0.82690-0.49710-0.16189
  -2  -2 -19    1.30    3.00 245 0.19077-0.32636-0.97980 0.73592-0.05080-0.60820
   2  -2  19    9.70    3.10 115 0.43187-0.29628 0.70670-0.95058 0.58049 0.07851
   2   2  20   60.70    5.50  67-0.16412 0.30137 0.98277-0.73890 0.07698 0.61643
  -2   2 -20   59.60    5.70  59-0.26020 0.12295 0.96553-0.72166-0.01886-0.67456
  -2  -2 -20   58.80    6.20  16-0.66934 0.53209 0.57462-0.81849-0.50254-0.19088
  -2  -2 -20   48.90    4.70 247 0.16410-0.30134-0.98278 0.73890-0.07698-0.61644
   2  -2  20   57.80    6.20 115 0.43574-0.29849 0.70235-0.94623 0.58315 0.11027
   2  -2  20   67.50    6.00 425-0.21999 0.35723 0.69014-0.93401 0.67808 0.01534
   2   2  21    1.40    3.50  69-0.13754 0.27643 0.98443-0.74055 0.10277 0.62507
  -2   2 -21    9.60    3.60  56-0.29103 0.15213 0.95601-0.71214-0.05057-0.67727
  -2   2 -21    5.70    3.10 295-0.44077 0.30188-0.69663 0.94051-0.58656-0.14128
  -2  -2 -21    4.20    3.40  15-0.67333 0.53443 0.56501-0.80888-0.50863-0.21921
  -2  -2 -21    0.20    3.10 249 0.13751-0.27640-0.98443 0.74056-0.10276-0.62508
   2  -2  21    7.60    3.10 115 0.44074-0.30185 0.69664-0.94052 0.58657 0.14127
   2  -2  21   16.40    4.50 425-0.22009 0.35899 0.68894-0.93281 0.67924 0.04860
   2   2  22    4.10    3.70  71-0.11100 0.25155 0.98479-0.74091 0.12819 0.63407
  -2  -2 -22    0.80    3.60  15-0.67764 0.53709 0.55424-0.79811-0.51531-0.24695
  -2  -2 -22    4.00    3.50 251 0.11097-0.25152-0.98479 0.74092-0.12819-0.63407
   2  -2  22   -4.30    3.90 116 0.44680-0.30625 0.68963-0.93351 0.59068 0.17158
   2  -2  22    8.00    4.40 425-0.22030 0.36085 0.68658-0.93046 0.68150 0.08076
   2   2  23   11.40    4.00  73-0.08449 0.22669 0.98389-0.74002 0.15330 0.64338
  -2   2 -23    3.70    3.20 297-0.45384 0.31164-0.68134 0.92521-0.59541-0.20127
  -2  -2 -23    5.70    3.70 253 0.08446-0.22666-0.98390 0.74002-0.15329-0.64339
   2  -2  23   -3.00    4.70 426-0.22059 0.36279 0.68318-0.92705 0.68475 0.11193
   2   2  24    7.50    5.00 392-0.15019 0.29405 0.96796-0.72408 0.19381 0.63729
  -2   2 -24   -1.90    3.00 297-0.46176 0.31791-0.67179 0.91567-0.60070-0.23041
   2  -2  24    0.50    4.90 426-0.22096 0.36481 0.67880-0.92267 0.68888 0.14222
   2   2  25   25.70    5.80 394-0.15540 0.30091 0.96060-0.71672 0.22271 0.64281
  -2   2 -25   31.50    5.10 298-0.47050 0.32500-0.66099 0.90486-0.60648-0.25904
   2  -2  25   19.90    6.20 426-0.22139 0.36690 0.67350-0.91738 0.69381 0.17171
   2   3 -24    4.70    3.20 323-0.67115 0.73571-0.29571 0.66152-0.71122-0.10988
[truncated: 1,916,724 more chars]
