# Supplementary material for: 2-{3-Methyl-2-[(2Z)-pent-2-en-1-yl]cyclo­pent-2-en-1-yl­idene}-N-phenylhydrazinecarbo­thio­amide
Source: IUCrdata. 2023 Nov 14;8(Pt 11):x230971. doi: 10.1107/S2414314623009719 (PMC10833128; doi:10.1107/S2414314623009719)
Supplement: Supplementary file 2 [file x-08-x230971-Isup2.hkl]

data_I                                                                          
_shelx_title '    shelx in P 21/n'                                              
_shelx_refln_list_code          4                                               
_shelx_F_calc_maximum      203.38                                               
_exptl_crystal_F_000       672.00                                               
_reflns_d_resolution_high  0.7705                                               
                                                                                
loop_                                                                           
 _space_group_symop_operation_xyz                                               
 'x, y, z'                                                                      
 '-x+1/2, y+1/2, -z+1/2'                                                        
 '-x, -y, -z'                                                                   
 'x-1/2, -y-1/2, z-1/2'                                                         
                                                                                
_cell_length_a    13.6565                                                       
_cell_length_b     5.8286                                                       
_cell_length_c    20.6721                                                       
_cell_angle_alpha  90.000                                                       
_cell_angle_beta   92.751                                                       
_cell_angle_gamma  90.000                                                       
                                                                                
_shelx_F_squared_multiplier     1.000                                           
                                                                                
loop_                                                                           
 _refln_index_h                                                                 
 _refln_index_k                                                                 
 _refln_index_l                                                                 
 _refln_F_squared_calc                                                          
 _refln_F_squared_meas                                                          
 _refln_F_squared_sigma                                                         
 _refln_observed_status                                                         
   2   0   0        809.77        787.26        18.03 o                         
   4   0   0      16350.57      16180.26       241.67 o                         
   6   0   0        947.83        836.12        13.67 o                         
   8   0   0       1158.14       1206.60        19.18 o                         
  10   0   0        933.08        934.34        16.65 o                         
  12   0   0          0.06          2.69         6.83 o                         
  14   0   0        572.88        627.43        58.70 o                         
  16   0   0          0.13         11.74        16.86 o                         
   1   1   0       1032.66        945.33        13.26 o                         
   2   1   0       1892.15       1905.77        18.29 o                         
   3   1   0        109.01        110.97         2.37 o                         
   4   1   0        280.96        286.06         4.00 o                         
   5   1   0         68.42         81.20         3.05 o                         
   6   1   0       1012.62       1082.86        13.79 o                         
   7   1   0        144.87        136.60         4.56 o                         
   8   1   0         74.00         77.33         3.53 o                         
   9   1   0        186.36        191.83         4.71 o                         
  10   1   0        699.70        686.12        11.88 o                         
  11   1   0        297.49        283.11         6.29 o                         
  12   1   0         34.74         20.91         4.67 o                         
  13   1   0       1126.52       1130.23        28.23 o                         
  14   1   0         35.67         42.58         7.60 o                         
  15   1   0        202.30        232.45        17.03 o                         
  16   1   0          0.24        -11.15        11.15 o                         
  17   1   0         16.88         34.46        19.84 o                         
   0   2   0       1793.90       1748.18        23.65 o                         
   1   2   0        706.69        692.09         7.95 o                         
   2   2   0          0.33         -2.49         2.49 o                         
   3   2   0        118.39        139.88         3.37 o                         
   4   2   0         94.96        143.48         3.23 o                         
   5   2   0         42.21         54.73         2.76 o                         
   6   2   0       2381.36       2426.35        24.82 o                         
   7   2   0         54.06         40.05         2.99 o                         
   8   2   0        197.89        197.39         4.27 o                         
   9   2   0         90.35        109.71         3.97 o                         
  10   2   0        106.41        120.21         4.65 o                         
  11   2   0         10.16         10.77         4.24 o                         
  12   2   0         87.37         81.93         4.69 o                         
  13   2   0          8.34         21.13         6.40 o                         
  14   2   0         64.39         48.57         8.25 o                         
  15   2   0         30.80         28.74         9.56 o                         
  16   2   0        258.39        298.07        25.98 o                         
  17   2   0          0.03        -14.46        17.87 o                         
   1   3   0        711.75        684.24         9.14 o                         
   2   3   0        359.96        411.78         6.11 o                         
   3   3   0        933.67        935.80        10.78 o                         
   4   3   0         20.81         42.97         3.48 o                         
   5   3   0        556.52        508.18         7.28 o                         
   6   3   0         79.03         94.10         3.98 o                         
   7   3   0        919.03        918.61        10.48 o                         
   8   3   0         93.29         94.89         3.99 o                         
   9   3   0         15.03         10.15         3.47 o                         
  10   3   0        225.11        226.71         6.81 o                         
  11   3   0       1246.32       1299.37        17.01 o                         
  12   3   0        387.59        382.58        14.63 o                         
  13   3   0          0.12          3.30         7.16 o                         
  14   3   0         53.07         55.50         9.78 o                         
  15   3   0        219.30        246.37        42.41 o                         
  16   3   0          1.43         -6.33        12.57 o                         
   0   4   0        689.49        705.49        14.40 o                         
   1   4   0         31.10         37.96         3.89 o                         
   2   4   0        396.52        441.52         7.29 o                         
   3   4   0        490.04        511.05         7.97 o                         
   4   4   0       1875.16       1883.30        20.25 o                         
   5   4   0         47.47         45.87         5.14 o                         
   6   4   0         22.20         23.31         4.23 o                         
   7   4   0         86.84         99.63         5.55 o                         
   8   4   0         54.50         57.76         4.35 o                         
   9   4   0         42.55         41.45         5.29 o                         
  10   4   0         71.51         70.08         6.50 o                         
  11   4   0         66.67         61.76         5.85 o                         
  12   4   0         16.31         19.67         6.66 o                         
  13   4   0        298.59        345.15        49.23 o                         
  14   4   0         10.92         25.20        18.55 o                         
  15   4   0          1.24        -36.31        36.31 o                         
   1   5   0         21.20         19.33         5.55 o                         
   2   5   0        119.24        111.81         5.22 o                         
   3   5   0        774.31        806.17        14.06 o                         
   4   5   0        122.62        132.55         5.77 o                         
   5   5   0         14.67         16.40         4.81 o                         
   6   5   0          2.49          4.05         5.26 o                         
   7   5   0        104.28        122.21         6.25 o                         
   8   5   0        258.69        250.74         9.16 o                         
   9   5   0          1.90          7.44         9.31 o                         
  10   5   0          0.91          4.06         9.49 o                         
  11   5   0        241.73        210.72        11.48 o                         
  12   5   0        104.79        135.47        15.86 o                         
  13   5   0          5.34        -11.37        13.79 o                         
   0   6   0         57.34         41.65        15.34 o                         
   1   6   0        558.78        540.13        15.66 o                         
   2   6   0        242.26        252.51        17.08 o                         
   3   6   0         85.79         92.81         9.57 o                         
   4   6   0        238.81        238.54        12.61 o                         
   5   6   0         12.84         15.40         7.39 o                         
   6   6   0         35.26         22.28         7.63 o                         
   7   6   0        218.86        221.66        14.41 o                         
   8   6   0          1.80         -9.65         9.65 o                         
   9   6   0         54.25         33.19        11.61 o                         
  10   6   0        397.36        451.05        36.11 o                         
   1   7   0        198.07        194.72        15.47 o                         
   2   7   0        129.08        104.67        13.46 o                         
   3   7   0          2.79         21.47        10.12 o                         
   4   7   0         27.65         18.72        14.89 o                         
   5   7   0        202.53        234.39        17.83 o                         
   6   7   0          4.72         10.60        11.87 o                         
 -17   0   1       1593.50       1643.13       117.53 o                         
 -15   0   1         57.28         19.40        12.63 o                         
 -13   0   1        199.94        187.21        15.84 o                         
 -11   0   1         65.88         70.36         5.47 o                         
  -9   0   1       1312.75       1371.97        26.87 o                         
  -7   0   1         15.92         15.83         3.32 o                         
  -5   0   1       4328.35       4227.73        66.36 o                         
  -3   0   1        254.03        234.16         7.34 o                         
   3   0   1      10843.37      10385.62       197.02 o                         
   5   0   1       2585.59       2496.80        64.70 o                         
   7   0   1       2585.32       2396.26        44.81 o                         
   9   0   1         29.72         31.20         5.19 o                         
  11   0   1         44.99         59.43         6.82 o                         
  13   0   1        283.46        284.08        10.50 o                         
  15   0   1         30.80         23.62        13.99 o                         
  17   0   1         13.95         15.07        23.18 o                         
 -17   1   1         15.16         -9.97        16.17 o                         
 -16   1   1          2.06         32.07        21.23 o                         
 -15   1   1          6.44          8.15         8.56 o                         
 -14   1   1         42.69         50.26        17.18 o                         
 -13   1   1        231.18        228.51         6.26 o                         
 -12   1   1         51.67         45.71         4.90 o                         
 -11   1   1        117.70        114.34         4.43 o                         
 -10   1   1       1063.81       1100.53        14.34 o                         
  -9   1   1         13.83         15.32         2.92 o                         
  -8   1   1          2.77          1.74         2.70 o                         
  -7   1   1         32.98         37.04         2.68 o                         
  -6   1   1        790.94        762.33         8.01 o                         
  -5   1   1        146.24        139.46         3.11 o                         
  -4   1   1       7663.95       7344.24        61.83 o                         
  -3   1   1       1276.74       1141.23        11.08 o                         
  -2   1   1       1866.18       1777.16        16.31 o                         
  -1   1   1       3197.62       3026.17        26.90 o                         
   0   1   1        296.60        271.08         4.77 o                         
   1   1   1        175.23        179.95         4.41 o                         
   2   1   1       5124.95       5157.74        45.49 o                         
   3   1   1       2141.92       1965.84        18.36 o                         
   4   1   1        403.91        388.13         4.92 o                         
   5   1   1         14.29         16.31         2.67 o                         
   6   1   1       1467.53       1408.51        16.69 o                         
   7   1   1        991.38       1024.55        17.35 o                         
   8   1   1        789.63        777.77        10.24 o                         
   9   1   1         98.97        102.57         4.21 o                         
  10   1   1        573.62        571.42         8.69 o                         
  11   1   1        271.50        274.77         6.86 o                         
  12   1   1        829.15        850.77        14.10 o                         
  13   1   1         27.60         28.19         8.23 o                         
  14   1   1          3.13          7.67         6.42 o                         
  15   1   1          0.52          7.16        13.46 o                         
  16   1   1       1233.94       1457.12        52.09 o                         
  17   1   1        143.14        135.86        21.34 o                         
 -17   2   1         24.29         48.23        32.68 o                         
 -16   2   1         64.41         83.09        12.56 o                         
 -15   2   1        100.98         75.82         9.74 o                         
 -14   2   1         58.15         63.87         8.62 o                         
 -13   2   1        629.04        610.18        14.72 o                         
 -12   2   1         88.77         90.08         4.66 o                         
 -11   2   1        659.47        688.12        10.19 o                         
 -10   2   1          1.63          0.87         4.39 o                         
  -9   2   1        660.03        601.17         8.59 o                         
  -8   2   1          0.78         -2.09         2.75 o                         
  -7   2   1         42.50         44.43         3.19 o                         
  -6   2   1          9.19          2.04         2.74 o                         
  -5   2   1         13.78         25.20         2.53 o                         
  -4   2   1        372.43        405.14         6.88 o                         
  -3   2   1         82.54         63.93         2.93 o                         
  -2   2   1        787.27        734.79         8.46 o                         
  -1   2   1       1639.59       1589.34        15.80 o                         
   0   2   1       2121.55       2004.00        20.48 o                         
   1   2   1       4223.31       4105.97        38.18 o                         
   2   2   1          3.30         -2.75         3.65 o                         
   3   2   1        295.46        302.62         5.24 o                         
   4   2   1        420.01        428.50         5.89 o                         
   5   2   1         74.99         72.07         3.26 o                         
   6   2   1       1108.11       1199.78        14.55 o                         
   7   2   1        602.16        616.81         8.54 o                         
   8   2   1        310.64        333.25         5.41 o                         
   9   2   1          0.18          3.17         2.79 o                         
  10   2   1          4.36          4.33         4.82 o                         
  11   2   1        148.93        130.88         5.04 o                         
  12   2   1         47.34         44.67         5.42 o                         
  13   2   1        198.80        193.63         8.62 o                         
  14   2   1         33.34         24.81         8.58 o                         
  15   2   1          2.69        -10.41        11.63 o                         
  16   2   1          9.51         -8.37        26.59 o                         
  17   2   1         13.84         23.87        15.91 o                         
 -16   3   1        265.68        301.04        20.78 o                         
 -15   3   1          1.49          1.81        13.19 o                         
 -14   3   1          0.24          3.06        10.19 o                         
 -13   3   1         68.13         75.15         6.39 o                         
 -12   3   1        208.81        209.84         9.37 o                         
 -11   3   1          8.15          5.71         4.83 o                         
 -10   3   1        406.53        398.63         9.91 o                         
  -9   3   1        183.16        176.81         4.82 o                         
  -8   3   1         43.46         40.13         4.09 o                         
  -7   3   1         18.47         20.93         4.13 o                         
  -6   3   1        949.13        997.61        11.97 o                         
  -5   3   1        549.66        611.65         7.95 o                         
  -4   3   1         15.30         12.35         3.01 o                         
  -3   3   1        552.86        590.64         7.95 o                         
  -2   3   1          1.04         -0.98         3.45 o                         
  -1   3   1         10.04         15.99         2.57 o                         
   0   3   1        141.94        120.08         3.80 o                         
   1   3   1         85.17         89.77         3.52 o                         
   2   3   1       2307.13       2357.98        23.44 o                         
   3   3   1         25.11         17.28         3.24 o                         
   4   3   1        106.58         88.27         3.56 o                         
   5   3   1         77.06         88.38         4.96 o                         
   6   3   1       1149.23       1098.37        12.99 o                         
   7   3   1       1055.42       1095.84        11.88 o                         
   8   3   1          0.75          2.63         3.20 o                         
   9   3   1         24.25         33.66         3.75 o                         
  10   3   1        375.62        388.22         7.35 o                         
  11   3   1        278.98        273.80         8.82 o                         
  12   3   1        624.67        674.27        16.08 o                         
  13   3   1          0.01         -7.68         7.68 o                         
  14   3   1          7.45         23.83        12.45 o                         
  15   3   1         43.02         48.74        12.04 o                         
  16   3   1        150.82        138.77        16.80 o                         
 -15   4   1        116.44        128.51        16.23 o                         
 -14   4   1         20.08         32.62        11.96 o                         
 -13   4   1          8.46          6.19         9.66 o                         
 -12   4   1        447.81        475.93        15.89 o                         
 -11   4   1          1.58         10.70         6.70 o                         
 -10   4   1         26.52         29.83         5.46 o                         
  -9   4   1        614.62        607.84        11.68 o                         
  -8   4   1        486.17        486.11         8.31 o                         
  -7   4   1         20.96         26.20         4.56 o                         
  -6   4   1       2464.26       2649.36        29.69 o                         
  -5   4   1       1567.56       1616.90        19.38 o                         
  -4   4   1        808.34        831.58        10.86 o                         
  -3   4   1        530.44        509.18         7.93 o                         
  -2   4   1       1090.47       1127.82        13.41 o                         
  -1   4   1       1682.78       1655.89        20.41 o                         
   0   4   1         48.40         54.71         4.48 o                         
   1   4   1        364.76        376.14         6.70 o                         
   2   4   1       1495.94       1504.39        16.92 o                         
   3   4   1        262.23        288.27         6.45 o                         
   4   4   1       1021.56        989.93        12.44 o                         
   5   4   1        497.00        528.20         8.87 o                         
   6   4   1        561.27        555.30         9.08 o                         
   7   4   1        227.40        228.71         6.18 o                         
   8   4   1        675.86        660.89         9.84 o                         
   9   4   1         43.73         45.92         4.98 o                         
  10   4   1          0.38         -1.13         4.88 o                         
  11   4   1          3.37         14.69         8.70 o                         
  12   4   1         18.91         12.70         8.28 o                         
  13   4   1        109.65        104.92        14.05 o                         
  14   4   1         29.09         29.72        14.14 o                         
 -13   5   1          1.79        -15.26        15.26 o                         
 -12   5   1         26.26          7.22        14.11 o                         
 -11   5   1         41.43         40.80         8.93 o                         
 -10   5   1        251.13        238.95        16.60 o                         
  -9   5   1         19.84         11.60         6.66 o                         
  -8   5   1         14.67          8.99         5.27 o                         
  -7   5   1        195.37        175.87         7.24 o                         
  -6   5   1         54.19         54.79         6.12 o                         
  -5   5   1         25.79         24.94         6.78 o                         
  -4   5   1         11.80          6.99         5.07 o                         
  -3   5   1        667.42        678.47        10.48 o                         
  -2   5   1        124.95        120.32         5.93 o                         
  -1   5   1        263.93        286.10         7.72 o                         
   0   5   1        400.67        362.80         8.52 o                         
   1   5   1       1092.22       1093.46        14.48 o                         
   2   5   1         13.80         10.61         4.38 o                         
   3   5   1        981.67        985.96        15.61 o                         
   4   5   1         27.12         21.58         4.64 o                         
   5   5   1        156.27        148.32         6.73 o                         
   6   5   1        244.72        248.34         9.84 o                         
   7   5   1         17.43         21.07         5.18 o                         
   8   5   1        383.06        381.28         9.12 o                         
   9   5   1        169.60        165.70         9.24 o                         
  10   5   1          1.67          2.72         8.76 o                         
  11   5   1          0.20         -6.28        10.58 o                         
  12   5   1         52.91         42.90        14.79 o                         
  13   5   1          0.71          7.17        12.97 o                         
 -10   6   1          0.31         -6.22        11.51 o                         
  -9   6   1          0.03         -2.59         8.86 o                         
  -8   6   1         55.65         28.59        13.39 o                         
  -7   6   1          2.10         -8.23         8.23 o                         
  -6   6   1         37.08         41.80         8.93 o                         
  -5   6   1        251.94        260.88        10.56 o                         
  -4   6   1         48.83         44.17         9.69 o                         
  -3   6   1        175.17        196.59        11.10 o                         
  -2   6   1         24.82          5.05         9.67 o                         
  -1   6   1        149.79        141.93        11.62 o                         
   0   6   1        576.86        557.23        19.52 o                         
   1   6   1         47.95         55.33        12.53 o                         
   2   6   1        222.95        218.08        12.59 o                         
   3   6   1        765.77        778.22        18.50 o                         
   4   6   1        181.92        195.30         9.42 o                         
   5   6   1        682.27        711.60        19.73 o                         
   6   6   1          6.29          3.35         6.75 o                         
   7   6   1         98.79         99.16         8.77 o                         
   8   6   1        109.10        123.20        17.74 o                         
   9   6   1         82.33         70.01        11.22 o                         
  10   6   1         61.10         67.73        15.69 o                         
  -6   7   1         25.09         22.60        12.44 o                         
  -5   7   1          0.51          4.38        11.64 o                         
  -4   7   1         51.15         47.62        13.50 o                         
  -3   7   1        705.57        745.43        30.95 o                         
  -2   7   1          0.00         15.63        13.12 o                         
  -1   7   1          9.94         30.54        11.12 o                         
   0   7   1         59.46         62.34        12.69 o                         
   1   7   1          5.85          4.37        10.46 o                         
   2   7   1        104.66         75.16        16.95 o                         
   3   7   1         27.30         26.73        10.85 o                         
   4   7   1         33.43         15.98        10.92 o                         
   5   7   1         95.95        105.27        11.06 o                         
   6   7   1        121.07        106.69        12.28 o                         
 -16   0   2        820.04        801.83        60.39 o                         
 -14   0   2        387.14        410.90        23.62 o                         
 -12   0   2        360.02        341.39         9.73 o                         
 -10   0   2       5842.32       5941.08        70.22 o                         
  -8   0   2       1103.73       1032.00        15.72 o                         
  -6   0   2        542.63        511.94        14.41 o                         
  -4   0   2       3368.34       3099.17        47.27 o                         
  -2   0   2       2257.09       1930.89       250.06 o                         
   2   0   2         25.33         47.53         6.95 o                         
   4   0   2        224.34        216.59         7.73 o                         
   6   0   2       2036.14       1896.30        37.46 o                         
   8   0   2        401.03        357.77         8.83 o                         
  10   0   2        103.39        107.07         7.93 o                         
  12   0   2       1880.89       1925.91        32.84 o                         
  14   0   2        354.33        357.67        30.74 o                         
  16   0   2          1.29        -18.65        18.65 o                         
 -17   1   2          1.86         -9.96        22.54 o                         
 -16   1   2         99.13        110.48        14.11 o                         
 -15   1   2        136.90        149.99        13.31 o                         
 -14   1   2        188.76        185.39        11.85 o                         
 -13   1   2          2.33          2.87         4.06 o                         
 -12   1   2         72.31         70.28         4.81 o                         
 -11   1   2         16.91          9.05         3.22 o                         
 -10   1   2         81.18         98.15         4.50 o                         
  -9   1   2         26.79         32.35         3.93 o                         
  -8   1   2          6.31          3.67         2.49 o                         
  -7   1   2        236.70        254.82         4.15 o                         
  -6   1   2        410.60        434.53         5.76 o                         
  -5   1   2         26.00         37.76         5.35 o                         
  -4   1   2       2221.08       2160.82        19.23 o                         
  -3   1   2        831.95        766.51         7.08 o                         
  -2   1   2        184.70        187.22         2.78 o                         
  -1   1   2         58.00         68.19         3.68 o                         
   0   1   2       8253.45       8258.04        79.92 o                         
   1   1   2       2161.88       1961.62        19.60 o                         
   2   1   2      21862.06      21927.39       207.67 o                         
   3   1   2      39837.45      43104.29       372.46 o                         
   4   1   2       3616.70       3534.67        36.31 o                         
   5   1   2        228.12        219.17         4.27 o                         
   6   1   2       1829.71       1945.95        21.31 o                         
   7   1   2        792.94        744.23        10.90 o                         
   8   1   2         19.49         25.47         3.57 o                         
   9   1   2        215.12        238.33         5.30 o                         
  10   1   2        121.04        143.39         4.81 o                         
  11   1   2        143.21        134.07         6.55 o                         
  12   1   2         28.31         13.85         4.71 o                         
  13   1   2         87.25         90.09         8.65 o                         
  14   1   2         60.74         77.75         9.52 o                         
  15   1   2          0.70          8.08        11.69 o                         
  16   1   2         18.21         17.08        15.39 o                         
  17   1   2         89.75         51.89        21.87 o                         
 -17   2   2         84.90         80.80        14.99 o                         
 -16   2   2        101.72        117.76        20.20 o                         
 -15   2   2         21.49         25.80        11.00 o                         
 -14   2   2         60.96         77.72         7.64 o                         
 -13   2   2         42.55         33.87         4.84 o                         
 -12   2   2        291.45        295.43         9.30 o                         
 -11   2   2        143.21        132.18         6.52 o                         
 -10   2   2       1079.49       1131.90        13.49 o                         
  -9   2   2        226.13        230.76         5.23 o                         
  -8   2   2       1198.71       1207.67        14.12 o                         
  -7   2   2        749.46        800.51         9.66 o                         
  -6   2   2         64.73        104.22         3.41 o                         
  -5   2   2       1622.02       1675.99        18.74 o                         
  -4   2   2       1758.58       1732.22        16.73 o                         
  -3   2   2       2118.41       2268.22        21.81 o                         
  -2   2   2       1139.34       1164.82        11.72 o                         
  -1   2   2       1318.46       1362.13        13.80 o                         
   0   2   2          3.55         -1.67         2.93 o                         
   1   2   2          0.36         -2.92         3.64 o                         
   2   2   2        220.99        239.61         4.35 o                         
   3   2   2         50.36         47.30         3.41 o                         
   4   2   2         46.05         79.23         4.08 o                         
   5   2   2         20.68         31.07         3.22 o                         
   6   2   2       1015.02       1044.63        12.43 o                         
   7   2   2          0.01         -2.71         2.71 o                         
   8   2   2         85.49         64.78         3.92 o                         
   9   2   2         55.38         56.20         3.69 o                         
  10   2   2         15.92         15.35         3.78 o                         
  11   2   2         88.31         79.39         4.60 o                         
  12   2   2         54.93         62.12         4.92 o                         
  13   2   2        218.05        190.43         7.49 o                         
  14   2   2        127.17        132.92         9.15 o                         
  15   2   2        136.52        131.92        22.82 o                         
  16   2   2         38.10         39.85        13.63 o                         
 -16   3   2          1.66          3.03        13.74 o                         
 -15   3   2        171.89        149.17        28.49 o                         
 -14   3   2          6.90          1.62        20.03 o                         
 -13   3   2        173.40        169.04         7.57 o                         
 -12   3   2         42.22         35.16         5.55 o                         
 -11   3   2        302.09        308.71         6.89 o                         
 -10   3   2        295.51        307.74         6.86 o                         
  -9   3   2        290.07        309.43         6.35 o                         
  -8   3   2          7.89         16.17         3.72 o                         
  -7   3   2          4.49          4.33         3.18 o                         
  -6   3   2        603.66        590.59         8.32 o                         
  -5   3   2       1253.56       1336.48        14.29 o                         
  -4   3   2        165.60        181.47         5.73 o                         
  -3   3   2       1169.34       1148.61        12.56 o                         
  -2   3   2         13.63          1.11         3.13 o                         
  -1   3   2          2.89          9.59         3.60 o                         
   0   3   2        575.23        604.31         8.42 o                         
   1   3   2       2215.81       2333.20        24.39 o                         
   2   3   2          4.01          3.70         3.31 o                         
   3   3   2        873.68        885.48        10.35 o                         
   4   3   2         96.41         88.13         3.70 o                         
   5   3   2        705.03        669.62         8.86 o                         
   6   3   2       1381.85       1494.46        16.04 o                         
   7   3   2       2028.23       1991.45        21.83 o                         
   8   3   2         35.28         40.49         3.31 o                         
   9   3   2          3.66          8.97         3.69 o                         
  10   3   2       1204.56       1224.14        16.86 o                         
  11   3   2        221.88        216.07        10.24 o                         
  12   3   2          4.36         -0.89         8.24 o                         
  13   3   2         71.54         78.42         8.03 o                         
  14   3   2         23.93         25.68         9.61 o                         
  15   3   2         78.93         66.45        16.93 o                         
  16   3   2         89.92         94.45        33.52 o                         
 -15   4   2        199.09        164.89        24.57 o                         
 -14   4   2         50.43         58.93        16.13 o                         
 -13   4   2         34.95         43.50        11.22 o                         
 -12   4   2         30.00         30.20         7.79 o                         
 -11   4   2          7.01          1.35         5.44 o                         
 -10   4   2          5.08         13.99         5.44 o                         
  -9   4   2          4.40         16.29         4.51 o                         
  -8   4   2       1309.81       1352.54        16.89 o                         
  -7   4   2         94.55         82.51         4.67 o                         
  -6   4   2         20.24          8.92         4.46 o                         
  -5   4   2         23.51          7.96         5.22 o                         
  -4   4   2       1528.37       1594.10        18.35 o                         
  -3   4   2        574.16        595.41         8.84 o                         
  -2   4   2         10.45         25.12         4.37 o                         
  -1   4   2        118.97        125.08         4.39 o                         
   0   4   2        485.72        469.83         7.60 o                         
   1   4   2        118.39        109.73         4.33 o                         
   2   4   2        165.28        146.00         6.85 o                         
   3   4   2        148.22        146.03         4.70 o                         
   4   4   2          0.75          1.06         3.70 o                         
   5   4   2        580.13        580.47         8.78 o                         
   6   4   2         14.68         12.68         5.51 o                         
   7   4   2         67.75         74.41         4.58 o                         
   8   4   2        116.09        114.83         5.87 o                         
   9   4   2        118.29        123.14         5.72 o                         
  10   4   2          0.28         -4.59         4.59 o                         
  11   4   2         34.08         32.31         5.98 o                         
  12   4   2          3.39         -7.29         7.29 o                         
  13   4   2          8.17         -1.22        17.98 o                         
  14   4   2        166.34        156.29        21.24 o                         
 -13   5   2         28.53         15.86        21.01 o                         
 -12   5   2          0.44         -2.39        11.81 o                         
 -11   5   2          1.62         -4.10        11.19 o                         
 -10   5   2        325.53        286.01        10.56 o                         
  -9   5   2         88.19         68.23         6.33 o                         
  -8   5   2         25.69         29.04         6.13 o                         
  -7   5   2        228.14        210.45         7.68 o                         
  -6   5   2        328.71        355.12        14.43 o                         
  -5   5   2          8.19          9.89         4.98 o                         
  -4   5   2        293.01        298.63         7.82 o                         
  -3   5   2          1.52         -2.45         4.73 o                         
  -2   5   2        370.75        364.52         7.96 o                         
  -1   5   2        685.19        699.36        12.73 o                         
   0   5   2        528.37        484.00         9.43 o                         
   1   5   2        912.96        972.08        13.10 o                         
   2   5   2         12.90         15.09         4.73 o                         
   3   5   2          8.35         17.75         4.72 o                         
   4   5   2       1462.83       1514.77        18.03 o                         
   5   5   2        127.36        142.29         6.49 o                         
   6   5   2         74.84         87.97         6.03 o                         
   7   5   2        330.65        345.88         9.79 o                         
   8   5   2         88.25         92.26         6.24 o                         
   9   5   2          6.32          8.00         7.22 o                         
  10   5   2        211.02        202.05        11.79 o                         
  11   5   2        125.03        147.10        12.77 o                         
  12   5   2          5.78         -5.09        11.45 o                         
  13   5   2         66.61         54.48        15.18 o                         
 -10   6   2          0.62         24.87        11.74 o                         
  -9   6   2         49.57         24.50        13.06 o                         
  -8   6   2         34.54         45.34        10.26 o                         
  -7   6   2        205.49        207.59        17.74 o                         
  -6   6   2        125.03         95.79         8.89 o                         
  -5   6   2         90.47         92.79         8.82 o                         
  -4   6   2        264.66        273.99        15.22 o                         
  -3   6   2        113.05        118.10        12.63 o                         
  -2   6   2         38.94          5.25        10.78 o                         
  -1   6   2          4.74          7.32        10.54 o                         
   0   6   2        407.31        421.14        17.77 o                         
   1   6   2          4.60         13.84         9.14 o                         
   2   6   2        450.60        437.53        13.38 o                         
   3   6   2         23.05         10.93         6.99 o                         
   4   6   2          3.45         -5.42         6.53 o                         
   5   6   2        198.44        194.91        10.12 o                         
   6   6   2          0.27         -5.15         9.33 o                         
   7   6   2         11.24          2.81         7.91 o                         
   8   6   2          8.85          1.91         8.82 o                         
   9   6   2          4.72         -0.48        11.33 o                         
  10   6   2          0.13        -14.74        14.74 o                         
  -6   7   2          9.03          2.88        12.27 o                         
  -5   7   2          0.25          3.74        12.24 o                         
  -4   7   2          7.93          8.69        10.46 o                         
  -3   7   2         44.59         52.28        13.47 o                         
  -2   7   2         23.15          9.13        11.85 o                         
  -1   7   2         79.69         81.93        15.00 o                         
   0   7   2         13.38         -7.20        11.73 o                         
   1   7   2        162.65        201.85        16.54 o                         
   2   7   2         69.69         57.34        10.08 o                         
   3   7   2        120.21        123.27        10.76 o                         
   4   7   2        503.53        487.03        17.61 o                         
   5   7   2         10.57         17.71        11.32 o                         
   6   7   2         78.04         84.98        17.38 o                         
 -17   0   3         12.71          5.65        28.77 o                         
 -15   0   3          0.28          1.53        11.57 o                         
 -13   0   3          0.87          0.55         3.62 o                         
 -11   0   3        696.34        697.28        13.34 o                         
  -9   0   3       1274.27       1232.59        22.65 o                         
  -7   0   3         90.46        103.68         3.95 o                         
  -5   0   3       1190.79       1169.82        22.32 o                         
  -3   0   3       3536.37       3376.56        49.47 o                         
  -1   0   3        261.32        271.36         5.82 o                         
   1   0   3          0.17         24.02         5.03 o                         
   3   0   3       8613.62       8050.26       182.25 o                         
   5   0   3       1211.31       1245.80        27.52 o                         
   7   0   3          4.37          7.28         8.03 o                         
   9   0   3         84.35         61.53        29.89 o                         
  11   0   3         10.42          4.66         5.57 o                         
  13   0   3          1.43          0.63         7.01 o                         
  15   0   3        207.39        228.06        21.51 o                         
  17   0   3        178.92        159.93        31.29 o                         
 -17   1   3        135.82        122.25        20.39 o                         
 -16   1   3         21.88         56.97        11.69 o                         
 -15   1   3        167.77        172.18        18.90 o                         
 -14   1   3       1527.30       1630.94        30.87 o                         
 -13   1   3         87.79         82.90         5.46 o                         
 -12   1   3         69.23         63.88         3.46 o                         
 -11   1   3         23.11         29.73         3.34 o                         
 -10   1   3        139.80        153.98         4.62 o                         
  -9   1   3        638.43        622.89         7.52 o                         
  -8   1   3        885.70        884.50        12.93 o                         
  -7   1   3         12.14         14.13         2.54 o                         
  -6   1   3       2949.31       2975.88        30.92 o                         
  -5   1   3        982.86       1083.12        15.66 o                         
  -4   1   3       1087.37        987.62        10.32 o                         
  -3   1   3       1290.25       1215.16        12.40 o                         
  -2   1   3       3939.46       3866.04        40.24 o                         
  -1   1   3       4359.07       4186.69        48.64 o                         
   0   1   3        966.95        966.83        10.61 o                         
   1   1   3        201.20        207.13         4.16 o                         
   2   1   3       8000.71       7735.43        77.60 o                         
   3   1   3        240.06        241.60         3.75 o                         
   4   1   3       8045.25       7854.60        77.62 o                         
   5   1   3         33.53         41.09         3.07 o                         
   6   1   3       6682.04       6870.43        65.62 o                         
   7   1   3        607.41        599.03         8.42 o                         
   8   1   3        786.89        788.67        12.84 o                         
   9   1   3        816.23        831.19        12.27 o                         
  10   1   3        302.90        287.17         8.50 o                         
  11   1   3         12.58          6.25         4.73 o                         
  12   1   3        258.78        261.63        10.39 o                         
  13   1   3          0.00         -2.76         7.45 o                         
  14   1   3         45.57         36.93         9.75 o                         
  15   1   3          0.00          9.51         8.81 o                         
  16   1   3          2.35         -1.59        11.74 o                         
  17   1   3          2.25         27.22        14.83 o                         
 -17   2   3         38.27         45.81        25.70 o                         
 -16   2   3         33.33         37.81        15.89 o                         
 -15   2   3        262.69        241.75        24.71 o                         
 -14   2   3          8.11         11.20         7.52 o                         
 -13   2   3        128.11        145.59         7.65 o                         
 -12   2   3         24.48         23.02         4.22 o                         
 -11   2   3         74.46         85.54         4.64 o                         
 -10   2   3        258.35        272.91         6.65 o                         
  -9   2   3        711.00        715.22         9.35 o                         
  -8   2   3         36.33         47.00         3.22 o                         
  -7   2   3        168.76        134.98         3.84 o                         
  -6   2   3         23.35         30.17         3.07 o                         
  -5   2   3        397.57        378.06         5.53 o                         
  -4   2   3         19.88         32.08         2.44 o                         
  -3   2   3       2582.17       2502.69        23.11 o                         
  -2   2   3        911.76        905.10        10.20 o                         
  -1   2   3        631.04        531.62         6.86 o                         
   0   2   3        679.76        645.37         7.82 o                         
   1   2   3         16.67         15.24         3.19 o                         
   2   2   3       2076.60       2141.14        22.82 o                         
   3   2   3         55.87         39.55         3.12 o                         
   4   2   3        587.53        613.84         7.31 o                         
   5   2   3        516.19        537.79         9.48 o                         
   6   2   3        361.58        328.93         6.02 o                         
   7   2   3         51.62         57.53         4.96 o                         
   8   2   3        305.22        305.83         6.48 o                         
   9   2   3        577.99        559.95         9.99 o                         
  10   2   3         49.42         55.04         4.66 o                         
  11   2   3        110.75        110.84         6.77 o                         
  12   2   3         56.85         67.99         6.21 o                         
  13   2   3       1013.68       1067.91        29.31 o                         
  14   2   3          4.01         10.36         6.93 o                         
  15   2   3        209.73        219.19        31.72 o                         
  16   2   3         19.33         12.39        14.45 o                         
 -16   3   3         66.20         69.02        18.79 o                         
 -15   3   3          0.02         35.75        23.46 o                         
 -14   3   3        153.02        147.55        26.48 o                         
 -13   3   3          4.10         10.01         5.39 o                         
 -12   3   3         65.47         82.46         5.49 o                         
 -11   3   3        127.69        130.64         5.66 o                         
 -10   3   3          2.60          3.67         4.25 o                         
  -9   3   3         19.48         18.14         4.11 o                         
  -8   3   3        102.22        112.13         5.41 o                         
  -7   3   3        321.58        325.59         5.77 o                         
  -6   3   3        394.20        402.62         6.24 o                         
  -5   3   3        107.06        101.55         4.06 o                         
  -4   3   3        802.82        800.50        10.04 o                         
  -3   3   3       1525.90       1567.35        16.94 o                         
  -2   3   3       1260.83       1308.08        14.71 o                         
  -1   3   3         85.74         93.20         3.74 o                         
   0   3   3        441.60        503.38         7.92 o                         
   1   3   3          0.16         -2.84         2.84 o                         
   2   3   3       1448.36       1432.28        14.81 o                         
   3   3   3        161.70        154.34         4.30 o                         
   4   3   3        168.96        166.19         4.53 o                         
   5   3   3        454.45        487.74         7.41 o                         
   6   3   3        398.53        383.75         7.33 o                         
   7   3   3        990.08        973.01        13.55 o                         
   8   3   3        744.10        770.53        11.34 o                         
   9   3   3       1253.12       1292.52        16.55 o                         
  10   3   3        127.35        120.57         6.40 o                         
  11   3   3        129.90        126.09         7.40 o                         
  12   3   3        137.23        143.72         7.76 o                         
  13   3   3        107.68        100.00         7.92 o                         
  14   3   3          0.30          4.03         9.44 o                         
  15   3   3         16.53         -0.82        21.12 o                         
  16   3   3         63.28         68.61        23.46 o                         
 -14   4   3        167.23        163.26        16.84 o                         
 -13   4   3         83.41         95.29        18.30 o                         
 -12   4   3          5.47          8.30         6.90 o                         
 -11   4   3        162.04        173.93         8.35 o                         
 -10   4   3          5.45          5.85         5.49 o                         
  -9   4   3        204.80        217.00         6.72 o                         
  -8   4   3         24.01         25.45         4.32 o                         
  -7   4   3        386.38        376.52         8.52 o                         
  -6   4   3       1246.85       1220.90        14.83 o                         
  -5   4   3         16.62         18.00         5.49 o                         
  -4   4   3          1.37         -3.05         3.88 o                         
  -3   4   3        627.90        642.18         9.47 o                         
  -2   4   3        739.75        753.95        10.59 o                         
  -1   4   3        121.11        128.55         4.53 o                         
   0   4   3          8.31         10.73         3.36 o                         
   1   4   3         19.72         13.21         3.67 o                         
   2   4   3        102.34        106.35         5.07 o                         
   3   4   3       1556.28       1500.37        17.66 o                         
   4   4   3        134.63        137.14         5.15 o                         
   5   4   3         28.91         30.90         3.86 o                         
   6   4   3       1540.18       1568.02        21.30 o                         
   7   4   3        441.69        435.79         9.07 o                         
   8   4   3         95.13        103.45         5.93 o                         
   9   4   3        284.55        289.30         8.03 o                         
  10   4   3          2.76          7.05         4.59 o                         
  11   4   3        105.45        103.66         6.90 o                         
  12   4   3          5.06          8.81         8.69 o                         
  13   4   3         29.42         26.53        17.41 o                         
  14   4   3         89.13        102.04        18.06 o                         
 -13   5   3         10.24          6.77        12.02 o                         
 -12   5   3         40.71         27.60        13.19 o                         
 -11   5   3         68.08         68.97         9.75 o                         
 -10   5   3        112.95         95.97         7.95 o                         
  -9   5   3        289.03        281.12        10.15 o                         
  -8   5   3        200.63        199.94         7.81 o                         
  -7   5   3        208.76        201.74         8.85 o                         
  -6   5   3         19.14          5.96         5.43 o                         
  -5   5   3        255.43        235.19         7.56 o                         
  -4   5   3          2.05         -0.88         5.26 o                         
  -3   5   3        170.99        166.90         8.21 o                         
  -2   5   3        563.73        529.22        10.56 o                         
  -1   5   3        661.81        718.18        11.48 o                         
   0   5   3        660.54        677.20        10.24 o                         
   1   5   3        152.62        140.56         5.52 o                         
   2   5   3        751.58        757.79        12.25 o                         
   3   5   3         69.44         57.58         4.91 o                         
   4   5   3        142.27        139.96         5.61 o                         
   5   5   3         12.31         20.57         5.89 o                         
   6   5   3         12.20         12.96         5.91 o                         
   7   5   3         14.53          9.74         8.75 o                         
   8   5   3        829.79        818.13        20.89 o                         
   9   5   3         30.58         21.08         7.39 o                         
  10   5   3         15.41         19.72         9.04 o                         
  11   5   3         76.69         42.88        11.91 o                         
  12   5   3         89.93         88.12        17.02 o                         
  13   5   3        138.13        148.91        16.03 o                         
 -10   6   3        105.87         87.66        12.16 o                         
  -9   6   3        151.26        183.35        13.79 o                         
  -8   6   3         23.66         27.21         9.17 o                         
  -7   6   3        143.84        125.94        12.14 o                         
  -6   6   3         86.91         87.31         8.26 o                         
  -5   6   3        322.69        330.16        14.22 o                         
  -4   6   3          0.03         19.40        10.93 o                         
  -3   6   3         93.45        121.47        10.19 o                         
  -2   6   3        101.53         86.82        16.51 o                         
  -1   6   3        501.41        493.08        18.34 o                         
   0   6   3        249.70        258.19        13.52 o                         
   1   6   3        134.93        145.81        12.34 o                         
   2   6   3          0.64         10.55         7.27 o                         
   3   6   3         16.90          9.27         8.62 o                         
   4   6   3        204.07        201.50        14.91 o                         
   5   6   3          3.35         -6.64         7.34 o                         
   6   6   3        196.51        176.32        12.89 o                         
   7   6   3          9.13          9.61        13.81 o                         
   8   6   3        110.99        131.88        13.80 o                         
   9   6   3        196.83        209.76        15.62 o                         
  10   6   3         36.31         21.76        14.24 o                         
  -6   7   3         43.52         24.95        13.50 o                         
  -5   7   3         87.85         92.02        15.15 o                         
  -4   7   3          0.09        -11.32        11.52 o                         
  -3   7   3         54.66         42.96        11.14 o                         
  -2   7   3         87.95         72.16        13.92 o                         
  -1   7   3         32.23         26.76        11.72 o                         
   0   7   3         30.75         10.56        14.46 o                         
   1   7   3        244.78        206.05        20.02 o                         
   2   7   3          5.99         -1.38         9.72 o                         
   3   7   3         82.68         43.90        11.02 o                         
   4   7   3         58.27         44.30        10.69 o                         
   5   7   3        930.43        979.23        29.68 o                         
   6   7   3        142.34         98.17        13.78 o                         
 -16   0   4        195.31        239.97        20.23 o                         
 -14   0   4        134.92        109.32         9.74 o                         
 -12   0   4       1823.29       1952.37        30.78 o                         
 -10   0   4         54.94         60.81         3.87 o                         
  -8   0   4        747.11        648.53        11.96 o                         
  -6   0   4        587.10        561.78         9.97 o                         
  -4   0   4       7879.30       7627.21       122.32 o                         
  -2   0   4      13401.96      13005.84       232.17 o                         
   0   0   4       5156.98       4680.85       153.21 o                         
   2   0   4      41362.96      44011.90       958.57 o                         
   4   0   4       1537.15       1465.57        26.02 o                         
   6   0   4          6.59          6.27         3.13 o                         
   8   0   4        389.91        333.01        12.83 o                         
  10   0   4         22.19         10.25         6.06 o                         
  12   0   4        109.87        109.32         7.81 o                         
  14   0   4        207.30        225.90        13.16 o                         
  16   0   4          1.25         29.60        28.49 o                         
 -17   1   4          3.50         26.37        15.27 o                         
 -16   1   4          2.61         -0.30        12.05 o                         
 -15   1   4         24.84         18.03         9.56 o                         
 -14   1   4         32.74         33.86         5.29 o                         
 -13   1   4       1479.97       1523.06        22.09 o                         
 -12   1   4         43.91         48.81         3.48 o                         
 -11   1   4         35.58         31.31         3.24 o                         
 -10   1   4         13.85         10.79         2.56 o                         
  -9   1   4        261.45        272.21         5.60 o                         
  -8   1   4       1031.47       1023.18        11.72 o                         
  -7   1   4       4063.48       4099.52        38.93 o                         
  -6   1   4         29.33         26.29         2.35 o                         
  -5   1   4        665.60        651.29         8.01 o                         
  -4   1   4         38.38         40.37         2.22 o                         
  -3   1   4       2898.86       2700.85        28.54 o                         
  -2   1   4       1222.43       1105.65        11.81 o                         
  -1   1   4         45.08         61.32         2.46 o                         
   0   1   4        306.26        301.63         4.71 o                         
   1   1   4        622.87        636.67         8.12 o                         
   2   1   4       4227.92       4007.99        51.59 o                         
   3   1   4          8.76          5.42         2.60 o                         
   4   1   4       1755.03       1840.47        22.15 o                         
   5   1   4         30.05         52.50         2.73 o                         
   6   1   4         11.56          7.84         2.49 o                         
   7   1   4         80.31         92.56         5.13 o                         
   8   1   4        334.66        328.73         6.75 o                         
   9   1   4        434.78        416.85         9.16 o                         
  10   1   4         19.27         15.95         4.75 o                         
  11   1   4         16.09         19.93         4.76 o                         
  12   1   4         13.96          8.47         4.65 o                         
  13   1   4          0.08          3.38        10.28 o                         
  14   1   4         49.59         47.39         7.20 o                         
  15   1   4        166.77        164.73        14.13 o                         
  16   1   4         41.80         52.53        13.34 o                         
  17   1   4         76.01         83.00        17.13 o                         
 -16   2   4        198.62        232.12        42.20 o                         
 -15   2   4        177.75        196.16        15.33 o                         
 -14   2   4        124.94        130.87         9.40 o                         
 -13   2   4         96.54         87.32         6.90 o                         
 -12   2   4        130.50        132.71         5.23 o                         
 -11   2   4         51.46         44.49         6.16 o                         
 -10   2   4        119.94        115.19         4.13 o                         
  -9   2   4         48.44         47.75         6.04 o                         
  -8   2   4        164.70        144.69         4.09 o                         
  -7   2   4         62.50         54.62         3.38 o                         
  -6   2   4        238.62        216.65         3.99 o                         
  -5   2   4         63.74         71.38         2.75 o                         
  -4   2   4        649.18        658.13         7.24 o                         
  -3   2   4       1295.47       1346.93        15.03 o                         
  -2   2   4         95.55         82.15         6.05 o                         
  -1   2   4         32.22         23.25         2.71 o                         
   0   2   4        152.00        139.22         4.05 o                         
   1   2   4         59.23         48.99         3.40 o                         
   2   2   4        851.77        892.55        10.79 o                         
   3   2   4        912.62        957.62        11.15 o                         
   4   2   4       1437.65       1485.59        15.53 o                         
   5   2   4       2068.37       2077.10        21.89 o                         
   6   2   4       8607.03       8964.03        86.43 o                         
   7   2   4       1022.13       1056.91        13.07 o                         
   8   2   4       2245.95       2327.37        27.57 o                         
   9   2   4         43.15         42.88         3.52 o                         
  10   2   4       2351.08       2428.76        31.59 o                         
  11   2   4         37.25         33.88         4.72 o                         
  12   2   4        239.68        237.72        10.01 o                         
  13   2   4         96.83         66.87         7.22 o                         
  14   2   4        813.05        757.36        19.73 o                         
  15   2   4         15.30         10.35         9.15 o                         
  16   2   4          1.94         14.94        12.27 o                         
 -16   3   4         82.00         87.63        22.79 o                         
 -15   3   4         37.50         40.57        17.31 o                         
 -14   3   4        121.15        100.61        16.21 o                         
 -13   3   4         20.10         19.59         7.57 o                         
 -12   3   4        152.83        163.28         8.35 o                         
 -11   3   4         14.98         12.11         4.15 o                         
 -10   3   4        452.88        436.52         8.03 o                         
  -9   3   4        272.42        258.44         6.05 o                         
  -8   3   4        153.35        147.47         4.59 o                         
  -7   3   4        631.41        591.19         9.90 o                         
  -6   3   4         20.15         28.51         3.64 o                         
  -5   3   4        186.79        176.87         4.54 o                         
  -4   3   4        454.31        429.13         5.99 o                         
  -3   3   4         69.09         50.99         3.76 o                         
  -2   3   4       1971.32       2213.86        23.54 o                         
  -1   3   4       1847.30       1902.97        21.62 o                         
   0   3   4       4899.87       5248.67        51.18 o                         
   1   3   4       1097.31       1206.21        13.69 o                         
   2   3   4        171.50        176.72         4.65 o                         
   3   3   4       2206.77       2102.73        23.60 o                         
   4   3   4          0.40          9.27         3.64 o                         
   5   3   4        275.57        291.32         5.85 o                         
   6   3   4        341.12        325.32         8.07 o                         
   7   3   4        343.18        353.91         8.30 o                         
   8   3   4        393.98        367.99        10.96 o                         
   9   3   4         21.33         19.86         4.67 o                         
  10   3   4        284.75        262.96         7.07 o                         
  11   3   4          0.55         -3.18         7.12 o                         
  12   3   4          2.39          4.21         5.99 o                         
  13   3   4        157.34        152.23         8.73 o                         
  14   3   4         65.30         47.91        10.85 o                         
  15   3   4         16.46         -2.10        12.00 o                         
 -14   4   4        191.58        201.82        17.10 o                         
 -13   4   4         69.05         49.20        12.73 o                         
 -12   4   4        138.10        134.89        11.29 o                         
 -11   4   4         93.82         90.82         6.67 o                         
 -10   4   4         13.59         17.65         5.31 o                         
  -9   4   4        133.37        132.30         8.87 o                         
  -8   4   4        392.03        406.73         8.30 o                         
  -7   4   4          8.95         15.74         4.04 o                         
  -6   4   4        126.18        138.00         5.03 o                         
  -5   4   4        567.76        559.86         9.28 o                         
  -4   4   4         17.95         25.75         5.85 o                         
  -3   4   4         42.69         42.37         4.84 o                         
  -2   4   4        943.83       1017.08        13.74 o                         
  -1   4   4         94.95        111.15         4.94 o                         
   0   4   4         20.08         19.53         4.15 o                         
   1   4   4         14.09         13.73         3.52 o                         
   2   4   4         19.02         12.59         3.51 o                         
   3   4   4        103.45        125.34         8.62 o                         
   4   4   4       1158.24       1171.83        14.30 o                         
   5   4   4         28.30         38.41         4.48 o                         
   6   4   4        153.44        136.75         6.18 o                         
   7   4   4        200.28        183.48         6.55 o                         
   8   4   4         85.30         75.76         4.57 o                         
   9   4   4         30.66         32.57         4.95 o                         
  10   4   4        172.66        186.49         8.62 o                         
  11   4   4          0.88          3.58         5.45 o                         
  12   4   4          0.91          1.54        10.75 o                         
  13   4   4        417.53        428.28        20.19 o                         
  14   4   4         89.84        105.44        30.16 o                         
 -13   5   4         11.22         12.50        17.16 o                         
 -12   5   4         14.37         -9.80         9.80 o                         
 -11   5   4         80.91         89.58        11.43 o                         
 -10   5   4        265.63        288.26        14.89 o                         
  -9   5   4         24.68         16.36         6.92 o                         
  -8   5   4        273.74        237.74         9.36 o                         
  -7   5   4         43.05         24.90         5.91 o                         
  -6   5   4        480.00        526.73        14.96 o                         
  -5   5   4        224.51        193.73         7.59 o                         
  -4   5   4       1230.93       1246.42        20.34 o                         
  -3   5   4        279.57        259.18         8.08 o                         
  -2   5   4          0.22          2.02         5.65 o                         
  -1   5   4        778.97        806.84        11.88 o                         
   0   5   4       1365.24       1312.43        18.00 o                         
   1   5   4         11.60         13.61         4.76 o                         
   2   5   4          4.41          3.49         4.82 o                         
   3   5   4         99.69        103.79         5.64 o                         
   4   5   4          0.01          3.67         4.52 o                         
   5   5   4        896.31        922.41        16.66 o                         
   6   5   4         70.69         73.86        11.13 o                         
   7   5   4        135.59        133.92         7.96 o                         
   8   5   4          1.66          5.70         6.69 o                         
   9   5   4        158.28        142.54         8.93 o                         
  10   5   4        186.73        223.75        16.40 o                         
  11   5   4          1.23         -6.23        11.57 o                         
  12   5   4         10.18         20.35        11.16 o                         
 -10   6   4          3.66        -11.28        11.28 o                         
  -9   6   4         31.24         25.50        11.14 o                         
  -8   6   4        298.26        340.38        25.51 o                         
  -7   6   4          1.45         16.97         9.18 o                         
  -6   6   4         55.60         54.23         8.14 o                         
  -5   6   4        212.41        200.75        10.80 o                         
  -4   6   4          7.06          6.51        10.02 o                         
  -3   6   4         24.84         14.05         9.48 o                         
  -2   6   4          0.04         11.13        10.09 o                         
  -1   6   4          0.76         -9.04         9.04 o                         
   0   6   4         28.23         13.94         8.84 o                         
   1   6   4        278.95        290.19        17.46 o                         
   2   6   4         39.93         17.68         9.69 o                         
   3   6   4         17.08          5.79         7.45 o                         
   4   6   4        202.29        204.39        13.06 o                         
   5   6   4         27.99          9.48         9.03 o                         
   6   6   4        217.76        222.10        11.37 o                         
   7   6   4        667.34        705.53        21.91 o                         
   8   6   4          4.17         17.70         9.91 o                         
   9   6   4         12.56         10.31        17.12 o                         
  10   6   4         82.35         47.48        17.28 o                         
  -6   7   4         40.27         43.75        13.71 o                         
  -5   7   4         25.71         36.52        10.89 o                         
  -4   7   4         96.05        107.84        14.81 o                         
  -3   7   4        123.53        110.63        18.06 o                         
  -2   7   4          3.87         14.02        10.51 o                         
  -1   7   4        265.21        253.34        22.73 o                         
   0   7   4         34.28         35.34        12.68 o                         
   1   7   4          7.30         -3.32         9.91 o                         
   2   7   4         30.18         24.92        10.33 o                         
   3   7   4        363.06        351.62        16.16 o                         
   4   7   4        124.06        102.19        12.13 o                         
   5   7   4         10.51         18.92        10.69 o                         
   6   7   4         21.06         27.39        14.58 o                         
 -17   0   5        251.09        282.71        22.95 o                         
 -15   0   5          0.04        -12.21        12.21 o                         
 -13   0   5          0.33         -0.87         4.40 o                         
 -11   0   5         90.83         89.22         7.56 o                         
  -9   0   5          2.18         -6.26        10.16 o                         
  -7   0   5         79.29        109.08         7.52 o                         
  -5   0   5        936.82        956.64        18.29 o                         
  -3   0   5       1225.81       1037.19        21.64 o                         
  -1   0   5        806.41        717.83        23.56 o                         
   1   0   5        186.50        210.50        16.21 o                         
   3   0   5       2227.86       2317.14        46.12 o                         
   5   0   5        625.42        599.85        14.28 o                         
   7   0   5       1452.62       1463.75        25.36 o                         
   9   0   5       1396.90       1372.14        27.03 o                         
  11   0   5          2.49          3.07         5.96 o                         
  13   0   5         99.43         77.18        10.20 o                         
  15   0   5        120.05        124.33        18.23 o                         
  17   0   5          3.67          2.79        25.69 o                         
 -17   1   5         24.67         16.30        15.25 o                         
 -16   1   5        181.09        218.31        13.72 o                         
 -15   1   5        138.94        133.41        11.27 o                         
 -14   1   5          2.99          5.17         4.94 o                         
 -13   1   5        194.52        191.33         5.67 o                         
 -12   1   5        645.80        694.20        10.88 o                         
 -11   1   5         10.52         12.40         2.93 o                         
 -10   1   5        145.32        146.18         4.42 o                         
  -9   1   5          8.73         10.50         2.89 o                         
  -8   1   5       1855.40       1835.81        22.71 o                         
  -7   1   5         49.03         59.05         2.77 o                         
  -6   1   5       4607.04       4497.08        48.07 o                         
  -5   1   5         74.69         70.31         2.62 o                         
  -4   1   5          6.02          2.40         1.97 o                         
  -3   1   5         96.02         91.34         2.83 o                         
  -2   1   5       2685.74       2739.30        53.01 o                         
  -1   1   5       3215.93       3001.63        32.11 o                         
   0   1   5       8130.08       7958.75        77.86 o                         
   1   1   5        787.12        772.16        11.33 o                         
   2   1   5       2081.18       2054.03        29.91 o                         
   3   1   5       2042.94       1870.28        20.25 o                         
   4   1   5       3622.56       3471.14        42.61 o                         
   5   1   5       1121.18       1158.48        13.84 o                         
   6   1   5        272.66        300.01         5.81 o                         
   7   1   5        177.63        164.28         4.75 o                         
   8   1   5          5.69         -0.69         3.40 o                         
   9   1   5         25.70         21.99         3.27 o                         
  10   1   5        481.14        482.63        10.88 o                         
  11   1   5          1.67          4.13         5.11 o                         
  12   1   5          0.02          4.51         6.24 o                         
  13   1   5         61.57         59.21        12.66 o                         
  14   1   5         74.58         79.45        11.30 o                         
  15   1   5         16.54          6.05        14.33 o                         
  16   1   5        199.14        193.15        15.94 o                         
  17   1   5         73.23         67.86        18.10 o                         
 -16   2   5         10.18         23.33        17.59 o                         
 -15   2   5        174.84        178.10        18.60 o                         
 -14   2   5        128.91        115.64        10.40 o                         
 -13   2   5        324.25        333.84        12.33 o                         
 -12   2   5         38.64         84.07        21.17 o                         
 -11   2   5       2125.23       2248.10        25.77 o                         
 -10   2   5         48.77         34.23         3.98 o                         
  -9   2   5        273.02        292.63         7.12 o                         
  -8   2   5        211.95        236.32         5.90 o                         
  -7   2   5        230.37        212.74         4.40 o                         
  -6   2   5        450.91        468.93         5.81 o                         
  -5   2   5        151.62        159.83         3.26 o                         
  -4   2   5        579.96        573.82         6.95 o                         
  -3   2   5        603.09        674.18         8.16 o                         
  -2   2   5        447.02        475.57         6.37 o                         
  -1   2   5       2382.56       2308.77        24.71 o                         
   0   2   5        849.23        921.27        11.77 o                         
   1   2   5       4004.23       4115.03        40.19 o                         
   2   2   5       1299.51       1269.99        16.94 o                         
   3   2   5       1289.61       1312.77        18.49 o                         
   4   2   5        143.69        160.69         4.18 o                         
   5   2   5       1727.35       1713.82        19.65 o                         
   6   2   5        390.97        388.82         7.75 o                         
   7   2   5        242.08        263.34         5.80 o                         
   8   2   5         34.78         29.76         3.82 o                         
   9   2   5       3158.92       3315.11        36.65 o                         
  10   2   5         35.74         30.31         4.48 o                         
  11   2   5        137.40        146.18        10.01 o                         
  12   2   5       1017.59       1016.57        34.25 o                         
  13   2   5        388.22        385.55        12.51 o                         
  14   2   5        274.71        283.64        15.11 o                         
  15   2   5         64.23         70.30        14.41 o                         
  16   2   5        133.87        132.96        14.99 o                         
 -16   3   5          3.34         -3.32        54.18 o                         
 -15   3   5          1.76          0.69        13.00 o                         
 -14   3   5        131.38        157.34        18.39 o                         
 -13   3   5         32.85         38.84         7.26 o                         
 -12   3   5         18.72         16.14         5.47 o                         
 -11   3   5        386.38        406.99        13.13 o                         
 -10   3   5          0.94          2.46         5.81 o                         
  -9   3   5        227.56        220.70         5.83 o                         
  -8   3   5         94.86        107.48         4.10 o                         
  -7   3   5        244.87        254.66         5.30 o                         
  -6   3   5        422.39        421.41         7.12 o                         
  -5   3   5          0.41          3.80         2.56 o                         
  -4   3   5         95.19        105.51         3.30 o                         
  -3   3   5          0.13          4.31         3.10 o                         
  -2   3   5        222.66        186.81         6.49 o                         
  -1   3   5         34.14         19.55         3.30 o                         
   0   3   5        301.04        258.75         5.11 o                         
   1   3   5        553.34        534.07         7.44 o                         
   2   3   5        142.08        130.42         4.19 o                         
   3   3   5         95.71        101.42         7.45 o                         
   4   3   5         48.54         41.61         3.77 o                         
   5   3   5        662.37        648.61        10.40 o                         
   6   3   5        123.67        110.06         4.68 o                         
   7   3   5        144.53        141.28         5.46 o                         
   8   3   5         87.85         86.93         5.49 o                         
   9   3   5        678.83        620.64        15.50 o                         
  10   3   5         13.13         11.53         5.75 o                         
  11   3   5        314.22        286.05        11.36 o                         
  12   3   5        125.57        115.60         7.22 o                         
  13   3   5        105.79        105.04         8.53 o                         
  14   3   5          8.39         -1.13        10.03 o                         
  15   3   5          3.71          1.59        12.54 o                         
 -14   4   5         90.23        109.99        14.62 o                         
 -13   4   5        399.89        456.39        29.77 o                         
 -12   4   5         35.90         16.45         8.13 o                         
 -11   4   5         82.37        103.99         6.65 o                         
 -10   4   5        381.87        407.24         9.23 o                         
  -9   4   5          6.66          1.99         6.00 o                         
  -8   4   5        353.88        354.41         7.20 o                         
  -7   4   5        596.98        587.40         9.28 o                         
  -6   4   5        117.53        117.22         4.90 o                         
  -5   4   5        134.09        148.55         5.86 o                         
  -4   4   5       1497.74       1569.53        19.65 o                         
  -3   4   5        253.13        265.61         6.82 o                         
  -2   4   5         70.35         72.74         5.17 o                         
  -1   4   5        314.93        293.24         6.51 o                         
   0   4   5        100.61         90.15         4.79 o                         
   1   4   5          0.54          3.32         3.64 o                         
   2   4   5         10.50          0.00         3.46 o                         
   3   4   5         26.20         36.46         4.25 o                         
   4   4   5        660.33        666.97        10.59 o                         
   5   4   5        142.68        149.69         7.66 o                         
   6   4   5        242.61        221.86         7.30 o                         
   7   4   5          1.88          1.95         5.21 o                         
   8   4   5         90.21         98.31         5.85 o                         
   9   4   5         13.47         14.42         4.51 o                         
  10   4   5          1.73          6.07         4.94 o                         
  11   4   5        699.62        706.11        20.44 o                         
  12   4   5        280.92        230.20        12.42 o                         
  13   4   5          1.02        -10.22        10.22 o                         
  14   4   5         11.12         13.92        13.53 o                         
 -13   5   5        100.19        124.10        16.56 o                         
 -12   5   5        319.14        314.73        32.06 o                         
 -11   5   5          0.35         16.47         9.62 o                         
 -10   5   5        112.46        101.41         8.44 o                         
  -9   5   5         26.75         31.58         7.05 o                         
  -8   5   5        325.21        331.30         9.48 o                         
  -7   5   5          1.66         19.98         7.59 o                         
  -6   5   5        264.61        283.15         7.94 o                         
  -5   5   5         37.66         41.65         6.40 o                         
  -4   5   5        205.25        215.94         7.41 o                         
  -3   5   5        328.03        303.44         8.87 o                         
  -2   5   5        694.15        708.76        14.46 o                         
  -1   5   5          1.44          0.79         3.82 o                         
   0   5   5        211.97        200.96         6.35 o                         
   1   5   5        802.77        846.38        12.87 o                         
   2   5   5       1044.40       1036.05        15.28 o                         
   3   5   5        262.54        265.89         7.96 o                         
   4   5   5        107.45        107.90         8.21 o                         
   5   5   5         75.36         75.54         8.42 o                         
   6   5   5         59.96         67.10         6.62 o                         
   7   5   5          0.72          6.23         6.35 o                         
   8   5   5          0.24          3.18         7.09 o                         
   9   5   5        128.94        130.61         9.08 o                         
  10   5   5        105.77         93.61         9.41 o                         
  11   5   5          5.99         11.12         9.86 o                         
  12   5   5         62.48         60.12        11.80 o                         
 -10   6   5        170.34        163.69        13.28 o                         
  -9   6   5          0.93         -8.28        10.17 o                         
  -8   6   5        101.62        113.43        14.03 o                         
  -7   6   5         40.57         26.76         9.71 o                         
  -6   6   5        104.25        100.39        12.13 o                         
  -5   6   5        132.32        150.15        10.10 o                         
  -4   6   5        184.22        161.24        10.43 o                         
  -3   6   5          1.55          4.25         7.91 o                         
  -2   6   5        278.58        294.09        16.45 o                         
  -1   6   5         29.35         16.62         9.11 o                         
   0   6   5          0.02         26.39         9.64 o                         
   1   6   5        202.33        187.24        12.81 o                         
   2   6   5        886.61        943.95        35.97 o                         
   3   6   5        109.89        101.50        10.04 o                         
   4   6   5          6.43         14.28         7.63 o                         
   5   6   5       1049.81       1102.07        25.24 o                         
   6   6   5        274.38        263.87        13.48 o                         
   7   6   5        167.07        187.27        13.55 o                         
   8   6   5        214.23        253.04        21.95 o                         
   9   6   5         59.19         45.59        11.85 o                         
  10   6   5        112.65        110.98        13.73 o                         
  -5   7   5         70.81         59.95        14.07 o                         
  -4   7   5         68.97         77.56        16.57 o                         
  -3   7   5         53.22         61.81        16.73 o                         
  -2   7   5        372.64        367.70        18.30 o                         
  -1   7   5        121.83        136.23        16.45 o                         
   0   7   5          0.27          5.27        10.99 o                         
   1   7   5         72.29         90.03        11.70 o                         
   2   7   5         23.39          1.55         9.63 o                         
   3   7   5          0.04          5.45        10.50 o                         
   4   7   5        120.85        113.91        11.90 o                         
   5   7   5          0.01          0.91        12.37 o                         
 -16   0   6         95.50         77.97        30.17 o                         
 -14   0   6         56.27         48.25         5.69 o                         
 -12   0   6        309.88        311.31         9.19 o                         
 -10   0   6       2403.29       2532.27        36.66 o                         
  -8   0   6        792.38        786.48        13.95 o                         
  -6   0   6        479.56        608.90        13.89 o                         
  -4   0   6       3932.49       3614.97        58.59 o                         
  -2   0   6         54.36         75.43        13.41 o                         
   0   0   6      14300.12      13195.40       419.64 o                         
   2   0   6        110.83        105.62         9.50 o                         
   4   0   6        209.64        214.94         7.18 o                         
   6   0   6        773.05        767.10        21.73 o                         
   8   0   6        156.15        170.81         9.44 o                         
  10   0   6       1370.17       1400.48        33.91 o                         
  12   0   6        231.66        218.95        11.56 o                         
  14   0   6        241.14        222.06        17.13 o                         
  16   0   6        122.68        201.99        54.19 o                         
 -17   1   6        161.87        157.50        13.02 o                         
 -16   1   6         80.25        100.92        12.09 o                         
 -15   1   6          2.21         15.53        10.37 o                         
 -14   1   6        259.02        268.91         9.08 o                         
 -13   1   6         22.29         20.91         5.76 o                         
 -12   1   6        859.73        856.73        14.86 o                         
 -11   1   6         14.08         15.67         3.86 o                         
 -10   1   6          5.59          4.17         3.59 o                         
  -9   1   6        627.78        610.19        10.47 o                         
  -8   1   6        233.89        223.43         4.93 o                         
  -7   1   6        520.21        537.25        11.49 o                         
  -6   1   6          0.00         -2.49         2.49 o                         
  -5   1   6         63.85         44.84         3.29 o                         
  -4   1   6        166.69        196.46         5.28 o                         
  -3   1   6          9.17          0.69         2.06 o                         
  -2   1   6        609.07        584.28         8.39 o                         
  -1   1   6       2802.15       2723.02        34.95 o                         
   0   1   6        417.65        400.80         7.24 o                         
   1   1   6       1978.03       1800.05        21.69 o                         
   2   1   6       1543.04       1609.13        19.91 o                         
   3   1   6         37.82         45.49         3.29 o                         
   4   1   6       1419.70       1476.46        18.03 o                         
   5   1   6       2279.23       2242.77        27.83 o                         
   6   1   6         59.12         51.07         3.75 o                         
   7   1   6        119.82        119.29         4.58 o                         
   8   1   6        722.28        791.26        10.36 o                         
   9   1   6        259.36        277.41         6.94 o                         
  10   1   6        216.95        208.24         7.75 o                         
  11   1   6        646.78        643.00        12.12 o                         
  12   1   6        599.80        573.48        18.53 o                         
  13   1   6        288.41        322.08        15.79 o                         
  14   1   6          0.51         -7.65         7.65 o                         
  15   1   6        192.79        186.46        15.18 o                         
  16   1   6        149.45        129.63        48.72 o                         
 -16   2   6        483.53        597.70       110.66 o                         
 -15   2   6         18.69         27.93        15.38 o                         
 -14   2   6          1.11         14.28        17.04 o                         
 -13   2   6        156.94        151.45         7.75 o                         
 -12   2   6        253.88        247.41         7.04 o                         
 -11   2   6        292.72        273.52        10.09 o                         
 -10   2   6       1118.85       1155.95        17.92 o                         
  -9   2   6        709.57        779.24        14.20 o                         
  -8   2   6        467.14        457.56         6.79 o                         
  -7   2   6        156.44        205.17         3.90 o                         
  -6   2   6        757.06        679.00        10.50 o                         
  -5   2   6       1466.72       1560.51        16.06 o                         
  -4   2   6       2167.21       2174.77        22.22 o                         
  -3   2   6       1544.19       1656.15        18.99 o                         
  -2   2   6        107.74        149.55         4.03 o                         
  -1   2   6        955.59        954.18        12.02 o                         
   0   2   6       5099.68       5192.37        55.23 o                         
   1   2   6       1817.57       1979.55        20.76 o                         
   2   2   6        432.56        445.05         6.45 o                         
   3   2   6        487.01        528.28         6.96 o                         
   4   2   6       5852.89       6194.39        57.52 o                         
   5   2   6        310.76        309.59         5.95 o                         
   6   2   6       1478.65       1348.33        19.33 o                         
   7   2   6          8.32          5.70         3.20 o                         
   8   2   6        684.92        742.50        10.67 o                         
   9   2   6         42.06         39.10         3.80 o                         
  10   2   6        298.36        299.31         7.23 o                         
  11   2   6        199.69        195.08         9.58 o                         
  12   2   6          6.38         -1.66         7.23 o                         
  13   2   6          2.23          6.23         8.36 o                         
  14   2   6         15.22         39.36        13.96 o                         
  15   2   6          0.12        -11.52        11.52 o                         
  16   2   6         42.85         77.22        14.79 o                         
 -15   3   6        135.84        167.35        21.01 o                         
 -14   3   6         10.65         10.70         9.61 o                         
 -13   3   6         58.31         44.59         6.26 o                         
 -12   3   6        463.10        441.64         9.68 o                         
 -11   3   6        662.32        692.82        14.69 o                         
 -10   3   6        189.48        189.95         7.47 o                         
  -9   3   6         13.86         10.34         3.34 o                         
  -8   3   6          2.59          3.98         3.92 o                         
  -7   3   6        549.22        548.35        10.49 o                         
  -6   3   6         77.69         82.59         4.19 o                         
  -5   3   6        323.19        320.03         5.51 o                         
  -4   3   6         92.97         91.50         3.72 o                         
  -3   3   6        121.82        155.74         4.39 o                         
  -2   3   6        467.91        521.10         9.65 o                         
  -1   3   6        102.38         78.85         3.88 o                         
   0   3   6         16.34         10.49         2.89 o                         
   1   3   6         17.56         22.26         3.42 o                         
   2   3   6        252.81        232.43         5.24 o                         
   3   3   6        335.70        303.69         5.90 o                         
   4   3   6        453.11        460.68         7.56 o                         
   5   3   6          1.81          7.72         3.99 o                         
   6   3   6         79.24         85.54         4.34 o                         
   7   3   6        202.08        199.92         6.53 o                         
   8   3   6       1578.88       1640.43        25.20 o                         
   9   3   6        133.18        128.97         5.46 o                         
  10   3   6        429.25        435.14        12.85 o                         
  11   3   6         86.20         78.59         5.58 o                         
  12   3   6        329.13        298.82        14.80 o                         
  13   3   6        155.13        118.42        12.52 o                         
  14   3   6         21.75         19.80        10.81 o                         
  15   3   6         83.00         74.64        12.50 o                         
 -14   4   6          7.80         -5.89        11.65 o                         
 -13   4   6         37.43         29.99        12.04 o                         
 -12   4   6        157.57        155.20         9.81 o                         
 -11   4   6        101.93         94.66        10.65 o                         
 -10   4   6         78.40         80.45         6.02 o                         
  -9   4   6         84.91         76.14         5.75 o                         
  -8   4   6         15.46          3.08         4.15 o                         
  -7   4   6         28.00         16.46         4.83 o                         
  -6   4   6        940.45        938.61        12.84 o                         
  -5   4   6        123.05        109.26         4.73 o                         
  -4   4   6         66.12         60.73         3.59 o                         
  -3   4   6         49.96         59.59         5.03 o                         
  -2   4   6        332.28        375.30         7.31 o                         
  -1   4   6        359.74        337.32         7.30 o                         
   0   4   6         99.11         72.72         4.56 o                         
   1   4   6        867.76        856.10        11.26 o                         
   2   4   6        221.03        228.67         7.26 o                         
   3   4   6       1102.52       1088.04        14.59 o                         
   4   4   6        216.67        224.32         7.56 o                         
   5   4   6        160.70        164.98         6.65 o                         
   6   4   6        175.87        169.41         7.23 o                         
   7   4   6        425.44        425.69        10.45 o                         
   8   4   6         36.53         36.64         5.53 o                         
   9   4   6         30.02         23.43         6.21 o                         
  10   4   6        380.79        364.85        10.23 o                         
  11   4   6          1.01         -1.33         7.05 o                         
  12   4   6         81.16         91.21        10.22 o                         
  13   4   6        115.27         98.02        26.40 o                         
  14   4   6         42.30         26.07        12.37 o                         
 -12   5   6        308.57        323.40        17.49 o                         
 -11   5   6        471.72        452.27        34.22 o                         
 -10   5   6         46.86         48.49         9.43 o                         
  -9   5   6        199.60        181.91         9.89 o                         
  -8   5   6        369.04        361.41        10.19 o                         
  -7   5   6         41.88         38.95         5.84 o                         
  -6   5   6          6.18         11.08         7.20 o                         
  -5   5   6        626.49        615.32        12.09 o                         
  -4   5   6        218.14        196.87        10.04 o                         
  -3   5   6        172.19        155.66         6.74 o                         
  -2   5   6         79.50         70.54         6.59 o                         
  -1   5   6        285.41        278.06        10.67 o                         
   0   5   6        166.26        148.45         9.24 o                         
   1   5   6        368.53        390.99         9.62 o                         
   2   5   6        442.49        409.63         8.75 o                         
   3   5   6        129.21        110.57         6.11 o                         
   4   5   6        197.48        198.08        13.54 o                         
   5   5   6         11.91         14.02         6.49 o                         
   6   5   6        297.83        283.74        10.83 o                         
   7   5   6        133.67        158.24         8.61 o                         
   8   5   6        213.44        213.17         9.41 o                         
   9   5   6        293.59        304.72        12.38 o                         
  10   5   6        133.41        127.59        12.19 o                         
  11   5   6        112.90        129.25        11.39 o                         
  12   5   6         21.36         19.45        16.17 o                         
 -10   6   6         98.66        100.54        13.48 o                         
  -9   6   6        251.54        217.88        24.25 o                         
  -8   6   6          2.55          9.24        12.54 o                         
  -7   6   6          8.78         26.40        10.46 o                         
  -6   6   6          0.25          7.05        10.27 o                         
  -5   6   6          3.73         -3.66        11.08 o                         
  -4   6   6        114.05        110.70         9.42 o                         
  -3   6   6        357.97        394.69        13.99 o                         
  -2   6   6         25.46         19.02        16.43 o                         
  -1   6   6        140.37        168.72        11.99 o                         
   0   6   6         57.69         66.88         8.15 o                         
   1   6   6         19.35         36.18        26.28 o                         
   2   6   6        406.28        385.87        15.00 o                         
   3   6   6        236.41        238.76        12.62 o                         
   4   6   6         50.64         25.13         9.87 o                         
   5   6   6         21.33         42.96         8.72 o                         
   6   6   6         82.38         79.34        10.79 o                         
   7   6   6        293.82        309.21        17.37 o                         
   8   6   6          8.62         18.08        10.12 o                         
   9   6   6         10.87         17.73        10.92 o                         
  -5   7   6        354.86        353.92        31.32 o                         
  -4   7   6         38.94          9.75        15.53 o                         
  -3   7   6          1.68         13.49        16.40 o                         
  -2   7   6         91.72         83.30        15.81 o                         
  -1   7   6        175.00        165.43        21.68 o                         
   0   7   6         69.55         49.81        19.86 o                         
   1   7   6          4.47          2.29        10.79 o                         
   2   7   6         51.71         60.47        11.55 o                         
   3   7   6         99.62         99.45        12.49 o                         
   4   7   6        152.37        148.00        17.86 o                         
   5   7   6         13.56          7.41        13.93 o                         
 -17   0   7         38.88         41.41        18.71 o                         
 -15   0   7         67.54         65.78        13.07 o                         
 -13   0   7        204.69        190.63        10.29 o                         
 -11   0   7         25.41         34.83         6.08 o                         
  -9   0   7        669.82        667.38        14.84 o                         
  -7   0   7        396.50        413.84        11.58 o                         
  -5   0   7        916.92        838.88        17.78 o                         
  -3   0   7       1984.54       1807.67        34.08 o                         
   1   0   7       2074.81       1933.13        99.94 o                         
   3   0   7        372.84        384.66         9.49 o                         
   5   0   7        146.63        129.49        17.60 o                         
   7   0   7       1933.01       1903.63        49.58 o                         
   9   0   7          8.77         13.94         9.62 o                         
  11   0   7          0.13         -3.50         7.41 o                         
  13   0   7        146.35        153.05        14.45 o                         
  15   0   7         26.24         31.37        13.71 o                         
 -17   1   7         42.21         41.47        10.70 o                         
 -16   1   7        294.31        338.45        36.13 o                         
 -15   1   7        132.17        146.58        16.35 o                         
 -14   1   7        155.63        150.10        10.54 o                         
 -13   1   7         41.55         47.98         4.68 o                         
 -12   1   7          8.20         12.85         3.90 o                         
 -11   1   7          4.32         15.86         6.53 o                         
 -10   1   7        712.56        745.51        10.47 o                         
  -9   1   7        203.12        212.79         4.99 o                         
  -8   1   7        920.49        976.55        12.85 o                         
  -7   1   7         33.54         26.22         2.96 o                         
  -6   1   7       2601.50       2489.41        36.01 o                         
  -5   1   7        677.70        767.40        11.92 o                         
  -4   1   7       1362.15       1285.48        14.52 o                         
  -3   1   7        279.59        293.68         4.83 o                         
  -2   1   7        336.79        331.36         5.31 o                         
  -1   1   7          5.66          4.55         3.65 o                         
   0   1   7        390.43        370.51         7.14 o                         
   1   1   7          9.46          8.38         2.39 o                         
   2   1   7       1018.45        977.48        12.76 o                         
   3   1   7       1054.61       1081.37        12.91 o                         
   4   1   7         79.27         93.94         4.04 o                         
   5   1   7         64.99         58.49         4.11 o                         
   6   1   7       4574.22       4719.35        55.11 o                         
   7   1   7          8.71          5.94         3.25 o                         
   8   1   7         60.97         54.14         3.34 o                         
   9   1   7         32.53         36.74         4.32 o                         
  10   1   7         14.68         10.85         4.33 o                         
  11   1   7          0.24          3.81         5.14 o                         
  12   1   7       1451.16       1502.41        39.63 o                         
  13   1   7        106.99        107.58        11.26 o                         
  14   1   7        113.95        104.62        12.81 o                         
  15   1   7        206.30        179.47        18.67 o                         
  16   1   7        562.97        583.12        39.98 o                         
 -16   2   7        193.87        193.61        13.49 o                         
 -15   2   7        147.03        116.52        11.45 o                         
 -14   2   7        136.75        159.46        11.13 o                         
 -13   2   7        415.91        371.77        16.33 o                         
 -12   2   7         10.48          9.97         5.48 o                         
 -11   2   7        348.16        329.75         9.70 o                         
 -10   2   7        202.03        182.02         5.76 o                         
  -9   2   7          0.56         -1.08         3.13 o                         
  -8   2   7        499.17        540.90         9.08 o                         
  -7   2   7        274.15        268.45         4.72 o                         
  -6   2   7        280.51        281.00         4.94 o                         
  -5   2   7         84.06         69.82         3.65 o                         
  -4   2   7       1079.03       1147.59        13.89 o                         
  -3   2   7        439.39        415.78         6.11 o                         
  -2   2   7        849.32        915.37        11.92 o                         
  -1   2   7       1903.87       1937.66        22.32 o                         
   0   2   7         78.59         97.83         6.24 o                         
   1   2   7       1303.63       1160.73        15.31 o                         
   2   2   7       1371.88       1378.43        16.56 o                         
   3   2   7         54.90         46.49         3.05 o                         
   4   2   7       1329.77       1355.64        15.04 o                         
   5   2   7       1404.12       1381.11        15.98 o                         
   6   2   7        879.09        869.81        13.13 o                         
   7   2   7         75.20         58.18         4.25 o                         
   8   2   7        346.83        336.51         8.85 o                         
   9   2   7        399.30        394.55         8.15 o                         
  10   2   7          6.18         11.52         5.07 o                         
  11   2   7         75.24         75.66         8.83 o                         
  12   2   7          1.81         -4.55         5.72 o                         
  13   2   7        110.82        117.57         9.43 o                         
  14   2   7         22.19         26.03         9.52 o                         
  15   2   7         16.35         22.05        17.71 o                         
  16   2   7          6.92          7.84        20.67 o                         
 -15   3   7         17.09         51.04        15.99 o                         
 -14   3   7        183.77        208.30        14.54 o                         
 -13   3   7          3.68          5.95         6.70 o                         
 -12   3   7        104.95        113.32        10.47 o                         
 -11   3   7         65.54         63.64         4.58 o                         
 -10   3   7        886.40        993.33        22.81 o                         
  -9   3   7        113.19        108.98         5.25 o                         
  -8   3   7        616.19        607.77        10.58 o                         
  -7   3   7        164.45        156.17         4.04 o                         
  -6   3   7        138.07        134.85         3.89 o                         
  -5   3   7        216.84        268.60         8.01 o                         
  -4   3   7        788.30        762.33        10.87 o                         
  -3   3   7        626.32        629.78         9.64 o                         
  -2   3   7         99.87        110.84         3.89 o                         
  -1   3   7        370.09        379.65         5.90 o                         
   0   3   7        409.45        397.95         6.92 o                         
   1   3   7        177.04        152.37         5.37 o                         
   2   3   7         95.23         93.76         4.85 o                         
   3   3   7         99.51         73.83         4.25 o                         
   4   3   7        323.45        368.91         8.40 o                         
   5   3   7        128.77        113.42         4.61 o                         
   6   3   7          9.25         21.92         5.30 o                         
   7   3   7        486.38        498.23        13.33 o                         
   8   3   7        376.01        360.87         8.12 o                         
   9   3   7        453.59        423.02         8.87 o                         
  10   3   7         20.33         17.36         5.73 o                         
  11   3   7        116.23        116.53         6.21 o                         
  12   3   7        439.71        466.80        13.80 o                         
  13   3   7         12.71         12.07        10.74 o                         
  14   3   7        109.31         81.39        11.67 o                         
  15   3   7          3.48        -11.02        11.59 o                         
 -14   4   7        327.68        385.25        20.86 o                         
 -13   4   7         23.19         33.76        11.53 o                         
 -12   4   7        164.42        156.69        10.07 o                         
 -11   4   7         11.93         18.04         6.08 o                         
 -10   4   7         82.69         66.10         5.55 o                         
  -9   4   7        492.85        503.09        12.31 o                         
  -8   4   7         40.55         46.60         4.85 o                         
  -7   4   7         13.21         11.79         4.49 o                         
  -6   4   7        256.32        258.15         5.80 o                         
  -5   4   7        756.36        741.90        13.13 o                         
  -4   4   7        439.59        450.54         9.96 o                         
  -3   4   7        172.27        181.37         5.58 o                         
  -2   4   7        186.70        185.68         5.48 o                         
  -1   4   7        213.45        183.01         6.60 o                         
   0   4   7         21.12         11.94         4.24 o                         
   1   4   7        924.16        927.92        12.67 o                         
   2   4   7         13.33          8.00         3.62 o                         
   3   4   7          6.65         -1.05         4.36 o                         
   4   4   7       2174.28       2246.01        33.46 o                         
   5   4   7       1437.47       1428.62        25.33 o                         
   6   4   7          5.31          3.97         6.01 o                         
   7   4   7          5.22          5.80         4.85 o                         
   8   4   7        120.14        119.38         7.20 o                         
   9   4   7        101.77         83.75         6.72 o                         
  10   4   7         60.19         52.01         7.31 o                         
  11   4   7        103.39         89.34        10.37 o                         
  12   4   7         12.23          1.29         8.88 o                         
  13   4   7         71.53         42.48        17.82 o                         
  14   4   7         72.18         53.56        12.85 o                         
 -12   5   7         65.40         60.42        12.31 o                         
 -11   5   7          0.48        -10.00        10.06 o                         
 -10   5   7        249.68        256.07        13.14 o                         
  -9   5   7        136.96        149.69        18.28 o                         
  -8   5   7         56.49         42.74         5.98 o                         
  -7   5   7        310.67        311.19        11.75 o                         
  -6   5   7        285.84        303.17        15.81 o                         
  -5   5   7          0.05          2.85         6.39 o                         
  -4   5   7        298.60        276.09        11.23 o                         
  -3   5   7         45.45         37.09         6.63 o                         
  -2   5   7          0.28         -3.32         5.32 o                         
  -1   5   7         75.57         77.29         6.69 o                         
   0   5   7        198.92        186.26         7.81 o                         
   1   5   7          0.12         -5.88         6.26 o                         
   2   5   7         67.66         74.46         5.46 o                         
   3   5   7          8.54          1.90         4.60 o                         
   4   5   7        454.79        465.32        16.64 o                         
   5   5   7          0.03          2.26         5.49 o                         
   6   5   7        188.89        180.66         6.80 o                         
   7   5   7          0.93          0.72         4.32 o                         
   8   5   7         39.45         44.22         8.60 o                         
   9   5   7         57.05         53.90         8.16 o                         
  10   5   7        281.04        285.80        19.95 o                         
  11   5   7        376.81        365.80        26.29 o                         
  12   5   7         14.37          4.36        10.56 o                         
  -9   6   7         27.71         26.94        11.49 o                         
  -8   6   7        119.97        100.53        13.80 o                         
  -7   6   7        164.36        163.41        17.02 o                         
  -6   6   7         19.53          4.69         8.98 o                         
  -5   6   7         12.00          7.58         9.62 o                         
  -4   6   7        105.91         92.85         9.23 o                         
  -3   6   7         86.40         87.98        12.16 o                         
  -2   6   7        153.36        164.83        15.37 o                         
  -1   6   7        149.67        125.44        10.79 o                         
   0   6   7        140.47        163.23         9.42 o                         
   1   6   7        396.96        439.78        17.62 o                         
   2   6   7        199.94        219.96        20.08 o                         
   3   6   7          7.24          3.32         8.77 o                         
   4   6   7        210.67        205.37        12.33 o                         
   5   6   7         75.20         51.86        11.17 o                         
   6   6   7         28.06         36.97        12.41 o                         
   7   6   7         88.48         90.66        17.20 o                         
   8   6   7         73.52         80.52        11.58 o                         
   9   6   7         59.35         65.74        18.32 o                         
  -5   7   7         16.22         14.48        16.85 o                         
  -4   7   7          6.31        -19.56        19.56 o                         
  -3   7   7         74.01         71.19        14.38 o                         
  -2   7   7          0.08         -8.57        14.52 o                         
  -1   7   7         18.60         32.18        13.93 o                         
   0   7   7         28.29          5.37        14.77 o                         
   1   7   7        153.71        133.77        14.52 o                         
   2   7   7          1.94        -12.95        12.95 o                         
   3   7   7         49.87         54.68        19.03 o                         
   4   7   7          6.63         -7.45        12.67 o                         
 -16   0   8          4.25         17.60        10.67 o                         
 -14   0   8        852.49        899.40        35.02 o                         
 -12   0   8        415.96        437.27        18.04 o                         
 -10   0   8       2248.79       2307.58        30.74 o                         
  -8   0   8        536.44        538.18         8.64 o                         
  -6   0   8        161.78        151.15        10.98 o                         
  -4   0   8       4586.94       4787.71       127.60 o                         
  -2   0   8          0.79         -0.56         5.03 o                         
   0   0   8        860.18        800.40        40.62 o                         
   2   0   8       4471.75       4431.08       181.58 o                         
   4   0   8         58.95         79.16         5.32 o                         
   6   0   8        202.18        182.59         7.14 o                         
   8   0   8         43.27         37.24         5.35 o                         
  10   0   8         59.32         64.80         8.44 o                         
  12   0   8         17.23         -1.67         9.99 o                         
  14   0   8        700.79        671.56        43.38 o                         
 -16   1   8          3.67        -10.22        13.25 o                         
 -15   1   8        414.71        437.53        27.91 o                         
 -14   1   8        192.98        210.66         7.06 o                         
 -13   1   8        191.66        191.09         9.42 o                         
 -12   1   8        105.73        101.85         5.49 o                         
 -11   1   8        877.28        944.57        12.92 o                         
 -10   1   8         14.08         19.47         3.52 o                         
  -9   1   8        199.04        209.03         6.08 o                         
  -8   1   8          1.49          8.67         3.28 o                         
  -7   1   8        205.52        236.77        10.91 o                         
  -6   1   8        282.90        283.44         8.62 o                         
  -5   1   8       1748.30       1840.34        25.83 o                         
  -4   1   8       1151.99       1213.38        14.74 o                         
  -3   1   8        139.06        190.31         4.31 o                         
  -2   1   8          0.01          2.45         2.47 o                         
  -1   1   8         63.24         77.65         4.92 o                         
   0   1   8       1890.81       1865.52        23.11 o                         
   1   1   8         20.21         29.24         4.57 o                         
   2   1   8          6.69         11.25         4.35 o                         
   3   1   8       2428.02       2415.70        31.38 o                         
   4   1   8        722.88        814.54        17.73 o                         
   5   1   8         96.90        125.32        14.22 o                         
   6   1   8       2524.26       2592.69        31.90 o                         
   7   1   8       1130.37       1150.19        16.93 o                         
   8   1   8         54.62         54.37         4.81 o                         
   9   1   8        250.59        231.84         9.54 o                         
  10   1   8        224.55        219.08         7.46 o                         
  11   1   8        377.45        377.25         8.46 o                         
  12   1   8         43.27         41.56         7.51 o                         
  13   1   8        147.83        147.56        12.97 o                         
  14   1   8        246.25        249.43        12.23 o                         
  15   1   8          9.59         23.17        14.89 o                         
  16   1   8         31.94         24.87        13.47 o                         
 -16   2   8        207.18        209.57        27.94 o                         
 -15   2   8         62.69         74.54        15.48 o                         
 -14   2   8         51.96         49.65         9.61 o                         
 -13   2   8        199.27        209.54         8.98 o                         
 -12   2   8        211.48        207.20         9.89 o                         
 -11   2   8        685.75        692.55        12.62 o                         
 -10   2   8          3.41          6.60         3.17 o                         
  -9   2   8       1024.21        961.71        19.15 o                         
  -8   2   8          2.45          1.84         2.55 o                         
  -7   2   8        602.08        615.43         9.87 o                         
  -6   2   8        498.16        518.58        10.86 o                         
  -5   2   8          1.43         -1.79         2.45 o                         
  -4   2   8       1468.26       1415.95        16.22 o                         
  -3   2   8         51.27         45.85         2.99 o                         
  -2   2   8        788.37        823.74        11.71 o                         
  -1   2   8         21.52         23.23         8.32 o                         
   0   2   8        440.63        452.17         8.34 o                         
   1   2   8       1933.80       1974.34        27.23 o                         
   2   2   8        182.68        164.31         5.05 o                         
   3   2   8        601.53        610.63         9.44 o                         
   4   2   8        264.06        266.40         5.62 o                         
   5   2   8        279.45        282.45         5.76 o                         
   6   2   8        984.48        947.56        13.12 o                         
   7   2   8        476.80        485.51         8.32 o                         
   8   2   8       1760.58       1819.06        24.01 o                         
   9   2   8          5.29         -3.61         3.65 o                         
  10   2   8        492.11        484.18         9.83 o                         
  11   2   8          0.38         -5.60         5.60 o                         
  12   2   8        260.26        268.05         9.64 o                         
  13   2   8         42.27         34.54         9.37 o                         
  14   2   8          0.71          2.62         9.87 o                         
  15   2   8         10.91         26.25        25.70 o                         
 -15   3   8         35.11         47.03        17.83 o                         
 -14   3   8          3.06         11.75         9.40 o                         
 -13   3   8        167.32        190.90        20.86 o                         
 -12   3   8         31.45         25.64         7.20 o                         
 -11   3   8          2.57         -4.51         4.51 o                         
 -10   3   8         14.20         24.93         4.84 o                         
  -9   3   8        811.35        825.13        16.22 o                         
  -8   3   8        123.51         97.00         7.94 o                         
  -7   3   8        206.61        196.77         4.52 o                         
  -6   3   8        766.63        792.16         9.86 o                         
  -5   3   8        845.97        766.33        10.28 o                         
  -4   3   8         19.78         29.99         3.38 o                         
  -3   3   8        591.45        555.28         8.22 o                         
  -2   3   8       1050.34       1077.90        14.01 o                         
  -1   3   8        173.66        198.07         4.19 o                         
   0   3   8       2798.86       2934.32        31.77 o                         
   1   3   8        876.96        888.89        17.09 o                         
   2   3   8        394.03        407.95        11.24 o                         
   3   3   8        583.88        523.06        10.77 o                         
   4   3   8         31.07         34.19         4.03 o                         
   5   3   8        183.89        173.29         5.88 o                         
   6   3   8        219.37        213.16         8.31 o                         
   7   3   8        749.84        770.96        13.05 o                         
   8   3   8       1107.83       1141.61        16.43 o                         
   9   3   8         54.25         58.44         6.86 o                         
  10   3   8        107.10        105.90         5.55 o                         
  11   3   8         11.52          6.44         8.66 o                         
  12   3   8        132.39        143.23        12.75 o                         
  13   3   8        160.66        144.29        13.08 o                         
  14   3   8         31.90         21.99        11.62 o                         
  15   3   8         73.83         60.79        12.89 o                         
 -14   4   8        147.61        166.52        23.21 o                         
 -13   4   8        295.62        380.16        26.98 o                         
 -12   4   8          1.50          3.92         9.09 o                         
 -11   4   8          1.22          2.66         6.30 o                         
 -10   4   8         20.90         39.01         5.78 o                         
  -9   4   8        424.35        451.85        11.88 o                         
  -8   4   8        789.68        833.61        13.32 o                         
  -7   4   8         12.87         16.22         3.65 o                         
  -6   4   8        124.16        109.14         4.45 o                         
  -5   4   8         48.36         45.04         3.85 o                         
  -4   4   8        497.82        541.65         8.76 o                         
  -3   4   8        106.86         96.83         4.10 o                         
  -2   4   8        184.62        162.21         5.73 o                         
  -1   4   8         12.91         14.00         3.44 o                         
   0   4   8        790.40        816.36        11.56 o                         
   1   4   8         17.28         15.87         3.99 o                         
   2   4   8        356.13        367.17         7.89 o                         
   3   4   8         60.89         66.49         4.83 o                         
   4   4   8         30.82         31.39         4.81 o                         
   5   4   8         45.64         48.05         5.13 o                         
   6   4   8        475.29        450.93        13.11 o                         
   7   4   8        492.99        468.18        11.57 o                         
   8   4   8         19.47          9.33         5.88 o                         
   9   4   8         13.52          2.41         6.34 o                         
  10   4   8          0.89          2.30         6.62 o                         
  11   4   8        541.88        567.35        36.63 o                         
  12   4   8          7.28         12.55        13.40 o                         
  13   4   8        374.45        376.66        19.56 o                         
 -12   5   8         14.01         20.11        11.34 o                         
 -11   5   8         65.66         57.69        14.93 o                         
 -10   5   8         15.74          2.97         8.94 o                         
  -9   5   8        113.17        132.79        10.80 o                         
  -8   5   8         68.54         99.47         9.74 o                         
  -7   5   8         51.65         54.47         7.10 o                         
  -6   5   8       1204.68       1221.74        33.23 o                         
  -5   5   8          0.52          5.43         7.24 o                         
  -4   5   8         40.28         34.09         4.70 o                         
  -3   5   8        247.13        245.67        10.25 o                         
  -2   5   8       1186.20       1187.00        25.99 o                         
  -1   5   8         77.22         72.55         6.35 o                         
   0   5   8        192.81        196.56        10.71 o                         
   1   5   8        220.20        244.88         7.09 o                         
   2   5   8         65.66         44.35         5.26 o                         
   3   5   8          0.05          2.77         5.19 o                         
   4   5   8         37.25         25.40         5.27 o                         
   5   5   8        261.08        226.11         9.88 o                         
   6   5   8        209.89        224.07         9.95 o                         
   7   5   8        386.09        395.98        15.37 o                         
   8   5   8         62.40         34.20         8.18 o                         
   9   5   8          3.88         13.10         8.91 o                         
  10   5   8        106.15         89.38        11.38 o                         
  11   5   8        291.82        286.58        20.00 o                         
  -9   6   8          6.88        -13.30        13.30 o                         
  -8   6   8        391.12        436.25        40.25 o                         
  -7   6   8         33.49         16.43        11.48 o                         
  -6   6   8          8.17          1.04        12.66 o                         
  -5   6   8         87.22         89.76        16.76 o                         
  -4   6   8         50.69         49.49        11.53 o                         
  -3   6   8        131.74        121.50        13.07 o                         
  -2   6   8        215.23        191.87        12.66 o                         
  -1   6   8          3.19          3.82         6.61 o                         
   0   6   8         82.18         92.69         8.64 o                         
   1   6   8         13.77         10.05         8.50 o                         
   2   6   8        537.11        546.98        15.62 o                         
   3   6   8        133.54        126.78        10.57 o                         
   4   6   8         17.73         23.39        10.95 o                         
   5   6   8         63.88         75.87        10.13 o                         
   6   6   8         92.74         74.75        10.68 o                         
   7   6   8          2.57         -8.78         9.64 o                         
   8   6   8         11.11         10.24        10.65 o                         
   9   6   8         56.39         38.24        16.11 o                         
  -4   7   8         51.84         46.42        28.77 o                         
  -3   7   8         26.58         32.82        13.88 o                         
  -2   7   8          0.56         11.56        14.48 o                         
  -1   7   8         28.07         39.91        14.23 o                         
   0   7   8        184.16        188.43        23.65 o                         
   1   7   8          4.38        -14.53        14.53 o                         
   2   7   8        111.09         91.36        15.62 o                         
   3   7   8          6.49         -1.61        18.26 o                         
 -15   0   9         59.36         69.80        10.54 o                         
 -13   0   9        253.85        274.63        12.87 o                         
 -11   0   9        235.53        229.72         9.88 o                         
  -9   0   9         49.00         42.36         5.30 o                         
  -7   0   9        725.50        677.90        23.65 o                         
  -3   0   9      10013.25      10394.49       328.45 o                         
  -1   0   9        570.83        584.42        42.53 o                         
   1   0   9        342.12        337.49        12.85 o                         
   3   0   9          1.06         -6.70         9.50 o                         
   5   0   9        690.68        671.26        19.02 o                         
   7   0   9         28.83         29.51         5.18 o                         
   9   0   9       1601.35       1655.46        36.39 o                         
  11   0   9         46.94         44.51        13.19 o                         
  13   0   9          0.06         23.94        18.85 o                         
  15   0   9       1087.17       1099.57       129.76 o                         
 -16   1   9         16.81         -4.36        11.29 o                         
 -15   1   9         21.95         27.67         7.01 o                         
 -14   1   9        957.60       1049.60        45.91 o                         
 -13   1   9        241.15        226.05        13.45 o                         
 -12   1   9         89.40         83.42         6.33 o                         
 -11   1   9        596.41        625.10        20.41 o                         
 -10   1   9        592.42        603.76        17.84 o                         
  -9   1   9         84.48         96.07         7.05 o                         
  -8   1   9        935.83        900.00        19.85 o                         
  -7   1   9        157.75        186.48         5.44 o                         
  -6   1   9          4.04         -3.07         3.07 o                         
  -5   1   9        106.16        125.81         5.50 o                         
  -4   1   9       2351.77       2390.14        29.84 o                         
  -3   1   9       1461.67       1519.05        20.42 o                         
  -2   1   9         98.29         75.89         3.53 o                         
  -1   1   9       1251.76       1261.49        18.05 o                         
   0   1   9        104.51        135.96         4.64 o                         
   1   1   9         41.63         54.87         3.90 o                         
   2   1   9       4750.52       4676.12        57.16 o                         
   3   1   9         21.93         18.50         3.36 o                         
   4   1   9        161.07        176.19         6.61 o                         
   5   1   9        330.86        325.31         8.25 o                         
   6   1   9        897.38        909.85        14.61 o                         
   7   1   9        895.57        897.00        14.13 o                         
   8   1   9        236.68        235.29         7.04 o                         
   9   1   9        141.07        132.80         4.11 o                         
  10   1   9        137.23        128.11         5.96 o                         
  11   1   9         15.91         17.11         7.26 o                         
  12   1   9        417.05        423.43        27.92 o                         
  13   1   9          1.20         -9.80         9.80 o                         
  14   1   9          0.59          0.74        10.46 o                         
  15   1   9          0.05          4.67        15.05 o                         
  16   1   9          1.70         22.35        16.12 o                         
 -16   2   9         85.98         77.14        31.56 o                         
 -15   2   9          0.31         33.18        22.62 o                         
 -14   2   9        102.52         95.54         9.70 o                         
 -13   2   9        120.09        140.01         7.68 o                         
 -12   2   9         86.30         92.12         7.37 o                         
 -11   2   9          7.05         10.30         4.43 o                         
 -10   2   9          6.96          3.28         4.58 o                         
  -9   2   9        260.57        260.00         6.15 o                         
  -8   2   9        116.93        112.57         4.54 o                         
  -7   2   9        172.88        172.77         5.12 o                         
  -6   2   9          0.27          2.58         2.71 o                         
  -5   2   9         19.92         15.13         2.77 o                         
  -4   2   9         63.05         53.90         3.35 o                         
  -3   2   9       1125.57       1078.81        15.37 o                         
  -2   2   9        585.96        683.56         9.56 o                         
  -1   2   9        548.52        535.11         8.37 o                         
   0   2   9         13.41          1.43         3.83 o                         
   1   2   9       1588.28       1705.51        20.86 o                         
   2   2   9        613.53        650.09        11.61 o                         
   3   2   9        358.18        324.16         6.05 o                         
   4   2   9          1.02         -3.91         3.91 o                         
   5   2   9        287.59        277.34         6.46 o                         
   6   2   9        159.58        135.51         5.00 o                         
   7   2   9          0.53          5.41         3.87 o                         
   8   2   9        125.56        119.96         4.63 o                         
   9   2   9        128.41        117.89         5.34 o                         
  10   2   9        410.11        428.43         8.65 o                         
  11   2   9        190.75        181.76        10.41 o                         
  12   2   9         64.28         71.00         7.87 o                         
  13   2   9         29.04         20.49        26.12 o                         
  14   2   9         69.77        107.82        26.81 o                         
  15   2   9         10.66         54.86        17.56 o                         
 -15   3   9          4.46         14.91        16.81 o                         
 -14   3   9        401.05        428.15        38.00 o                         
 -13   3   9          9.42         -2.33        10.33 o                         
 -12   3   9         33.93         29.28         5.40 o                         
 -11   3   9         72.09         87.48         6.32 o                         
 -10   3   9         58.27         55.66         5.37 o                         
  -9   3   9        886.69        856.38        11.57 o                         
  -8   3   9         11.23          5.49         3.08 o                         
  -7   3   9        187.09        194.41         7.11 o                         
  -6   3   9        741.99        782.31        10.09 o                         
  -5   3   9         92.75         87.98         4.24 o                         
  -4   3   9        318.38        303.51         5.37 o                         
  -3   3   9          2.71          7.63         3.63 o                         
  -2   3   9       1056.77       1066.86        15.90 o                         
  -1   3   9        190.21        192.93         6.29 o                         
   0   3   9        190.56        200.74         5.70 o                         
   1   3   9        166.33        164.60         6.93 o                         
   2   3   9        693.33        653.42        14.69 o                         
   3   3   9          6.84          9.89         4.26 o                         
   4   3   9       1773.48       1779.99        22.90 o                         
   5   3   9         25.98         21.11         4.24 o                         
   6   3   9          1.39          0.90         4.56 o                         
   7   3   9       1159.59       1140.51        17.19 o                         
   8   3   9       2357.84       2468.12        32.26 o                         
   9   3   9        131.88        129.53         7.17 o                         
  10   3   9          6.33          9.16         5.08 o                         
  11   3   9         79.24         83.60         6.93 o                         
  12   3   9        323.15        325.06        15.75 o                         
  13   3   9          7.09         12.04         8.75 o                         
  14   3   9        140.01        168.57        24.79 o                         
 -14   4   9         17.94         11.36        15.71 o                         
 -13   4   9         67.53         66.46        16.59 o                         
 -12   4   9        229.53        259.34        13.80 o                         
 -11   4   9         23.20         27.13         5.60 o                         
 -10   4   9        436.04        440.60        10.73 o                         
  -9   4   9        120.73        135.81         5.70 o                         
  -8   4   9         26.13         39.47         4.56 o                         
  -7   4   9        140.41        147.98         5.94 o                         
  -6   4   9       1272.39       1357.20        15.84 o                         
  -5   4   9        165.55        157.96         4.74 o                         
  -4   4   9        632.23        638.26        10.10 o                         
  -3   4   9        217.79        223.63         6.04 o                         
  -2   4   9          1.96          6.24         3.57 o                         
  -1   4   9         36.14         40.30         3.74 o                         
   0   4   9          7.80          6.87         3.68 o                         
   1   4   9        250.85        240.84         6.54 o                         
   2   4   9         41.35         29.46         4.55 o                         
   3   4   9        104.21        106.94         5.67 o                         
   4   4   9         16.87         10.56         5.15 o                         
   5   4   9          0.42          1.95         5.73 o                         
   6   4   9         75.77         78.02         6.29 o                         
   7   4   9         24.33         24.40         6.02 o                         
   8   4   9         69.59         67.25         6.75 o                         
   9   4   9         71.48         75.96         9.24 o                         
  10   4   9        360.99        349.19        14.26 o                         
  11   4   9        114.59         97.10        10.47 o                         
  12   4   9        190.42        170.96        13.07 o                         
  13   4   9        284.55        296.97        27.35 o                         
 -12   5   9         77.95         84.73        12.50 o                         
 -11   5   9        189.32        167.94        18.31 o                         
 -10   5   9        438.20        436.84        29.15 o                         
  -9   5   9          0.02         -4.81        13.16 o                         
  -8   5   9         99.35        106.81        10.87 o                         
  -7   5   9        181.94        192.13         8.80 o                         
  -6   5   9        443.63        480.33        15.26 o                         
  -5   5   9         35.81         28.89         6.41 o                         
  -4   5   9          2.36          3.01         4.94 o                         
  -3   5   9        213.71        217.32         9.30 o                         
  -2   5   9         48.50         54.40         5.34 o                         
  -1   5   9        447.95        455.78        11.47 o                         
   0   5   9          3.74         -4.68         9.16 o                         
   1   5   9          1.35          1.28         5.50 o                         
   2   5   9         54.07         60.07         5.73 o                         
   3   5   9         26.00         16.80         5.42 o                         
   4   5   9          9.46         17.93         7.95 o                         
   5   5   9         51.62         49.35         6.22 o                         
   6   5   9          7.13          6.40         7.30 o                         
   7   5   9        179.98        153.87         9.34 o                         
   8   5   9        215.99        208.52        14.46 o                         
   9   5   9          6.85         -0.26         9.36 o                         
  10   5   9          2.29         10.43        10.35 o                         
  11   5   9          0.59          1.28        12.62 o                         
  -9   6   9         33.73         33.68        12.61 o                         
  -8   6   9         20.04         11.59        10.71 o                         
  -7   6   9        717.48        729.54        28.51 o                         
  -6   6   9         29.39         44.48        11.94 o                         
  -5   6   9          6.62         29.02        11.17 o                         
  -4   6   9        402.39        378.44        15.66 o                         
  -3   6   9        433.65        437.33        18.96 o                         
  -2   6   9         62.54         50.69         7.10 o                         
  -1   6   9         26.18         13.15         7.32 o                         
   0   6   9        168.13        169.42        10.52 o                         
   1   6   9         43.85         42.78         7.64 o                         
   2   6   9         31.05         18.64         7.35 o                         
   3   6   9        236.09        273.64        19.66 o                         
   4   6   9         23.58         30.75         9.95 o                         
   5   6   9         23.74         28.23         9.26 o                         
   6   6   9         37.14         48.00         9.90 o                         
   7   6   9        862.93        901.06        36.76 o                         
   8   6   9         12.26         11.26        11.22 o                         
  -3   7   9          0.71         -2.63        13.51 o                         
  -2   7   9         36.53         52.78        18.43 o                         
  -1   7   9        210.37        217.12        26.02 o                         
   0   7   9         37.55         39.67        16.98 o                         
   1   7   9        145.85        117.10        16.88 o                         
   2   7   9         77.13         68.43        14.05 o                         
 -16   0  10         29.39         -7.26        26.25 o                         
 -14   0  10          1.34         -1.66         8.39 o                         
 -12   0  10       1662.83       1769.22        56.92 o                         
 -10   0  10        249.81        231.04        41.91 o                         
  -8   0  10       1811.74       1768.62        48.93 o                         
  -6   0  10        334.44        353.56        27.39 o                         
  -4   0  10        125.35        104.97        16.48 o                         
  -2   0  10       8646.34       9058.75       255.49 o                         
   0   0  10          0.34          0.56         5.13 o                         
   2   0  10       5291.86       5438.66       218.34 o                         
   4   0  10        307.72        257.36        10.50 o                         
   6   0  10        789.69        796.85        23.76 o                         
   8   0  10        676.76        655.21        16.85 o                         
  10   0  10       1545.62       1616.25        39.60 o                         
  12   0  10        250.33        258.44        20.15 o                         
  16   0  10         28.02          9.69        24.30 o                         
 -16   1  10         67.92         51.83        11.59 o                         
 -15   1  10        128.31        113.05        12.03 o                         
 -14   1  10        283.28        275.81        21.55 o                         
 -13   1  10        140.80        153.74        11.78 o                         
 -12   1  10         50.48         45.65         6.22 o                         
 -11   1  10          0.34          0.84         4.28 o                         
 -10   1  10       1303.91       1355.61        28.52 o                         
  -9   1  10          1.54         -5.13         5.13 o                         
  -8   1  10        176.70        173.61        10.65 o                         
  -7   1  10        829.90        784.69        15.32 o                         
  -6   1  10         89.38        107.67         6.26 o                         
  -5   1  10         36.60         48.50         4.58 o                         
  -4   1  10         67.99         59.53         2.97 o                         
  -3   1  10         32.46         23.37         3.29 o                         
  -2   1  10         89.28        124.92         5.28 o                         
  -1   1  10        544.46        510.33        11.80 o                         
   0   1  10        275.77        310.55         6.86 o                         
   1   1  10          4.11          7.63         3.89 o                         
   2   1  10        152.62        153.41         6.49 o                         
   3   1  10        396.56        381.26         9.35 o                         
   4   1  10        528.89        537.40        16.88 o                         
   5   1  10          7.00         13.50         4.14 o                         
   6   1  10        250.26        236.41         9.90 o                         
   7   1  10        103.70         93.14         4.88 o                         
   8   1  10         53.69         43.97         7.30 o                         
   9   1  10        103.94        100.47         5.74 o                         
  10   1  10        185.26        175.65         5.06 o                         
  11   1  10          5.06         14.11         6.61 o                         
  12   1  10         21.94          7.79        10.16 o                         
  13   1  10        183.77        194.70        31.27 o                         
  14   1  10        208.20        242.97        16.63 o                         
  15   1  10         16.37         10.07        13.74 o                         
 -16   2  10        125.63        133.62        41.06 o                         
 -15   2  10          0.68          5.87        21.13 o                         
 -14   2  10          0.06          5.26         7.81 o                         
 -13   2  10         73.79         73.56        11.29 o                         
 -12   2  10        291.52        295.87        14.73 o                         
 -11   2  10         65.10         60.96         5.39 o                         
 -10   2  10         50.08         49.14         6.98 o                         
  -9   2  10        471.39        488.47        13.53 o                         
  -8   2  10        802.21        823.99        22.99 o                         
  -7   2  10        416.40        438.86         8.76 o                         
  -6   2  10        626.97        665.03        10.22 o                         
  -5   2  10         52.16         44.73         7.05 o                         
  -4   2  10        151.45        140.61         6.55 o                         
  -3   2  10        236.14        219.20         5.66 o                         
  -2   2  10       1470.29       1374.83        20.54 o                         
  -1   2  10         38.24         25.20         4.01 o                         
   0   2  10          3.45          1.61         3.98 o                         
   1   2  10        238.85        243.94         5.49 o                         
   2   2  10        632.22        637.47        10.20 o                         
   3   2  10        594.32        625.74        10.79 o                         
   4   2  10        685.89        653.47        10.89 o                         
   5   2  10          9.44         16.07         4.90 o                         
   6   2  10          1.83          0.66         4.00 o                         
   7   2  10        161.16        159.05         5.78 o                         
   8   2  10        181.83        180.15         6.12 o                         
   9   2  10        369.14        362.46         9.26 o                         
  10   2  10         98.43         96.60         4.71 o                         
  11   2  10        116.54        110.64         5.44 o                         
  12   2  10          0.42         -5.72         6.96 o                         
  13   2  10         59.98         63.26        16.77 o                         
  14   2  10          7.89          1.07        11.31 o                         
  15   2  10          3.96         19.12        12.78 o                         
 -15   3  10         66.43         68.35        50.56 o                         
 -14   3  10          9.69         25.14        14.63 o                         
 -13   3  10        464.43        482.84        44.43 o                         
 -12   3  10         12.63          5.00        11.45 o                         
 -11   3  10         30.15         21.46         7.21 o                         
 -10   3  10        486.23        516.00        13.00 o                         
  -9   3  10       1761.47       1729.99        25.83 o                         
  -8   3  10        382.65        366.82         8.17 o                         
  -7   3  10         15.60         22.99         5.15 o                         
  -6   3  10       1795.07       1826.08        21.51 o                         
  -5   3  10          0.01          8.37         3.12 o                         
  -4   3  10        478.74        471.43         8.08 o                         
  -3   3  10         30.84         27.88         4.19 o                         
  -2   3  10          0.74          2.28         3.74 o                         
  -1   3  10        392.67        391.30         8.52 o                         
   0   3  10        407.54        410.65         8.06 o                         
   1   3  10          0.32          8.29         4.65 o                         
   2   3  10         55.32         48.48         5.06 o                         
   3   3  10        675.91        653.25        11.98 o                         
   4   3  10        337.26        324.69         7.96 o                         
   5   3  10         95.26        103.87         5.04 o                         
   6   3  10        217.64        208.69         6.30 o                         
   7   3  10         18.63          3.75         4.64 o                         
   8   3  10         64.96         71.47         6.48 o                         
   9   3  10        665.64        665.40        12.58 o                         
  10   3  10        174.92        165.30         7.56 o                         
  11   3  10         40.46         33.62         7.90 o                         
  12   3  10         47.08         38.92         8.78 o                         
  13   3  10        191.52        172.30        14.60 o                         
  14   3  10          1.77         22.68        12.85 o                         
 -13   4  10         49.48         96.92        16.66 o                         
 -12   4  10         51.32         35.84        27.93 o                         
 -11   4  10          0.02         -0.26        12.99 o                         
 -10   4  10          2.68         -5.44         5.44 o                         
  -9   4  10        213.18        219.80         8.52 o                         
  -8   4  10        142.73        159.25         5.27 o                         
  -7   4  10         10.72         11.29         3.92 o                         
  -6   4  10        272.18        250.39         6.48 o                         
  -5   4  10        242.59        234.06         7.86 o                         
  -4   4  10        132.95        136.99         5.26 o                         
  -3   4  10        523.91        513.47        10.13 o                         
  -2   4  10        452.90        451.59        13.98 o                         
  -1   4  10          0.09         -3.28         4.89 o                         
   0   4  10         27.08         34.50         3.21 o                         
   1   4  10       1359.67       1395.05        19.95 o                         
   2   4  10         26.97         24.23         4.50 o                         
   3   4  10       1033.02       1022.60        14.92 o                         
   4   4  10         96.30        107.28         5.91 o                         
   5   4  10        502.21        439.68         9.26 o                         
   6   4  10          3.29          5.14         5.50 o                         
   7   4  10        225.00        217.11         8.09 o                         
   8   4  10          1.01          3.19         6.81 o                         
   9   4  10        113.02        111.82        10.46 o                         
  10   4  10        514.51        500.22        16.00 o                         
  11   4  10        125.20        145.95        16.34 o                         
  12   4  10          7.56         16.37         9.47 o                         
  13   4  10        167.45        169.20        23.12 o                         
 -11   5  10          2.67         -3.02        14.90 o                         
 -10   5  10        742.59        861.10        40.83 o                         
  -9   5  10          0.14         -8.01         8.86 o                         
  -8   5  10         96.60        115.41        10.77 o                         
  -7   5  10         38.30         27.11         8.01 o                         
  -6   5  10          5.80         -0.10         5.89 o                         
  -5   5  10        262.76        258.00         6.83 o                         
  -4   5  10          2.00          5.99         5.11 o                         
  -3   5  10        219.03        209.45         7.79 o                         
  -2   5  10         94.26         88.68         7.51 o                         
  -1   5  10        132.98        161.11         9.54 o                         
   0   5  10        131.79        119.19         6.76 o                         
   1   5  10         17.63         14.72         5.18 o                         
   2   5  10         16.38         13.07         4.90 o                         
   3   5  10        341.04        348.23        14.35 o                         
   4   5  10        125.94        135.85         7.31 o                         
   5   5  10        247.48        218.62        11.68 o                         
   6   5  10         88.95        108.93        12.67 o                         
   7   5  10        221.22        216.33        10.88 o                         
   8   5  10          0.03         -8.56         8.56 o                         
   9   5  10         58.90         45.57        10.47 o                         
  10   5  10         11.54          4.89        14.49 o                         
  11   5  10         52.80         17.22        19.64 o                         
  -8   6  10        204.01        186.87        16.06 o                         
  -7   6  10         37.32         -5.39        12.49 o                         
  -6   6  10          0.80         14.87        11.45 o                         
  -5   6  10         91.24        100.35        13.00 o                         
  -4   6  10        104.75        112.96        11.66 o                         
  -3   6  10        340.68        312.02        20.14 o                         
  -2   6  10         22.14         34.91        10.87 o                         
  -1   6  10         39.76         49.73         9.55 o                         
   0   6  10         65.56         53.73         9.65 o                         
   1   6  10        186.33        187.72        12.84 o                         
   2   6  10         49.53         55.84         7.61 o                         
   3   6  10          1.14         23.71        13.08 o                         
   4   6  10        105.62        118.99        10.40 o                         
   5   6  10          7.74         21.36         9.22 o                         
   6   6  10        163.25        181.99        12.77 o                         
   7   6  10         77.21         88.00        11.92 o                         
   8   6  10         12.68        -11.18        11.61 o                         
  -1   7  10        155.88        134.53        22.85 o                         
   0   7  10        242.71        220.83        18.19 o                         
 -15   0  11        198.51        198.90        34.08 o                         
 -13   0  11          1.01         15.78        15.36 o                         
 -11   0  11       2205.29       2189.22        54.69 o                         
  -9   0  11         21.28         31.56        10.66 o                         
  -7   0  11       3459.33       3382.41        77.24 o                         
  -5   0  11        202.14        195.59        15.09 o                         
  -3   0  11        154.86        176.02        10.06 o                         
  -1   0  11        302.81        287.88        11.78 o                         
   1   0  11        715.60        788.40        25.18 o                         
   3   0  11        211.94        204.80        11.54 o                         
   5   0  11       1988.40       1903.16        46.39 o                         
   7   0  11         53.25         55.49         6.03 o                         
   9   0  11       1538.34       1568.16        31.82 o                         
  11   0  11        437.57        464.06        37.17 o                         
  13   0  11          3.42         -7.91        25.69 o                         
  15   0  11        303.32        297.83        39.67 o                         
 -16   1  11         30.82         25.37        19.53 o                         
 -15   1  11        323.88        329.20        34.00 o                         
 -14   1  11        155.69        145.04        10.26 o                         
 -13   1  11         28.80         22.87         9.00 o                         
 -12   1  11          0.09         -6.11         6.11 o                         
 -11   1  11        702.63        766.67        31.72 o                         
 -10   1  11         47.91         60.56         5.23 o                         
  -9   1  11          1.52         -4.10         4.10 o                         
  -8   1  11        478.74        486.37        12.88 o                         
  -7   1  11         20.58         21.89         3.91 o                         
  -6   1  11        234.15        225.73         7.30 o                         
  -5   1  11         58.02         52.65         3.67 o                         
  -4   1  11         15.61          6.92         2.44 o                         
  -3   1  11        307.94        329.99         6.30 o                         
  -2   1  11         28.57          8.96         2.84 o                         
  -1   1  11        730.55        765.96        17.85 o                         
   0   1  11       5078.67       5031.56        88.69 o                         
   1   1  11         28.37         36.69         4.03 o                         
   2   1  11         86.50         83.55         4.16 o                         
   3   1  11         50.46         30.74         4.41 o                         
   4   1  11       2490.04       2554.07        37.38 o                         
   5   1  11        153.37        154.39         5.16 o                         
   6   1  11         93.89         91.60         5.43 o                         
   7   1  11          1.47         -1.23         4.31 o                         
   8   1  11        512.62        524.72        11.25 o                         
   9   1  11          0.41          6.68         5.22 o                         
  10   1  11          0.08          3.59         3.96 o                         
  11   1  11         29.44         28.36         7.14 o                         
  12   1  11          1.26         -4.23         6.61 o                         
  13   1  11         85.60         83.54        13.27 o                         
  14   1  11        177.16        171.37        15.97 o                         
  15   1  11         65.45         62.70        21.32 o                         
 -15   2  11          0.21         -8.69        14.42 o                         
 -14   2  11        100.08         94.13        11.93 o                         
 -13   2  11        269.91        258.20        19.13 o                         
 -12   2  11        204.29        199.97         9.44 o                         
 -11   2  11        253.84        251.13         7.55 o                         
 -10   2  11         38.89         45.80         5.21 o                         
  -9   2  11         32.72         28.70         4.25 o                         
  -8   2  11        695.34        687.84        12.60 o                         
  -7   2  11         68.69         55.22         4.68 o                         
  -6   2  11        659.51        657.10        12.36 o                         
  -5   2  11          2.87         -0.43         3.95 o                         
  -4   2  11         13.07         10.73         3.94 o                         
  -3   2  11         78.20         85.40         5.31 o                         
  -2   2  11         73.26         72.33         3.59 o                         
  -1   2  11        565.87        542.91         9.05 o                         
   0   2  11        204.78        221.17         5.82 o                         
   1   2  11         73.40         84.12         4.19 o                         
   2   2  11        472.46        461.33         8.33 o                         
   3   2  11        166.19        165.44         7.57 o                         
   4   2  11         12.98         15.02         4.75 o                         
   5   2  11        729.15        741.40        12.33 o                         
   6   2  11          2.94         -4.09         4.09 o                         
   7   2  11        204.49        180.59         6.48 o                         
   8   2  11        405.58        403.48         8.36 o                         
   9   2  11        189.42        170.28         8.16 o                         
  10   2  11       1093.79       1128.20        26.29 o                         
  11   2  11         59.88         68.63         5.03 o                         
  12   2  11        262.85        262.91        13.22 o                         
  13   2  11         31.92         19.86        10.93 o                         
  14   2  11          1.40          4.48        13.79 o                         
  15   2  11         89.78         86.61        16.36 o                         
 -14   3  11        107.69        162.54        37.99 o                         
 -13   3  11         31.38         36.97        12.33 o                         
 -12   3  11        355.24        361.06        18.63 o                         
 -11   3  11          2.39          4.26         8.34 o                         
 -10   3  11        257.98        266.83         8.43 o                         
  -9   3  11        370.89        401.04         9.37 o                         
  -8   3  11        483.65        527.23         9.37 o                         
  -7   3  11         15.72         18.71         3.40 o                         
  -6   3  11        502.27        546.11        14.59 o                         
  -5   3  11          0.02          2.35         4.24 o                         
  -4   3  11         16.21          4.52         3.40 o                         
  -3   3  11        453.04        452.81         9.73 o                         
  -2   3  11        932.35        939.36        13.78 o                         
  -1   3  11         26.37         30.34         4.38 o                         
   0   3  11        747.08        767.84        12.89 o                         
   1   3  11        121.05        136.69         6.39 o                         
   2   3  11          0.92          5.36         3.97 o                         
   3   3  11         11.36         13.08         3.79 o                         
   4   3  11        566.05        590.64         9.90 o                         
   5   3  11         20.11         19.37         4.40 o                         
   6   3  11         75.00         76.87         5.42 o                         
   7   3  11         19.86         25.14         4.67 o                         
   8   3  11         69.68         58.92         5.72 o                         
   9   3  11         16.00         -0.31         5.28 o                         
  10   3  11        209.08        230.06        11.58 o                         
  11   3  11         11.98          7.77         8.87 o                         
  12   3  11         57.13         51.04        11.35 o                         
  13   3  11         54.85         65.64        12.59 o                         
  14   3  11        152.74        130.33        14.60 o                         
 -13   4  11         37.21         10.96        15.85 o                         
 -12   4  11          0.87          8.66        13.81 o                         
 -11   4  11        436.33        447.24        18.80 o                         
 -10   4  11          5.33          5.79         9.71 o                         
  -9   4  11         14.70         16.94         7.84 o                         
  -8   4  11        332.68        327.43         9.49 o                         
  -7   4  11       1452.43       1460.95        18.57 o                         
  -6   4  11        101.52         93.61         5.27 o                         
  -5   4  11          0.15         -1.76         4.53 o                         
  -4   4  11       1242.11       1312.12        18.93 o                         
  -3   4  11        804.54        762.74        12.86 o                         
  -2   4  11          2.63          1.53         4.34 o                         
  -1   4  11         28.51         27.79         4.72 o                         
   0   4  11        914.39        874.07        14.03 o                         
   1   4  11         26.59         10.41         3.48 o                         
   2   4  11        485.51        454.79         8.94 o                         
   3   4  11          8.06         11.47         4.37 o                         
   4   4  11          0.90          9.59         4.59 o                         
   5   4  11         52.12         57.13         6.59 o                         
   6   4  11       1045.42       1030.32        18.03 o                         
   7   4  11          7.75          2.82         6.76 o                         
   8   4  11         61.21         65.32         7.33 o                         
   9   4  11          0.56         -6.89         6.89 o                         
  10   4  11          1.73          1.69         9.18 o                         
  11   4  11        304.19        285.27        14.66 o                         
  12   4  11        140.28        146.91        12.38 o                         
 -11   5  11         87.42         95.45        12.02 o                         
 -10   5  11         33.63         -0.98        21.12 o                         
  -9   5  11         35.54         36.37        11.51 o                         
  -8   5  11          5.73         19.07         9.41 o                         
  -7   5  11         19.81         12.86        12.79 o                         
  -6   5  11        101.26        120.99         8.83 o                         
  -5   5  11         48.00         30.30         5.50 o                         
  -4   5  11        324.91        328.26        11.45 o                         
  -3   5  11          1.74          8.67         6.77 o                         
  -2   5  11        238.79        232.16        11.30 o                         
  -1   5  11        428.83        400.34        11.34 o                         
   0   5  11          7.38          0.36         6.33 o                         
   1   5  11         19.35         14.09         5.29 o                         
   2   5  11        122.21        124.04         6.77 o                         
   3   5  11         59.63         55.54         6.19 o                         
   4   5  11        248.94        243.06        10.02 o                         
   5   5  11          0.34          7.25         6.90 o                         
   6   5  11          0.19          6.61        10.63 o                         
   7   5  11          8.05         -0.59         7.81 o                         
   8   5  11         93.81         70.46        10.77 o                         
   9   5  11        153.04        155.45        15.64 o                         
  10   5  11         15.67          0.88        16.36 o                         
  -8   6  11         86.20        101.66        12.47 o                         
  -7   6  11         76.60         79.54        11.77 o                         
  -6   6  11         17.50         14.77        21.53 o                         
  -5   6  11        220.16        229.06        18.06 o                         
  -4   6  11         49.41         47.87        12.97 o                         
  -3   6  11        166.58        182.42        14.67 o                         
  -2   6  11         43.03         51.13        11.82 o                         
  -1   6  11         88.14         89.56         9.94 o                         
   0   6  11         49.70         32.94         8.29 o                         
   1   6  11        124.90        113.76        12.44 o                         
   2   6  11        694.26        792.70        26.72 o                         
   3   6  11        170.98        193.88        14.45 o                         
   4   6  11          2.34        -10.91        10.91 o                         
   5   6  11         15.23         26.22        16.08 o                         
   6   6  11         83.23        110.55        20.83 o                         
   7   6  11         34.50         10.34        14.29 o                         
 -16   0  12        476.79        385.64        51.42 o                         
 -14   0  12         15.68         29.65        31.28 o                         
 -12   0  12       1915.21       2073.27        55.24 o                         
 -10   0  12       1657.98       1690.16        44.34 o                         
  -8   0  12       1974.02       2007.29        62.81 o                         
  -6   0  12       2381.03       2170.43        65.26 o                         
  -4   0  12         35.35         51.95         6.70 o                         
  -2   0  12       2564.21       2808.38        84.56 o                         
   0   0  12          9.60         -4.90         4.90 o                         
   2   0  12         23.36         14.94         7.41 o                         
   4   0  12        270.00        245.03        11.88 o                         
   6   0  12        345.16        356.31        14.29 o                         
   8   0  12       1388.49       1431.96        28.84 o                         
  10   0  12        154.49        153.99         8.72 o                         
  14   0  12          8.96         40.87        34.63 o                         
 -16   1  12         16.05         -3.05        21.55 o                         
 -15   1  12         10.93         27.90        23.18 o                         
 -14   1  12         16.19         25.32         9.30 o                         
 -13   1  12         25.51         13.66         8.71 o                         
 -12   1  12         17.46         12.60         5.39 o                         
 -11   1  12         62.24         51.64         4.33 o                         
 -10   1  12         53.72         40.14         4.98 o                         
  -9   1  12        274.99        247.36         6.93 o                         
  -8   1  12         70.44         70.45         5.87 o                         
  -7   1  12         49.69         52.07         4.29 o                         
  -6   1  12         12.27          8.90         3.54 o                         
  -5   1  12         69.96         65.48         4.32 o                         
  -4   1  12         78.32         74.29         2.66 o                         
  -3   1  12         58.68         54.07         4.58 o                         
  -2   1  12        231.32        276.24         5.68 o                         
  -1   1  12        487.57        465.12        10.79 o                         
   0   1  12        214.97        233.25         9.41 o                         
   1   1  12       1902.83       1883.45        29.66 o                         
   2   1  12        444.71        452.82         8.37 o                         
   3   1  12          5.97          9.94         5.11 o                         
   4   1  12          4.37          6.35         5.06 o                         
   5   1  12       1234.11       1290.48        21.34 o                         
   6   1  12         48.74         53.13         4.57 o                         
   7   1  12        247.11        243.46         6.81 o                         
   8   1  12        435.85        431.35         8.89 o                         
   9   1  12         25.51         21.64         6.34 o                         
  10   1  12         11.81         10.10         4.24 o                         
  11   1  12        197.14        196.12         7.58 o                         
  12   1  12         91.51         96.09        10.14 o                         
  13   1  12        160.78        125.53        16.29 o                         
  15   1  12         45.55         59.58        17.50 o                         
 -15   2  12          2.66         -9.91        11.48 o                         
 -14   2  12          0.06         -9.45        14.83 o                         
 -13   2  12        129.24        128.92        14.19 o                         
 -12   2  12        122.79        132.68         9.04 o                         
 -11   2  12          0.83         -4.77         5.96 o                         
 -10   2  12        100.85        114.69         5.69 o                         
  -9   2  12        146.09        125.78         6.66 o                         
  -8   2  12          7.04          4.05         4.45 o                         
  -7   2  12       1738.40       1786.68        27.79 o                         
  -6   2  12        546.33        504.36         9.29 o                         
  -5   2  12        835.06        824.07        16.75 o                         
  -4   2  12       2018.74       2102.62        30.50 o                         
  -3   2  12        264.79        286.32        12.61 o                         
  -2   2  12         12.20         15.92         3.61 o                         
  -1   2  12         25.64         24.78         3.81 o                         
   0   2  12       1085.65       1173.83        16.51 o                         
   1   2  12         24.58         36.68         3.36 o                         
   2   2  12          0.80          3.15         3.71 o                         
   3   2  12        116.78        149.18         5.64 o                         
   4   2  12        239.38        203.12         8.23 o                         
   5   2  12         45.77         45.04         5.03 o                         
   6   2  12        725.59        700.72        12.11 o                         
   7   2  12         90.78         84.26         4.57 o                         
   8   2  12         61.13         56.12         5.36 o                         
   9   2  12         21.72         12.93         5.23 o                         
  10   2  12        498.11        481.99        19.73 o                         
  11   2  12         49.46         57.52         7.05 o                         
  12   2  12         39.82         54.64         9.59 o                         
  13   2  12        105.30         82.76        13.74 o                         
  14   2  12        100.94         77.03        21.13 o                         
 -14   3  12          8.64         24.34        15.56 o                         
 -13   3  12          0.57         16.32        11.52 o                         
 -12   3  12          8.46         -5.46        11.45 o                         
 -11   3  12         50.64         68.55        11.61 o                         
 -10   3  12          8.94         17.39         5.81 o                         
  -9   3  12        141.35        134.54         6.73 o                         
  -8   3  12        176.75        173.09         6.98 o                         
  -7   3  12        534.37        582.35        12.20 o                         
  -6   3  12          1.99         11.32         3.66 o                         
  -5   3  12       1167.12       1214.11        19.77 o                         
  -4   3  12        886.35        915.64        13.52 o                         
  -3   3  12        156.84        152.65         5.64 o                         
  -2   3  12         57.55         62.21         4.29 o                         
  -1   3  12        813.53        800.03        17.02 o                         
   0   3  12        112.36        111.10         7.67 o                         
   1   3  12        251.09        234.34         6.64 o                         
   2   3  12        199.05        198.13         6.14 o                         
   3   3  12       1055.07       1066.91        16.26 o                         
   4   3  12        206.72        205.38         6.66 o                         
   5   3  12        829.30        781.98        12.37 o                         
   6   3  12         32.54         25.44         4.40 o                         
   7   3  12         74.70         60.43         5.73 o                         
   8   3  12        330.09        326.72         9.68 o                         
   9   3  12         86.42         76.93         7.23 o                         
  10   3  12        428.03        411.65        11.86 o                         
  11   3  12         65.91         55.47        17.34 o                         
  12   3  12         51.48         21.75        11.05 o                         
  13   3  12         50.90         28.49        29.05 o                         
 -13   4  12        307.04        282.69        39.89 o                         
 -12   4  12        518.11        499.53        26.77 o                         
 -11   4  12          7.26         -4.22        11.65 o                         
 -10   4  12        281.18        269.06        14.10 o                         
  -9   4  12        155.78        161.58         7.97 o                         
  -8   4  12        110.25        110.37         4.90 o                         
  -7   4  12        195.62        212.66         9.38 o                         
  -6   4  12       1024.85        995.54        18.15 o                         
  -5   4  12        735.73        727.69        13.48 o                         
  -4   4  12        404.41        401.38        10.41 o                         
  -3   4  12        552.39        522.57        10.81 o                         
  -2   4  12         24.30         27.26         5.40 o                         
  -1   4  12          7.99         12.01         5.00 o                         
   0   4  12          8.32         10.35         5.39 o                         
   1   4  12         14.67          2.11         5.86 o                         
   2   4  12         43.99         60.87         6.63 o                         
   3   4  12        146.82        159.77         6.24 o                         
   4   4  12          6.19         22.52         6.60 o                         
   5   4  12         18.30         11.93         5.60 o                         
   6   4  12        230.44        220.95         8.63 o                         
   7   4  12         74.77         83.19         8.02 o                         
   8   4  12         14.53         16.95         7.72 o                         
   9   4  12        199.18        190.76        10.38 o                         
  10   4  12        143.94        149.44        11.36 o                         
  11   4  12          2.65         -3.09        11.74 o                         
  12   4  12         56.14         46.88        12.63 o                         
 -11   5  12        186.88        195.00        33.45 o                         
 -10   5  12         36.75         47.96         9.89 o                         
  -9   5  12         19.34         20.48        14.43 o                         
  -8   5  12         48.17         50.95        10.15 o                         
  -7   5  12          7.38          3.12         8.17 o                         
  -6   5  12        110.20         97.39         8.99 o                         
  -5   5  12        198.55        220.54         9.58 o                         
  -4   5  12        294.98        271.53        16.29 o                         
  -3   5  12         84.35         96.60        10.48 o                         
  -2   5  12        265.71        280.27        10.80 o                         
  -1   5  12        281.82        308.39         9.97 o                         
   0   5  12         31.38         19.43         7.55 o                         
   1   5  12        199.99        211.64         9.01 o                         
   2   5  12         49.93         50.39         5.58 o                         
   3   5  12         10.87         15.77         5.78 o                         
   4   5  12        281.28        310.32        14.51 o                         
   5   5  12          0.43         -3.41         7.47 o                         
   6   5  12         49.19         41.44         8.23 o                         
   7   5  12        100.08         99.88         9.54 o                         
   8   5  12        225.55        247.51        20.07 o                         
   9   5  12        211.66        229.53        13.27 o                         
  10   5  12          4.98        -10.03        15.89 o                         
  -7   6  12         80.60         93.77        14.29 o                         
  -6   6  12        101.49         95.31        14.25 o                         
  -5   6  12          9.70          4.03        14.75 o                         
  -4   6  12         70.25         80.20        12.07 o                         
  -3   6  12         93.12        102.61        11.34 o                         
  -2   6  12         72.44         87.04        10.47 o                         
  -1   6  12         38.74         38.70        10.78 o                         
   0   6  12        178.45        160.08        14.91 o                         
   1   6  12          2.57         -5.35        10.14 o                         
   2   6  12         42.20         48.01        12.96 o                         
   3   6  12         56.22         60.75        12.00 o                         
   4   6  12        386.50        391.58        24.40 o                         
   5   6  12          2.21        -10.91        12.26 o                         
   6   6  12          7.70        -12.41        12.41 o                         
 -15   0  13        301.79        280.51        42.47 o                         
 -13   0  13        139.63        125.17        18.16 o                         
 -11   0  13       1295.03       1342.06        39.63 o                         
  -9   0  13       1471.78       1295.00        43.75 o                         
  -7   0  13        290.03        281.59        13.72 o                         
  -5   0  13        293.10        285.10         7.57 o                         
  -3   0  13        275.69        320.52        37.74 o                         
  -1   0  13        377.95        375.57        10.77 o                         
   1   0  13        175.34        207.21        11.72 o                         
   3   0  13       1009.18       1049.23        35.03 o                         
   5   0  13         95.22        119.76         8.41 o                         
   7   0  13       2075.05       2171.12        42.56 o                         
   9   0  13          0.37          7.14         6.25 o                         
  11   0  13        336.16        371.92        19.56 o                         
  15   0  13         69.20         95.89        24.00 o                         
 -15   1  13         15.91         -4.93        16.35 o                         
 -14   1  13        228.53        181.77        22.18 o                         
 -13   1  13         21.70         18.08         9.89 o                         
 -12   1  13          0.02          8.28         9.79 o                         
 -11   1  13         35.95         18.53         7.98 o                         
 -10   1  13        769.01        791.81        14.72 o                         
  -9   1  13         35.71         29.20         4.14 o                         
  -8   1  13       1191.83       1165.45        19.47 o                         
  -7   1  13          5.35          4.28         3.77 o                         
  -6   1  13        904.88        911.85        30.32 o                         
  -5   1  13        172.46        194.61        10.35 o                         
  -4   1  13       1392.14       1421.41        20.45 o                         
  -3   1  13       1003.23        983.53        47.17 o                         
  -2   1  13        278.35        324.49         7.77 o                         
  -1   1  13        651.50        711.96        17.03 o                         
   0   1  13        265.41        271.08        10.61 o                         
   1   1  13        414.04        426.73         8.65 o                         
   2   1  13         80.19         76.12         4.24 o                         
   3   1  13         12.91         11.87         5.26 o                         
   4   1  13        806.88        849.50        14.86 o                         
   5   1  13         91.88         89.05         5.53 o                         
   6   1  13        529.68        511.73        11.58 o                         
   7   1  13         42.50         49.54         5.59 o                         
   8   1  13        192.58        185.54         7.51 o                         
   9   1  13         43.59         36.35         5.48 o                         
  10   1  13         36.61         37.60         7.70 o                         
  11   1  13        157.32        154.71         8.44 o                         
  12   1  13        678.62        780.63        25.77 o                         
  13   1  13          3.07         13.52        19.15 o                         
  14   1  13          5.59          8.73        19.83 o                         
 -15   2  13          0.79          1.19        45.52 o                         
 -14   2  13          9.15          4.25         9.35 o                         
 -13   2  13         21.51          7.55        10.24 o                         
 -12   2  13          6.20         17.70         6.85 o                         
 -11   2  13        211.26        222.88        13.41 o                         
 -10   2  13         27.94         -0.61         5.63 o                         
  -9   2  13        175.89        191.73         7.49 o                         
  -8   2  13          3.13         -4.60         8.63 o                         
  -7   2  13         63.16         51.37         4.93 o                         
  -6   2  13        642.64        655.61        12.80 o                         
  -5   2  13       1322.10       1345.13        18.31 o                         
  -4   2  13         62.74         59.89         4.19 o                         
  -3   2  13         15.37         14.15         3.37 o                         
  -2   2  13         30.21         15.25         3.69 o                         
  -1   2  13        479.89        473.80         8.74 o                         
   0   2  13       1674.34       1751.65        24.09 o                         
   1   2  13        244.85        212.06         6.02 o                         
   2   2  13        283.18        263.89         6.31 o                         
   3   2  13        327.62        306.55         6.85 o                         
   4   2  13        185.51        180.54         9.18 o                         
   5   2  13          0.45          0.10         4.51 o                         
   6   2  13          0.07         -2.98         4.42 o                         
   7   2  13         28.50         29.22         4.99 o                         
   8   2  13        173.20        185.69         9.27 o                         
   9   2  13          0.01          4.17         6.40 o                         
  10   2  13          0.12          1.41         6.85 o                         
  11   2  13         59.17         45.58        10.09 o                         
  12   2  13         15.90         15.76         9.85 o                         
  13   2  13          1.70         -7.13        12.49 o                         
  14   2  13          4.93          8.18        14.08 o                         
 -14   3  13         17.30        -11.05        21.23 o                         
 -13   3  13          1.59         18.27        19.66 o                         
 -12   3  13         17.14          3.93        16.20 o                         
 -11   3  13          5.45          3.75         9.57 o                         
 -10   3  13        127.35        145.31         8.25 o                         
  -9   3  13         80.85         82.07         6.72 o                         
  -8   3  13        338.17        338.77        12.79 o                         
  -7   3  13        347.21        357.98        14.94 o                         
  -6   3  13         17.08         18.37         4.06 o                         
  -5   3  13        888.45        920.86        15.87 o                         
  -4   3  13       1936.33       2068.47        29.55 o                         
  -3   3  13         39.51         36.38         4.47 o                         
  -2   3  13        202.84        210.75         6.09 o                         
  -1   3  13        667.24        672.85        12.11 o                         
   0   3  13       1650.30       1694.67        30.81 o                         
   1   3  13          5.89          2.12         4.39 o                         
   2   3  13         93.51        100.46         6.23 o                         
   3   3  13        705.52        665.30        12.56 o                         
   4   3  13        162.85        125.20         6.51 o                         
   5   3  13        138.43        111.80         5.89 o                         
   6   3  13        485.30        486.44        10.43 o                         
   7   3  13         17.60          6.01         5.91 o                         
   8   3  13         30.67         27.15         5.87 o                         
   9   3  13        259.32        252.74        10.76 o                         
  10   3  13        954.66        977.32        31.85 o                         
  11   3  13        261.57        233.19        21.53 o                         
  12   3  13         13.19         25.48        14.19 o                         
  13   3  13        267.84        224.99        42.99 o                         
 -12   4  13          1.92          1.82        13.75 o                         
 -11   4  13        160.70        196.84        18.08 o                         
 -10   4  13        422.66        401.02        16.95 o                         
  -9   4  13          3.90         -2.92         6.09 o                         
  -8   4  13        495.98        547.49        13.04 o                         
  -7   4  13         56.32         56.22         6.36 o                         
  -6   4  13         61.18         64.39         6.02 o                         
  -5   4  13          3.69         13.83         6.95 o                         
  -4   4  13        571.18        585.56        12.32 o                         
  -3   4  13         20.52         50.33         7.45 o                         
  -2   4  13         48.99         38.40         5.04 o                         
  -1   4  13        140.54        107.26         6.41 o                         
   0   4  13          0.09         -5.31         7.04 o                         
   1   4  13        513.97        487.83        14.68 o                         
   2   4  13         84.73         93.96         7.90 o                         
   3   4  13         87.33         80.40         7.44 o                         
   4   4  13         31.29         32.53         6.73 o                         
   5   4  13        279.92        283.50         9.90 o                         
   6   4  13         10.85          5.17         6.58 o                         
   7   4  13        277.67        308.96        12.48 o                         
   8   4  13         50.23         47.84         8.29 o                         
   9   4  13         10.46         15.87         9.32 o                         
  10   4  13          7.30          0.54        10.24 o                         
  11   4  13        182.68        173.26        12.82 o                         
 -10   5  13        117.17        110.34        16.21 o                         
  -9   5  13          4.87          9.46        17.90 o                         
  -8   5  13          6.44         29.31        15.39 o                         
  -7   5  13        126.92        113.53        10.26 o                         
  -6   5  13        224.78        251.09        11.91 o                         
  -5   5  13         13.29          3.68         7.59 o                         
  -4   5  13        129.02        122.92         8.65 o                         
  -3   5  13        148.36        135.33        15.68 o                         
  -2   5  13         27.36         30.96         8.37 o                         
  -1   5  13         61.18         79.98         7.86 o                         
   0   5  13        179.43        184.27         8.83 o                         
   1   5  13          3.57          6.54         7.23 o                         
   2   5  13         61.61         62.70        13.10 o                         
   3   5  13         25.88         35.59         6.67 o                         
   4   5  13        112.92        121.39         9.98 o                         
   5   5  13        253.71        262.56        11.90 o                         
   6   5  13          8.01         16.02         9.07 o                         
   7   5  13         11.42         -4.60         9.00 o                         
   8   5  13          0.02         -4.36         9.56 o                         
   9   5  13        232.11        218.76        13.88 o                         
  -6   6  13        103.97         83.15        13.02 o                         
  -5   6  13         76.19         76.11        14.20 o                         
  -4   6  13          3.46         16.73        16.15 o                         
  -3   6  13         86.90         86.18        12.54 o                         
  -2   6  13        210.43        201.63        13.51 o                         
  -1   6  13         38.10         42.03         9.65 o                         
   0   6  13         18.05         29.44        10.22 o                         
   1   6  13        177.47        180.64        12.60 o                         
   2   6  13          1.23         15.36        12.45 o                         
   3   6  13        137.67        146.06        13.48 o                         
   4   6  13         85.93        107.26        16.59 o                         
   5   6  13        332.53        360.62        19.41 o                         
   6   6  13         42.00         26.81        14.00 o                         
 -14   0  14        375.70        289.48        34.65 o                         
 -12   0  14         22.76         54.30        13.28 o                         
 -10   0  14        698.53        643.28        22.89 o                         
  -8   0  14        498.98        397.96        16.38 o                         
  -6   0  14          0.58        -12.29        12.29 o                         
  -4   0  14          0.16         -0.56         6.70 o                         
  -2   0  14         77.67         90.34         6.37 o                         
   0   0  14        744.10        765.26        39.72 o                         
   2   0  14       2366.75       2471.83        67.60 o                         
   4   0  14          3.19          5.27         5.38 o                         
   6   0  14        166.62        153.45        13.45 o                         
   8   0  14        470.04        491.51        15.12 o                         
  10   0  14         54.80         48.07         9.30 o                         
  12   0  14        141.72        127.52        20.44 o                         
 -15   1  14        101.94        101.93        22.65 o                         
 -14   1  14          0.00        -14.59        14.59 o                         
 -13   1  14        226.57        218.85        16.87 o                         
 -12   1  14         13.03         -1.98         9.15 o                         
 -11   1  14        328.58        290.84        13.11 o                         
 -10   1  14         31.30         15.29        12.77 o                         
  -9   1  14       1035.20       1055.00        20.83 o                         
  -8   1  14        397.57        365.14        13.48 o                         
  -7   1  14        461.90        440.50        10.49 o                         
  -6   1  14         27.87         17.18         3.54 o                         
  -5   1  14       1470.22       1517.40        48.02 o                         
  -4   1  14          3.40          5.28         5.91 o                         
  -3   1  14       1219.50       1176.98        21.48 o                         
  -2   1  14         32.70         40.46         3.66 o                         
  -1   1  14          0.30         -3.07         3.07 o                         
   0   1  14        761.94        824.78        12.81 o                         
   1   1  14        384.04        406.95         8.58 o                         
   2   1  14        200.79        217.46         5.78 o                         
   3   1  14         18.24         16.73         3.92 o                         
   4   1  14         62.56         55.90         4.66 o                         
   5   1  14        136.32        129.97         6.15 o                         
   6   1  14         68.38         67.69         6.29 o                         
   7   1  14          1.25          0.29         4.60 o                         
   8   1  14         61.85         56.63         5.14 o                         
   9   1  14         46.99         31.80         7.07 o                         
  10   1  14          5.53          5.03         8.41 o                         
  11   1  14        396.50        418.65        14.76 o                         
  12   1  14          0.01          1.07        17.10 o                         
  13   1  14        105.99        107.98        15.62 o                         
  14   1  14          3.01         10.71        16.60 o                         
 -14   2  14        491.16        512.87        58.75 o                         
 -13   2  14         12.73         19.39         7.33 o                         
 -12   2  14          7.91         -2.48         6.90 o                         
 -11   2  14        114.28        119.27        14.28 o                         
 -10   2  14        187.53        179.02        10.99 o                         
  -9   2  14         37.47         35.68         6.69 o                         
  -8   2  14         15.85          9.62         5.11 o                         
  -7   2  14          0.12         -2.72         3.98 o                         
  -6   2  14         68.16         58.43         4.73 o                         
  -5   2  14          0.34         -2.18         2.81 o                         
  -4   2  14        887.13        946.75        14.54 o                         
  -3   2  14        387.08        395.73         8.85 o                         
  -2   2  14        174.76        200.10        11.13 o                         
  -1   2  14        159.95        164.84         7.47 o                         
   0   2  14        190.95        165.09         6.43 o                         
   1   2  14         23.86         18.08         4.27 o                         
   2   2  14        961.69        932.31        14.48 o                         
   3   2  14         86.79         85.05         5.60 o                         
   4   2  14        370.14        349.15         8.29 o                         
   5   2  14        109.19        118.94         8.56 o                         
   6   2  14        900.23        884.99        16.01 o                         
   7   2  14        165.92        140.87         7.61 o                         
   8   2  14        871.12        952.79        18.13 o                         
   9   2  14          0.06          3.63         6.49 o                         
  10   2  14         14.68         28.77         7.62 o                         
  11   2  14        433.96        441.09        15.95 o                         
  12   2  14         13.45         16.64        15.40 o                         
  13   2  14        100.98         83.33        19.35 o                         
 -13   3  14          0.13        -12.18        12.18 o                         
 -12   3  14          7.26         27.21         9.75 o                         
 -11   3  14        140.52        130.51        18.08 o                         
 -10   3  14        384.03        406.09        39.56 o                         
  -9   3  14        436.28        408.23        12.75 o                         
  -8   3  14          0.03         11.11         5.85 o                         
  -7   3  14        405.84        387.24         8.08 o                         
  -6   3  14         19.58         15.51         4.63 o                         
  -5   3  14        158.94        160.80         6.07 o                         
  -4   3  14       1643.00       1671.29        25.41 o                         
  -3   3  14         57.67         48.99         4.91 o                         
  -2   3  14       2759.91       2895.87        38.55 o                         
  -1   3  14         10.82         19.00         4.63 o                         
   0   3  14         72.32         72.09         6.50 o                         
   1   3  14         58.19         66.13         5.70 o                         
   2   3  14        524.19        500.94        13.85 o                         
   3   3  14          1.55         -5.34         5.34 o                         
   4   3  14        126.57        131.01         7.23 o                         
   5   3  14        171.94        165.63         8.16 o                         
   6   3  14         16.75         15.00         6.05 o                         
   7   3  14         35.57         45.54         6.24 o                         
   8   3  14         37.31         21.08         7.09 o                         
   9   3  14         79.34         67.88        10.11 o                         
  10   3  14         67.93         63.67        10.61 o                         
  11   3  14        123.85        101.90        15.72 o                         
  12   3  14         18.90        -13.50        13.50 o                         
 -12   4  14         58.15         53.26        25.63 o                         
 -11   4  14          5.53         -5.73        14.41 o                         
 -10   4  14          0.28          6.30        11.98 o                         
  -9   4  14          2.15          5.69        11.01 o                         
  -8   4  14         91.74        119.73         7.50 o                         
  -7   4  14          2.51          6.75         7.30 o                         
  -6   4  14          9.16         13.94         5.38 o                         
  -5   4  14          2.58          2.73         5.54 o                         
  -4   4  14         84.36         92.33         7.10 o                         
  -3   4  14         49.76         42.85         9.15 o                         
  -2   4  14        651.33        708.19        14.29 o                         
  -1   4  14        172.70        161.88         8.76 o                         
   0   4  14        139.04        121.57         7.14 o                         
   1   4  14         11.68          4.17         6.02 o                         
   2   4  14        391.40        402.37        11.22 o                         
   3   4  14          6.82         15.94         7.75 o                         
   4   4  14         29.16         29.31         7.09 o                         
   5   4  14         25.55         10.15         7.57 o                         
   6   4  14        291.55        278.58        11.62 o                         
   7   4  14          0.20         -3.88         7.35 o                         
   8   4  14        124.26        138.94        10.35 o                         
   9   4  14         24.69          8.87         9.91 o                         
  10   4  14          4.19         -2.47        10.97 o                         
  11   4  14        103.15         72.78        14.61 o                         
  -9   5  14        131.48        135.94        21.02 o                         
  -8   5  14        327.09        384.06        21.87 o                         
  -7   5  14        234.89        239.83        17.11 o                         
  -6   5  14         78.36         75.30        16.75 o                         
  -5   5  14         45.47         43.29         8.29 o                         
  -4   5  14          1.14          9.14         8.22 o                         
  -3   5  14        792.49        797.88        22.30 o                         
  -2   5  14        375.76        354.84        12.27 o                         
  -1   5  14        523.82        469.54        13.52 o                         
   0   5  14          2.76          2.93         6.97 o                         
   1   5  14        297.85        328.73        13.34 o                         
   2   5  14         26.97         22.14        10.40 o                         
   3   5  14         70.86         61.52        13.85 o                         
   4   5  14          0.16          2.83         9.86 o                         
   5   5  14         17.81         31.61        10.92 o                         
   6   5  14        135.02        151.84        14.25 o                         
   7   5  14        273.98        279.60        20.64 o                         
   8   5  14          1.98         12.55        11.98 o                         
   9   5  14          0.14         -0.34        12.65 o                         
  -6   6  14        348.79        254.72        44.98 o                         
  -5   6  14         60.47         44.76        11.81 o                         
  -4   6  14         16.13         45.89        13.97 o                         
  -3   6  14          0.65         -1.62        11.57 o                         
  -2   6  14          3.92          4.40        10.93 o                         
  -1   6  14         91.68         72.42        12.45 o                         
   0   6  14          0.70         -8.04         9.74 o                         
   1   6  14         12.93         -5.71        10.28 o                         
   2   6  14         17.53         16.01        11.86 o                         
   3   6  14         29.41         14.55        12.07 o                         
   4   6  14         32.80         13.15        19.13 o                         
   5   6  14         13.10         18.21        13.15 o                         
 -15   0  15        123.75         78.21        30.73 o                         
 -13   0  15         81.76         86.03        14.30 o                         
 -11   0  15         28.18         -2.53        11.17 o                         
  -9   0  15         79.68         57.67        15.38 o                         
  -7   0  15        514.92        519.17        18.96 o                         
  -5   0  15        391.15        419.47         9.24 o                         
  -3   0  15        470.44        448.86        11.85 o                         
  -1   0  15         35.79         45.47         6.55 o                         
   1   0  15        243.04        258.97         8.81 o                         
   3   0  15          0.32          6.09        12.63 o                         
   5   0  15        157.47        163.51        14.51 o                         
   7   0  15        355.45        337.26        16.78 o                         
   9   0  15        517.04        511.42        41.23 o                         
  11   0  15          6.52         19.55        11.17 o                         
  13   0  15         75.61         98.45        22.47 o                         
 -14   1  15        199.96        203.16        14.26 o                         
 -13   1  15        325.08        273.18        17.76 o                         
 -12   1  15         48.94         53.89         9.33 o                         
 -11   1  15         20.47         14.19         7.85 o                         
 -10   1  15        142.58        154.16        12.53 o                         
  -9   1  15        740.51        650.18        18.61 o                         
  -8   1  15       1314.90       1298.74        27.92 o                         
  -7   1  15        136.81        113.85         5.22 o                         
  -6   1  15        392.61        351.82         8.38 o                         
  -5   1  15        907.64        908.85        21.44 o                         
  -4   1  15       1331.65       1378.40        21.88 o                         
  -3   1  15        196.63        184.76         5.77 o                         
  -2   1  15       1564.72       1573.59        24.47 o                         
  -1   1  15          0.69          9.54         3.57 o                         
   0   1  15         48.32         50.82         5.16 o                         
   1   1  15        132.63        128.94         5.58 o                         
   2   1  15       2081.75       2085.37        28.73 o                         
   3   1  15        496.34        497.51        11.01 o                         
   4   1  15          0.80          5.48         4.24 o                         
   5   1  15         24.30         25.03         4.83 o                         
   6   1  15         46.61         51.01         5.44 o                         
   7   1  15         34.42         35.95         6.68 o                         
   8   1  15          0.07          2.72         5.55 o                         
   9   1  15         69.99         65.31         7.40 o                         
  10   1  15         40.81         51.35         7.63 o                         
  11   1  15          3.63          6.19         7.23 o                         
  12   1  15        131.11        130.12        21.53 o                         
  13   1  15         24.92         -2.51        25.96 o                         
 -14   2  15         26.54        -10.14        18.76 o                         
 -13   2  15         81.85         68.18        14.33 o                         
 -12   2  15         11.09         32.58         9.67 o                         
 -11   2  15          6.12          9.96         7.20 o                         
 -10   2  15        371.33        361.90        15.75 o                         
  -9   2  15         29.02         30.36         4.86 o                         
  -8   2  15          0.34          6.94         4.49 o                         
  -7   2  15         55.73         61.18         8.53 o                         
  -6   2  15        248.72        270.69         7.35 o                         
  -5   2  15        653.32        620.11        15.86 o                         
  -4   2  15        207.55        200.81         5.89 o                         
  -3   2  15        220.70        227.81         6.94 o                         
  -2   2  15        111.70        104.89         5.65 o                         
  -1   2  15       1222.15       1252.92        26.68 o                         
   0   2  15        436.63        452.22        12.85 o                         
   1   2  15       1179.84       1237.16        18.45 o                         
   2   2  15        313.76        285.04         7.04 o                         
   3   2  15       1113.86       1143.19        27.15 o                         
   4   2  15         40.01         54.03         5.06 o                         
   5   2  15        118.11        102.25         7.82 o                         
   6   2  15        376.64        380.63        11.13 o                         
   7   2  15        703.50        710.56        15.54 o                         
   8   2  15          4.25          6.28         8.12 o                         
   9   2  15         44.68         51.88         7.58 o                         
  10   2  15          3.71         -6.70        11.56 o                         
  11   2  15         11.91         18.08        10.50 o                         
  12   2  15        585.53        565.71        35.10 o                         
  13   2  15         47.98         28.49        27.37 o                         
 -13   3  15          4.10         13.32        12.06 o                         
 -12   3  15         14.42         21.97        14.06 o                         
 -11   3  15        197.21        191.14        16.82 o                         
 -10   3  15        232.89        224.13        15.16 o                         
  -9   3  15         35.51         31.67         8.95 o                         
  -8   3  15        264.53        267.13        10.85 o                         
  -7   3  15        536.32        549.53        16.61 o                         
  -6   3  15        196.11        202.28        13.67 o                         
  -5   3  15         67.38         62.60         4.77 o                         
  -4   3  15        332.67        325.50         7.98 o                         
  -3   3  15          1.63         -1.97         5.07 o                         
  -2   3  15         11.86         12.89         4.98 o                         
  -1   3  15        343.70        329.38         9.65 o                         
   0   3  15         69.55         81.33         5.57 o                         
   1   3  15        374.56        360.15        13.15 o                         
   2   3  15         17.42         22.55         5.33 o                         
   3   3  15         65.94         58.46         5.87 o                         
   4   3  15        114.13        111.78         8.59 o                         
   5   3  15         38.07         42.03         5.76 o                         
   6   3  15         39.89         25.36         5.55 o                         
   7   3  15          0.48          9.03         9.35 o                         
   8   3  15         54.60         47.22        13.49 o                         
   9   3  15         68.11         53.68         8.08 o                         
  10   3  15         64.04         71.05        11.55 o                         
  11   3  15         15.37        -15.39        15.39 o                         
  12   3  15        109.48         83.99        16.05 o                         
 -11   4  15          9.34         -7.77        12.83 o                         
 -10   4  15          2.55         17.50        12.54 o                         
  -9   4  15        136.63        107.59        11.48 o                         
  -8   4  15         28.21         27.02         7.06 o                         
  -7   4  15        103.54         99.76         9.36 o                         
  -6   4  15          0.48         -6.30         6.90 o                         
  -5   4  15        240.64        233.22         9.00 o                         
  -4   4  15        116.76        121.77         9.08 o                         
  -3   4  15         64.44         60.92         8.34 o                         
  -2   4  15         11.32          0.52         6.16 o                         
  -1   4  15         72.79         94.16         7.75 o                         
   0   4  15        201.65        200.37         9.73 o                         
   1   4  15         82.40         71.34         8.28 o                         
   2   4  15         35.53         23.51         7.10 o                         
   3   4  15        138.27        164.87         9.56 o                         
   4   4  15         35.34         26.84         7.65 o                         
   5   4  15         40.64         44.03         8.61 o                         
   6   4  15        158.13        159.50        10.58 o                         
   7   4  15        137.46        122.91        14.31 o                         
   8   4  15          9.33         -5.49        11.08 o                         
   9   4  15         63.90         51.39        12.38 o                         
  10   4  15         49.59         45.72        12.98 o                         
  -9   5  15          5.04         -9.64         9.64 o                         
  -8   5  15         70.63         68.07        12.97 o                         
  -7   5  15        298.59        317.28        31.34 o                         
  -6   5  15         23.14          8.88         9.17 o                         
  -5   5  15          0.13        -11.45        11.70 o                         
  -4   5  15         84.10         67.40         9.02 o                         
  -3   5  15         59.89         63.46        10.45 o                         
  -2   5  15         70.69         40.78        10.00 o                         
  -1   5  15         20.37         16.96         7.90 o                         
   0   5  15        111.29         90.27         8.66 o                         
   1   5  15         96.89         90.97         8.95 o                         
   2   5  15          0.16         14.30         9.37 o                         
   3   5  15         24.00         31.07         9.10 o                         
   4   5  15         42.00         49.66        13.23 o                         
   5   5  15        270.02        282.74        22.35 o                         
   6   5  15         71.49         78.03        17.80 o                         
   7   5  15         14.92         37.87        12.71 o                         
   8   5  15        313.58        285.60        18.38 o                         
  -4   6  15        126.63        115.18        16.40 o                         
  -3   6  15        171.13        180.94        16.47 o                         
  -2   6  15         28.21         22.97        14.74 o                         
  -1   6  15         35.17         17.51        17.41 o                         
   0   6  15        319.84        353.06        21.08 o                         
   1   6  15         16.12         34.80        13.64 o                         
   2   6  15        139.95        137.13        14.46 o                         
   3   6  15        219.66        233.46        17.87 o                         
 -14   0  16         36.31         34.77        14.37 o                         
 -12   0  16         69.50         81.43        14.14 o                         
 -10   0  16         23.40         32.43        11.26 o                         
  -8   0  16       1246.85       1309.55        46.44 o                         
  -6   0  16        365.50        323.05        24.59 o                         
  -4   0  16        111.23        149.49        23.76 o                         
  -2   0  16        614.65        628.20        18.98 o                         
   0   0  16         50.91         48.47         7.82 o                         
   2   0  16         20.90         18.53         6.40 o                         
   4   0  16        172.96        164.04        10.26 o                         
   6   0  16          0.00         -3.55        10.36 o                         
   8   0  16        799.77        889.44        30.39 o                         
  10   0  16        136.71        146.10        13.29 o                         
 -14   1  16          7.05         -2.69        12.91 o                         
 -13   1  16        134.77        120.24        13.38 o                         
 -12   1  16          0.01         -9.77         9.77 o                         
 -11   1  16        100.95        126.72        11.67 o                         
 -10   1  16          1.18         -4.01         9.32 o                         
  -9   1  16          8.82         -1.84         7.45 o                         
  -8   1  16         73.22         65.26         8.70 o                         
  -7   1  16        308.64        287.18         8.77 o                         
  -6   1  16          7.48         -2.58         3.71 o                         
  -5   1  16        846.49        842.58        20.89 o                         
  -4   1  16          0.00          2.17         3.40 o                         
  -3   1  16         26.67         33.80         7.06 o                         
  -2   1  16        305.95        312.31         9.04 o                         
  -1   1  16        230.89        249.72        11.29 o                         
   0   1  16        138.88        135.29         5.85 o                         
   1   1  16         75.30         76.71         9.44 o                         
   2   1  16        251.47        234.42         7.31 o                         
   3   1  16        420.08        430.42        10.04 o                         
   4   1  16        104.52        116.95         9.72 o                         
   5   1  16        808.24        845.29        15.00 o                         
   6   1  16         12.42          9.02         5.45 o                         
   7   1  16          0.52         -2.50         5.43 o                         
   8   1  16         11.66          8.13         8.18 o                         
   9   1  16        444.27        446.09        20.86 o                         
  10   1  16         21.67         19.11        10.48 o                         
  11   1  16        214.19        229.86        12.65 o                         
  12   1  16         12.75          6.09        13.65 o                         
  13   1  16        157.62        138.19        17.78 o                         
 -13   2  16         16.85         29.77        15.32 o                         
 -12   2  16        104.43         78.74        13.13 o                         
 -11   2  16        152.13        177.06         9.55 o                         
 -10   2  16         52.72         50.51         8.55 o                         
  -9   2  16          1.21         -8.31         8.31 o                         
  -8   2  16        806.78        850.91        25.41 o                         
  -7   2  16         20.76         22.14         4.61 o                         
  -6   2  16       1618.03       1657.89        38.25 o                         
  -5   2  16        707.41        711.32        21.87 o                         
  -4   2  16         11.51          6.18         4.39 o                         
  -3   2  16         40.42         53.12         4.12 o                         
  -2   2  16       2849.65       2948.32        41.79 o                         
  -1   2  16          1.31          4.70         3.98 o                         
   0   2  16        316.51        315.24         8.05 o                         
   1   2  16        300.01        284.85         7.36 o                         
   2   2  16       1879.90       1954.11        29.27 o                         
   3   2  16        234.88        240.06         7.10 o                         
   4   2  16        144.97        133.68         6.27 o                         
   5   2  16         33.35         33.64         9.57 o                         
   6   2  16        350.62        303.34        10.87 o                         
   7   2  16          0.32         -6.56         6.56 o                         
   8   2  16        407.92        414.03        15.56 o                         
   9   2  16          2.12         11.73         7.36 o                         
  10   2  16          0.78          3.66         8.04 o                         
  11   2  16         39.48         48.16        17.02 o                         
  12   2  16         23.08         27.79        20.00 o                         
 -12   3  16        184.28        219.17        24.66 o                         
 -11   3  16          8.37         11.24         9.26 o                         
 -10   3  16        133.01        121.99        11.82 o                         
  -9   3  16        181.73        186.42        14.58 o                         
  -8   3  16         35.87         31.69         9.07 o                         
  -7   3  16         79.84         88.46         8.62 o                         
  -6   3  16        101.04         93.33         7.41 o                         
  -5   3  16        152.28        151.90         9.02 o                         
  -4   3  16         49.21         35.37         5.74 o                         
  -3   3  16        105.15        116.76         6.09 o                         
  -2   3  16        278.96        286.88         7.74 o                         
  -1   3  16        107.84        113.17         7.41 o                         
   0   3  16          5.58          3.19         5.18 o                         
   1   3  16          0.63          7.11         5.25 o                         
   2   3  16         23.38         19.48         6.56 o                         
   3   3  16         14.66         18.64         6.27 o                         
   4   3  16          0.02          0.40         5.33 o                         
   5   3  16         29.61         19.25         5.43 o                         
   6   3  16         27.37         25.98         6.78 o                         
   7   3  16          0.02         -6.79         6.79 o                         
   8   3  16          0.10          6.87         9.65 o                         
   9   3  16          7.66         16.88        11.46 o                         
  10   3  16          5.61        -10.58        11.96 o                         
  11   3  16         38.37         46.19        15.85 o                         
 -11   4  16          3.52         -8.79        17.34 o                         
 -10   4  16         98.47         86.58        13.78 o                         
  -9   4  16         89.53         92.61        14.68 o                         
  -8   4  16        173.35        182.36        12.35 o                         
  -7   4  16         10.24         18.64        14.10 o                         
  -6   4  16         27.07         17.15         7.37 o                         
  -5   4  16          3.78          3.18         7.19 o                         
  -4   4  16        260.90        257.29        13.14 o                         
  -3   4  16         19.18         24.05         6.62 o                         
  -2   4  16          6.53         -7.91         8.46 o                         
  -1   4  16        607.49        597.96        19.72 o                         
   0   4  16         58.57         49.17         7.23 o                         
   1   4  16       1192.98       1232.69        25.40 o                         
   2   4  16         97.13         84.98         8.93 o                         
   3   4  16        153.84        157.75        10.28 o                         
   4   4  16        167.17        158.55        10.93 o                         
   5   4  16        143.14        135.01        16.15 o                         
   6   4  16          7.41         -4.78         9.51 o                         
   7   4  16          0.29         17.14        10.12 o                         
   8   4  16         91.91         95.29        13.64 o                         
   9   4  16          4.85          6.62        12.31 o                         
  10   4  16        106.40         85.10        14.49 o                         
  -8   5  16          1.30         -5.65         9.21 o                         
  -7   5  16         12.92          8.04        12.17 o                         
  -6   5  16         17.89         13.16        12.34 o                         
  -5   5  16        100.04        108.88        10.54 o                         
  -4   5  16        107.23        114.10        11.83 o                         
  -3   5  16        320.16        342.73        15.11 o                         
  -2   5  16         15.03          9.48         9.54 o                         
  -1   5  16         85.04         85.38         9.38 o                         
   0   5  16        266.31        280.90        13.48 o                         
   1   5  16         18.49         17.58         8.65 o                         
   2   5  16         97.04         92.61        12.07 o                         
   3   5  16        199.07        189.22        14.24 o                         
   4   5  16         41.77         63.05        12.66 o                         
   5   5  16         19.24          1.53        11.14 o                         
   6   5  16        172.30        181.56        19.39 o                         
   7   5  16         36.34         40.81        13.41 o                         
  -2   6  16         97.66        123.81        14.24 o                         
  -1   6  16         88.56         92.84        12.75 o                         
   0   6  16          3.25         17.77        13.53 o                         
   1   6  16        110.73        131.63        16.63 o                         
 -13   0  17          1.09        -19.41        19.41 o                         
 -11   0  17          0.64          7.19        13.11 o                         
  -9   0  17        365.41        368.05        23.26 o                         
  -7   0  17         19.50         97.52        55.02 o                         
  -5   0  17        552.81        532.51        29.78 o                         
  -3   0  17          0.86         -5.47         5.47 o                         
  -1   0  17       1240.52       1237.88        27.47 o                         
   1   0  17        916.60        976.86        30.04 o                         
   3   0  17         40.59         49.68         9.73 o                         
   5   0  17       1594.61       1655.61        69.51 o                         
   7   0  17         21.11         29.80         9.36 o                         
   9   0  17        525.24        557.30        23.33 o                         
  11   0  17        114.19        108.39        18.96 o                         
  13   0  17          7.67         44.13        31.84 o                         
 -14   1  17        257.53        212.02        16.39 o                         
 -13   1  17          7.34         -5.53        10.30 o                         
 -12   1  17        408.04        367.79        18.06 o                         
 -11   1  17          5.55          3.40         9.20 o                         
 -10   1  17         32.70         20.02         9.71 o                         
  -9   1  17         13.31         15.23         8.30 o                         
  -8   1  17        267.92        274.42        11.93 o                         
  -7   1  17         39.70         41.73         7.54 o                         
  -6   1  17        273.11        218.83        13.27 o                         
  -5   1  17         20.65         18.77         5.52 o                         
  -4   1  17         59.24         61.70         5.72 o                         
  -3   1  17          3.97          0.31         3.87 o                         
  -2   1  17        176.30        149.71         5.92 o                         
  -1   1  17        357.09        354.28         8.15 o                         
   0   1  17        154.68        147.49         5.71 o                         
   1   1  17        487.71        485.01        10.73 o                         
   2   1  17         16.36         21.19         5.33 o                         
   3   1  17          0.09         -4.02         5.91 o                         
   4   1  17        988.99       1038.13        20.74 o                         
   5   1  17        326.82        316.32        10.28 o                         
   6   1  17        248.97        251.64         9.16 o                         
   7   1  17        221.97        211.47         8.50 o                         
   8   1  17        721.49        740.78        21.04 o                         
   9   1  17         93.89        101.69         8.67 o                         
  10   1  17        361.57        379.44        16.41 o                         
  11   1  17          2.31        -16.60        16.60 o                         
  12   1  17         31.82         28.59        27.93 o                         
 -13   2  17          6.91         -9.27        15.46 o                         
 -12   2  17        114.42        136.92        23.98 o                         
 -11   2  17        285.29        221.84        26.46 o                         
 -10   2  17         85.23        105.71         7.69 o                         
  -9   2  17          0.84         -2.38         5.61 o                         
  -8   2  17        538.22        545.84        13.73 o                         
  -7   2  17       1195.78       1249.87        23.72 o                         
  -6   2  17         28.24         30.27         5.43 o                         
  -5   2  17        123.38        128.50         6.67 o                         
  -4   2  17        679.13        698.59        13.74 o                         
  -3   2  17       2785.45       2914.47        50.03 o                         
  -2   2  17         46.33         49.87         5.40 o                         
  -1   2  17        317.69        310.61         9.93 o                         
   0   2  17        328.13        307.39         9.91 o                         
   1   2  17        110.69        104.54         4.76 o                         
   2   2  17       1017.75       1050.56        17.99 o                         
   3   2  17         98.15        116.71         9.76 o                         
   4   2  17        538.72        500.06        12.21 o                         
   5   2  17          6.39          4.08         6.34 o                         
   6   2  17         14.88         20.42         6.49 o                         
   7   2  17         58.94         59.84         8.96 o                         
   8   2  17          0.57         -7.35         7.35 o                         
   9   2  17         38.56         39.47        10.34 o                         
  10   2  17         23.79         27.87        10.91 o                         
  12   2  17         12.25          4.18        19.68 o                         
 -12   3  17        199.94        197.09        21.50 o                         
 -11   3  17          0.21          3.13        13.22 o                         
 -10   3  17         98.67         82.07        10.67 o                         
  -9   3  17          9.47         27.49         8.98 o                         
  -8   3  17          1.07         16.32        10.32 o                         
  -7   3  17        110.60        138.60        13.56 o                         
  -6   3  17         96.14        104.45        11.11 o                         
  -5   3  17          3.49          2.70         6.81 o                         
  -4   3  17        287.87        308.73        16.77 o                         
  -3   3  17        274.97        305.55         9.24 o                         
  -2   3  17        293.23        317.96        15.33 o                         
  -1   3  17         10.21          8.87         5.88 o                         
   0   3  17        326.37        384.07        19.62 o                         
   1   3  17         10.48         -9.15         9.15 o                         
   2   3  17          3.34          5.52         6.33 o                         
   3   3  17        154.32        142.07        10.05 o                         
   4   3  17        346.84        359.11        12.16 o                         
   5   3  17         52.99         50.07         7.81 o                         
   6   3  17        132.44        134.50         9.36 o                         
   7   3  17          3.32         -6.69         9.16 o                         
   8   3  17        123.32        104.13        12.14 o                         
   9   3  17         18.09          3.62        11.13 o                         
  10   3  17        347.23        345.19        18.18 o                         
  11   3  17         37.24         12.96        15.70 o                         
 -10   4  17          2.19          5.10        12.53 o                         
  -9   4  17          0.55        -10.99        11.68 o                         
  -8   4  17        122.50        127.08        18.97 o                         
  -7   4  17        274.59        260.59        17.33 o                         
  -6   4  17         25.67         29.46         8.27 o                         
  -5   4  17         24.96         28.24         8.56 o                         
  -4   4  17        420.17        415.05        18.25 o                         
  -3   4  17         49.23         28.73         7.58 o                         
  -2   4  17        164.50        162.39        10.29 o                         
  -1   4  17        177.22        176.10         9.10 o                         
   0   4  17         25.55         18.88         8.12 o                         
   1   4  17         62.03         46.52         7.82 o                         
   2   4  17         93.19         68.33         8.95 o                         
   3   4  17        396.76        373.66        16.23 o                         
   4   4  17         53.95         33.94         9.57 o                         
   5   4  17         90.39        121.81        21.12 o                         
   6   4  17          0.01         15.28        14.28 o                         
   7   4  17         37.20         16.34        13.92 o                         
   8   4  17        112.63        129.82        24.94 o                         
   9   4  17         73.16         57.30        13.55 o                         
  -7   5  17         28.62         42.58        11.26 o                         
  -6   5  17         82.53         72.86        11.67 o                         
  -5   5  17         97.36         97.16        16.51 o                         
  -4   5  17         76.16         61.67        16.68 o                         
  -3   5  17          8.24         23.86        12.05 o                         
  -2   5  17        214.98        204.76        13.48 o                         
  -1   5  17         25.91         25.85        12.06 o                         
   0   5  17          8.97         -9.64         9.64 o                         
   1   5  17          0.11         28.26        12.20 o                         
   2   5  17          5.53         -3.31        11.03 o                         
   3   5  17         91.91         42.68        11.76 o                         
   4   5  17        161.20        174.38        14.68 o                         
   5   5  17         21.45         17.52        12.80 o                         
   6   5  17          0.54         -4.25        12.45 o                         
 -12   0  18        231.48        190.14        18.57 o                         
 -10   0  18        221.86        227.74        40.51 o                         
  -8   0  18         18.32         31.78        11.36 o                         
  -6   0  18         16.68         26.10        20.67 o                         
  -4   0  18         91.25         67.79        14.70 o                         
  -2   0  18       1477.36       1570.52        45.74 o                         
   0   0  18         36.48         35.67         8.04 o                         
   2   0  18        209.63        196.72        12.65 o                         
   4   0  18        715.97        751.28        24.70 o                         
   6   0  18         62.29         74.64        17.34 o                         
   8   0  18         55.26         58.38        12.99 o                         
  10   0  18          0.27         21.23        15.08 o                         
 -13   1  18        125.58         95.05        22.34 o                         
 -12   1  18         23.40         25.47        10.53 o                         
 -11   1  18        147.88        125.67        11.69 o                         
 -10   1  18         37.47         37.22         9.01 o                         
  -9   1  18         30.26         33.66         8.43 o                         
  -8   1  18         75.06         60.53         9.13 o                         
  -7   1  18         21.25         31.48         5.79 o                         
  -6   1  18         16.16          7.40         6.27 o                         
  -5   1  18        915.89        926.12        22.47 o                         
  -4   1  18          2.58         -3.74         3.74 o                         
  -3   1  18        113.96        111.60         4.72 o                         
  -2   1  18        139.30        154.62         5.90 o                         
  -1   1  18        437.40        435.20        10.81 o                         
   0   1  18         46.49         44.85         6.25 o                         
   1   1  18        373.29        364.45         9.25 o                         
   2   1  18         73.12         76.98         6.03 o                         
   3   1  18          4.64          9.47         5.49 o                         
   4   1  18        774.13        791.21        19.79 o                         
   5   1  18        202.37        216.51         7.95 o                         
   6   1  18          3.45         -8.29         8.29 o                         
   7   1  18          1.65         -4.82         6.30 o                         
   8   1  18        441.26        436.61        13.74 o                         
   9   1  18        145.37        137.24        11.90 o                         
  10   1  18          4.61         26.71        15.48 o                         
  11   1  18        260.93        258.33        19.54 o                         
  12   1  18         18.59        -15.80        15.80 o                         
 -12   2  18        223.77        207.94        18.15 o                         
 -11   2  18          4.30          2.50        15.80 o                         
 -10   2  18        273.08        245.42        16.61 o                         
  -9   2  18         30.57         29.57         7.35 o                         
  -8   2  18         62.45         42.06         8.98 o                         
  -7   2  18          0.23          7.79         4.41 o                         
  -6   2  18        556.14        547.02        13.60 o                         
  -5   2  18        102.05         91.57         4.44 o                         
  -4   2  18        215.93        223.83        10.34 o                         
  -3   2  18         99.03        104.06         6.67 o                         
  -2   2  18       2179.62       2225.75        39.19 o                         
  -1   2  18          8.80          9.65         4.92 o                         
   0   2  18          4.98          3.06         3.72 o                         
   1   2  18         18.15          5.85         4.20 o                         
   2   2  18        286.83        289.59         8.17 o                         
   3   2  18         76.61         80.68         6.29 o                         
   4   2  18         81.95         78.84         6.70 o                         
   5   2  18         12.90          6.41         7.47 o                         
   6   2  18        243.17        224.80         9.65 o                         
   7   2  18         18.68         29.70         7.93 o                         
   8   2  18         18.44          6.26         7.63 o                         
   9   2  18         49.70         46.98        10.40 o                         
  10   2  18         96.13         88.92        12.82 o                         
  11   2  18         15.24         15.98        39.10 o                         
 -11   3  18          5.79         -9.76         9.76 o                         
 -10   3  18         30.10         45.48        10.41 o                         
  -9   3  18         21.62         16.52        12.93 o                         
  -8   3  18        131.99         94.57        11.64 o                         
  -7   3  18         73.87         69.84        13.20 o                         
  -6   3  18         51.27         56.25        13.06 o                         
  -5   3  18         82.34         98.16         8.31 o                         
  -4   3  18        143.50        179.49         7.09 o                         
  -3   3  18        291.50        277.10        10.24 o                         
  -2   3  18        684.91        721.63        15.17 o                         
  -1   3  18          1.89          0.47         6.02 o                         
   0   3  18        226.61        231.37        11.83 o                         
   1   3  18        533.83        563.43        18.06 o                         
   2   3  18        130.62        150.96        10.18 o                         
   3   3  18         14.53          4.82         8.93 o                         
   4   3  18        135.82        112.12        10.60 o                         
   5   3  18        711.68        736.06        20.65 o                         
   6   3  18         60.27         56.81         8.85 o                         
   7   3  18         13.92          2.31         8.84 o                         
   8   3  18          6.12         30.56        11.47 o                         
   9   3  18         61.86         38.83        12.12 o                         
  10   3  18         35.90         37.71        13.38 o                         
  -9   4  18        112.53         99.65        13.68 o                         
  -8   4  18          2.36          8.76        10.37 o                         
  -7   4  18        161.96        171.71        10.84 o                         
  -6   4  18        395.79        447.46        30.98 o                         
  -5   4  18         12.88         24.43        12.89 o                         
  -4   4  18         23.92         25.51         8.84 o                         
  -3   4  18         25.90         14.93        10.70 o                         
  -2   4  18         17.80         25.26         8.41 o                         
  -1   4  18          4.38          5.28        11.07 o                         
   0   4  18        697.53        779.10        21.08 o                         
   1   4  18          0.64         20.16         8.10 o                         
   2   4  18         66.97         54.67        11.11 o                         
   3   4  18          2.44         -8.53         8.53 o                         
   4   4  18        164.73        162.84        12.29 o                         
   5   4  18         45.06         42.43        13.97 o                         
   6   4  18         25.84         46.58        12.07 o                         
   7   4  18          7.10         16.52        11.77 o                         
   8   4  18         65.15         53.85        16.95 o                         
  -6   5  18         26.24         20.18        10.73 o                         
  -5   5  18         52.09         16.25        15.10 o                         
  -4   5  18         42.60         47.00        11.39 o                         
  -3   5  18         20.81         12.37        12.35 o                         
  -2   5  18          9.55         -4.68         9.64 o                         
  -1   5  18        651.79        668.13        24.29 o                         
   0   5  18          5.50         25.30        11.18 o                         
   1   5  18          0.74        -10.26        11.95 o                         
   2   5  18          0.16         -1.84        14.27 o                         
   3   5  18         53.64         46.90        12.68 o                         
   4   5  18        421.61        487.41        21.88 o                         
   5   5  18        134.41        155.28        15.49 o                         
 -13   0  19         24.99         46.93        16.49 o                         
 -11   0  19        622.94        617.33        32.11 o                         
  -9   0  19        248.92        203.93        16.43 o                         
  -7   0  19          4.03         -3.39        11.77 o                         
  -5   0  19        536.95        599.94        34.97 o                         
  -3   0  19        161.40        161.89        11.43 o                         
  -1   0  19        479.23        504.36        13.83 o                         
   1   0  19        674.27        675.84        17.57 o                         
   3   0  19         50.86         74.56        13.99 o                         
   5   0  19          1.17         21.54        10.68 o                         
   7   0  19        467.46        475.51        20.53 o                         
   9   0  19        428.13        439.54        30.75 o                         
 -12   1  19          0.44          2.35        13.02 o                         
 -11   1  19         14.70          2.71        14.03 o                         
 -10   1  19        136.68        105.13        10.28 o                         
  -9   1  19         45.39         47.50         8.53 o                         
  -8   1  19          4.62          4.92         8.51 o                         
  -7   1  19        306.66        263.19        10.25 o                         
  -6   1  19        779.42        792.74        17.26 o                         
  -5   1  19        283.53        257.77         7.28 o                         
  -4   1  19        529.74        505.28        20.13 o                         
  -3   1  19        334.11        319.68        12.02 o                         
  -2   1  19          7.87          6.41         4.88 o                         
  -1   1  19        751.38        754.19        17.40 o                         
   0   1  19       1643.41       1787.83        39.25 o                         
   1   1  19          3.35         -2.34         6.02 o                         
   2   1  19        143.61        144.46         8.23 o                         
   3   1  19        201.45        232.03         9.18 o                         
   4   1  19        310.31        307.33        10.64 o                         
   5   1  19        293.39        298.45        11.17 o                         
   6   1  19        102.13        113.80        10.28 o                         
   7   1  19         99.46         95.29         8.90 o                         
   8   1  19          0.07         -7.93         7.93 o                         
   9   1  19         94.27         90.41        11.50 o                         
  10   1  19         49.43         59.63        11.46 o                         
  11   1  19         59.63         50.00        28.24 o                         
 -12   2  19          7.85         -3.05        14.06 o                         
 -11   2  19        267.19        227.14        40.08 o                         
 -10   2  19          5.80         -4.84        12.19 o                         
  -9   2  19        132.24        139.99        10.36 o                         
  -8   2  19         88.25         76.85         8.99 o                         
  -7   2  19         46.75         47.56         7.73 o                         
  -6   2  19         21.70         14.84        12.71 o                         
  -5   2  19          7.30         12.27         3.32 o                         
  -4   2  19          5.16         12.09         4.25 o                         
  -3   2  19          0.90          4.83         5.83 o                         
  -2   2  19          0.08         -4.94         5.89 o                         
  -1   2  19         72.00         83.68         9.51 o                         
   0   2  19        203.46        193.55         6.06 o                         
   1   2  19          9.07          7.36         5.18 o                         
   2   2  19         34.04         31.34         6.98 o                         
   3   2  19          0.25         -1.56         6.21 o                         
   4   2  19          1.49          1.84         8.47 o                         
   5   2  19         16.16          3.85        11.94 o                         
   6   2  19         10.37         -0.85         8.49 o                         
   7   2  19         41.02         31.66         8.58 o                         
   8   2  19         63.39         78.07        30.91 o                         
   9   2  19          0.57          8.08         9.29 o                         
  10   2  19         35.95         20.07        12.10 o                         
 -10   3  19         49.99         60.68        14.62 o                         
  -9   3  19          6.66         19.25        12.88 o                         
  -8   3  19        121.99        100.40        11.45 o                         
  -7   3  19         28.43         33.09        12.49 o                         
  -6   3  19         16.31         23.16         6.19 o                         
  -5   3  19         23.67         39.38         6.74 o                         
  -4   3  19        636.08        709.93        18.68 o                         
  -3   3  19        102.16        102.03         6.85 o                         
  -2   3  19          1.73         -5.00         5.79 o                         
  -1   3  19         69.98         72.13         7.54 o                         
   0   3  19        779.77        823.04        19.87 o                         
   1   3  19        507.84        540.11        14.79 o                         
   2   3  19        431.49        453.14        14.29 o                         
   3   3  19          6.45         14.96         8.47 o                         
   4   3  19          4.78          0.79         9.78 o                         
   5   3  19         95.16         73.73        12.11 o                         
   6   3  19        456.73        459.15        16.10 o                         
   7   3  19         35.14         24.32        10.72 o                         
   8   3  19         15.79          8.69        13.32 o                         
   9   3  19          0.74          5.18        11.87 o                         
  -8   4  19        158.53        159.03        14.01 o                         
  -7   4  19         27.91         10.98        13.99 o                         
  -6   4  19          0.06         19.14         8.30 o                         
  -5   4  19        104.37        129.68        11.13 o                         
  -4   4  19        213.06        206.20        12.29 o                         
  -3   4  19          3.46          2.56         9.42 o                         
  -2   4  19        341.34        352.46        19.15 o                         
  -1   4  19          2.52          2.89        10.60 o                         
   0   4  19        199.88        238.41        13.22 o                         
   1   4  19        171.03        181.44        11.80 o                         
   2   4  19         97.26         87.58        11.95 o                         
   3   4  19         11.39          8.63         9.92 o                         
   4   4  19         40.94         52.53        11.02 o                         
   5   4  19          0.32         -0.90        11.58 o                         
   6   4  19         50.94         34.99        14.14 o                         
   7   4  19        151.90        153.70        15.28 o                         
  -5   5  19          0.36         -9.57        22.14 o                         
  -4   5  19         53.42         74.25        12.88 o                         
  -3   5  19          0.46         -9.66        16.82 o                         
  -2   5  19         14.05          7.08        12.78 o                         
  -1   5  19        162.88        148.79        13.41 o                         
   0   5  19         64.04         46.35        14.35 o                         
   1   5  19         46.12         42.26        12.67 o                         
   2   5  19          1.13         22.86        13.41 o                         
   3   5  19        170.53        177.89        18.06 o                         
 -12   0  20        126.30        102.54        20.22 o                         
 -10   0  20        324.39        334.13        21.71 o                         
  -8   0  20        318.01        293.90        29.51 o                         
  -6   0  20        155.41        160.23         9.22 o                         
  -4   0  20        221.75        255.44        10.20 o                         
  -2   0  20        264.47        259.51        15.08 o                         
   0   0  20          4.20         17.31         9.94 o                         
   2   0  20        597.73        635.84        19.94 o                         
   4   0  20        426.41        416.01        24.89 o                         
   6   0  20        251.97        250.20        15.27 o                         
   8   0  20        377.18        416.80        26.73 o                         
  10   0  20        292.28        230.94        28.49 o                         
 -12   1  20         23.29         -4.78        15.39 o                         
 -11   1  20         21.89         13.25        12.47 o                         
 -10   1  20          4.31        -12.22        12.34 o                         
  -9   1  20        144.79        104.88        10.54 o                         
  -8   1  20         22.28         12.97         8.60 o                         
  -7   1  20         35.17         25.54         8.61 o                         
  -6   1  20         87.64         94.92        12.44 o                         
  -5   1  20        291.49        287.89        20.80 o                         
  -4   1  20        105.54         94.45         5.92 o                         
  -3   1  20          4.74          4.96         4.17 o                         
  -2   1  20          2.24          5.32         4.75 o                         
  -1   1  20         47.86         50.91         6.91 o                         
   0   1  20        114.21         98.96         6.89 o                         
   1   1  20       1822.21       2073.62        36.07 o                         
   2   1  20          0.67          6.18         5.58 o                         
   3   1  20         11.73          5.16         5.94 o                         
   4   1  20        589.92        610.65        13.42 o                         
   5   1  20        171.70        164.71         8.49 o                         
   6   1  20         26.95         11.78        14.16 o                         
   7   1  20         74.53         73.23        11.63 o                         
   8   1  20        122.92        123.03        13.00 o                         
   9   1  20          1.56         21.92        12.12 o                         
  10   1  20          1.29          1.48        11.81 o                         
 -11   2  20          1.40        -15.08        15.08 o                         
 -10   2  20        302.13        272.16        19.08 o                         
  -9   2  20        128.87        106.86         9.28 o                         
  -8   2  20         49.43         31.56        15.16 o                         
  -7   2  20         68.47         72.60        11.57 o                         
  -6   2  20        187.65        213.14        19.19 o                         
  -5   2  20         12.51          4.76         4.12 o                         
  -4   2  20        223.52        232.02        26.65 o                         
  -3   2  20          0.00          1.25         6.64 o                         
  -2   2  20        202.53        173.91         8.41 o                         
  -1   2  20          6.87         18.85         5.66 o                         
   0   2  20         25.00         35.08         5.95 o                         
   1   2  20          1.73          4.78         5.26 o                         
   2   2  20        310.60        327.66        12.86 o                         
   3   2  20         13.72          4.84         6.94 o                         
   4   2  20         39.02         21.56         8.28 o                         
   5   2  20         83.16         74.89         8.70 o                         
   6   2  20        118.20        133.95         9.98 o                         
   7   2  20        386.32        381.43        18.66 o                         
   8   2  20         47.42         43.63        11.44 o                         
   9   2  20         21.54         -9.61        14.72 o                         
  10   2  20          2.30        -13.12        15.66 o                         
 -10   3  20          9.31          8.05        10.24 o                         
  -9   3  20        162.74        146.67        13.38 o                         
  -8   3  20         51.19         41.98        10.53 o                         
  -7   3  20          1.65         20.39        18.16 o                         
  -6   3  20         85.85        106.18         7.20 o                         
  -5   3  20        153.68        178.38        11.61 o                         
  -4   3  20          7.21          1.61         6.55 o                         
  -3   3  20        286.14        317.35        25.33 o                         
  -2   3  20        192.27        181.51        12.02 o                         
  -1   3  20         36.31         42.14         8.87 o                         
   0   3  20        205.61        201.43        14.33 o                         
   1   3  20        220.79        212.49        10.92 o                         
   2   3  20         22.25         26.41        20.00 o                         
   3   3  20         11.45         27.03        11.95 o                         
   4   3  20         44.63         47.65         9.09 o                         
   5   3  20        126.00        127.77        18.34 o                         
   6   3  20          2.59         14.66        15.35 o                         
   7   3  20         64.22         86.82        42.98 o                         
   8   3  20          6.68          4.11        15.72 o                         
  -7   4  20         61.52         28.03        14.90 o                         
  -6   4  20         26.58         31.37        20.24 o                         
  -5   4  20          3.01         -1.46         9.71 o                         
  -4   4  20          1.76          9.03        10.51 o                         
  -3   4  20          0.02          0.79        14.09 o                         
  -2   4  20          0.71        -11.98        11.98 o                         
  -1   4  20        226.95        259.26        16.31 o                         
   0   4  20         13.27         23.33        11.37 o                         
   1   4  20        601.11        587.29        25.17 o                         
   2   4  20         75.93         73.58        13.06 o                         
   3   4  20        118.43         97.89        13.70 o                         
   4   4  20        104.93        104.32        12.62 o                         
   5   4  20        221.10        243.07        22.80 o                         
   6   4  20         30.62         47.52        13.15 o                         
  -2   5  20        151.80        133.63        20.20 o                         
  -1   5  20        173.50        188.14        14.27 o                         
   0   5  20         97.80         75.19        14.56 o                         
 -11   0  21          0.17        -14.45        14.45 o                         
  -9   0  21         16.14         18.40        12.64 o                         
  -7   0  21         68.90         94.06        15.39 o                         
  -5   0  21         24.15          9.81         8.79 o                         
  -3   0  21        817.72        882.40        22.43 o                         
  -1   0  21       1378.10       1464.68        45.96 o                         
   1   0  21        493.41        527.60        20.49 o                         
   3   0  21       2358.78       2544.20        52.65 o                         
   5   0  21        104.93         84.36        12.19 o                         
   7   0  21       1072.18       1293.55        47.85 o                         
   9   0  21         78.34        121.78        25.70 o                         
 -11   1  21         23.93         20.00        12.11 o                         
 -10   1  21         65.33         70.63        15.96 o                         
  -9   1  21        113.92        119.36        13.31 o                         
  -8   1  21        434.45        431.26        24.85 o                         
  -7   1  21          0.06        -11.93        11.93 o                         
  -6   1  21         18.38         13.00         5.76 o                         
  -5   1  21         13.17         10.34         6.20 o                         
  -4   1  21        276.72        243.45        24.55 o                         
  -3   1  21         76.68         67.93         6.63 o                         
  -2   1  21          9.89         11.63         5.74 o                         
  -1   1  21         13.41         10.20         5.88 o                         
   0   1  21          6.10          4.76         5.81 o                         
   1   1  21         95.12         89.17         7.84 o                         
   2   1  21        510.52        542.35        12.62 o                         
   3   1  21        243.35        241.26        10.28 o                         
   4   1  21        150.44        129.91         8.06 o                         
   5   1  21         21.32         29.18         8.04 o                         
   6   1  21         18.98         27.76         8.22 o                         
   7   1  21          0.27        -11.71        11.71 o                         
   8   1  21         48.83         51.31        10.59 o                         
   9   1  21         28.13         38.27        12.66 o                         
  10   1  21          1.12        -11.13        14.97 o                         
 -10   2  21        371.22        326.52        21.08 o                         
  -9   2  21         33.39         16.60        20.80 o                         
  -8   2  21          2.84         21.92         9.71 o                         
  -7   2  21          9.44         10.65         9.21 o                         
  -6   2  21          7.87         25.14        24.58 o                         
  -5   2  21        147.25        157.82         9.42 o                         
  -4   2  21         89.04         73.09        13.60 o                         
  -3   2  21         91.75         71.74         7.74 o                         
  -2   2  21         10.82          8.93        18.96 o                         
  -1   2  21         24.88         15.51         6.42 o                         
   0   2  21         10.41         17.61         6.92 o                         
   1   2  21          0.74         -6.82         6.82 o                         
   2   2  21         45.60         34.88         9.23 o                         
   3   2  21         79.21         76.29         9.30 o                         
   4   2  21        279.77        248.27        11.67 o                         
   5   2  21         74.48         61.92         9.92 o                         
   6   2  21          2.39        -11.29        11.29 o                         
   7   2  21          0.05          4.69        12.20 o                         
   8   2  21         12.82         18.71        10.55 o                         
   9   2  21         41.23         23.41        10.68 o                         
  -9   3  21         23.95        -12.95        15.66 o                         
  -8   3  21        482.46        476.25        25.55 o                         
  -7   3  21        187.55        202.48        27.18 o                         
  -6   3  21          0.00         18.81        23.48 o                         
  -5   3  21        119.19        123.85        10.25 o                         
  -4   3  21        301.57        323.80        21.06 o                         
  -3   3  21         29.57         44.06        17.04 o                         
  -2   3  21        370.04        363.33        17.80 o                         
  -1   3  21         50.03         39.09        19.44 o                         
   0   3  21        228.31        209.84        21.80 o                         
   1   3  21          6.10         -6.27         8.14 o                         
   2   3  21        547.14        613.94        22.04 o                         
   3   3  21        199.89        197.83        16.71 o                         
   4   3  21          3.00          3.00        12.21 o                         
   5   3  21         38.01         56.57        11.31 o                         
   6   3  21        121.79        105.26        12.89 o                         
   7   3  21         59.55         40.21        12.56 o                         
  -6   4  21         27.07         29.80        15.18 o                         
  -5   4  21         13.52          3.32        10.97 o                         
  -4   4  21          7.51         10.79        10.59 o                         
  -3   4  21          0.05         -0.85        10.04 o                         
  -2   4  21         31.70         21.22        12.87 o                         
  -1   4  21         92.57        104.06        12.75 o                         
   0   4  21          8.72         -2.37        12.29 o                         
   1   4  21          4.05        -12.01        12.01 o                         
   2   4  21         72.74         81.54        14.05 o                         
   3   4  21        314.28        314.50        24.68 o                         
   4   4  21        385.24        351.65        33.72 o                         
   5   4  21          0.16         -0.60        12.15 o                         
 -10   0  22         22.07         29.51        20.10 o                         
  -8   0  22        160.07        159.10        21.70 o                         
  -6   0  22         25.39         14.52        18.99 o                         
  -4   0  22         41.29         30.91        12.86 o                         
  -2   0  22        556.52        536.32        22.48 o                         
   0   0  22         13.31         21.66         9.40 o                         
   2   0  22         20.24          7.36        10.00 o                         
   4   0  22       1936.06       2101.13        48.38 o                         
   6   0  22        444.19        456.62        41.92 o                         
   8   0  22        366.34        370.15        31.81 o                         
 -10   1  22          2.25        -12.92        12.92 o                         
  -9   1  22        269.41        259.46        26.61 o                         
  -8   1  22          5.69        -11.96        12.17 o                         
  -7   1  22        114.51        127.44        19.43 o                         
  -6   1  22        138.99        156.05        15.13 o                         
  -5   1  22          1.02         -1.44         6.32 o                         
  -4   1  22        137.98        113.94        10.00 o                         
  -3   1  22        206.40        180.43        24.35 o                         
  -2   1  22         58.50         47.06         7.00 o                         
  -1   1  22         17.24         32.04         6.66 o                         
   0   1  22         92.89         89.58         7.69 o                         
   1   1  22          0.37         -2.14         7.58 o                         
   2   1  22          6.49          2.25         6.71 o                         
   3   1  22          1.65         27.16        17.52 o                         
   4   1  22         26.09         36.75         9.08 o                         
   5   1  22        108.54        116.73        11.74 o                         
   6   1  22        134.62        114.19        11.10 o                         
   7   1  22         32.72         24.41        11.01 o                         
   8   1  22          0.98          4.65        10.31 o                         
   9   1  22        168.43        152.91        15.32 o                         
  -9   2  22         24.87         28.48        22.17 o                         
  -8   2  22        294.55        314.12        33.50 o                         
  -7   2  22         35.15         20.62        15.58 o                         
  -6   2  22        119.89        114.01        27.93 o                         
  -5   2  22          8.31          6.86         8.73 o                         
  -4   2  22         68.33         68.31         9.18 o                         
  -3   2  22         20.10         24.00         8.32 o                         
  -2   2  22        520.43        599.99        23.70 o                         
  -1   2  22        228.85        189.70        12.35 o                         
   0   2  22         69.36         66.60         9.67 o                         
   1   2  22          6.82         -0.73         9.10 o                         
   2   2  22         25.12         13.52         9.60 o                         
   3   2  22         29.60         32.72        11.32 o                         
   4   2  22        166.75        185.87        12.17 o                         
   5   2  22         14.18         12.82        16.85 o                         
   6   2  22          8.10          8.70        10.42 o                         
   7   2  22          0.60         -7.31        12.83 o                         
   8   2  22        223.10        189.08        14.83 o                         
  -8   3  22          0.29         -9.14        10.75 o                         
  -7   3  22        341.92        343.78        50.47 o                         
  -6   3  22         68.33         90.34        14.18 o                         
  -5   3  22         80.32         86.76        13.79 o                         
  -4   3  22         46.15         32.85         9.73 o                         
  -3   3  22        183.00        208.20        30.73 o                         
  -2   3  22        156.07        162.75        17.94 o                         
  -1   3  22          0.07        -11.34        23.74 o                         
   0   3  22         48.59         48.13        15.91 o                         
   1   3  22          1.88         10.30        13.14 o                         
   2   3  22        146.46        175.34        14.37 o                         
   3   3  22        104.57         96.79        24.02 o                         
   4   3  22          2.01         15.63        12.89 o                         
   5   3  22         44.85         36.94        14.82 o                         
   6   3  22          5.67          8.18        12.24 o                         
  -4   4  22          9.72         14.53        10.93 o                         
  -3   4  22         17.47         18.89        10.64 o                         
  -2   4  22        125.35        109.22        35.62 o                         
  -1   4  22         24.22         17.90        14.17 o                         
   0   4  22        161.73        193.85        18.61 o                         
   1   4  22         96.80        107.03        14.58 o                         
   2   4  22        551.70        536.53        27.56 o                         
   3   4  22         31.16         13.81        13.81 o                         
  -9   0  23        239.11        179.97        24.85 o                         
  -7   0  23         47.71          3.97        15.19 o                         
  -5   0  23         64.80         37.99        15.91 o                         
  -3   0  23         86.34         64.03        21.91 o                         
  -1   0  23        379.29        425.29        40.80 o                         
   1   0  23        385.01        357.94        18.91 o                         
   3   0  23          9.41         25.14        24.02 o                         
   5   0  23        343.90        362.35        42.49 o                         
   7   0  23        187.42        167.06        21.86 o                         
  -9   1  23          6.31          9.65        12.15 o                         
  -8   1  23        247.42        220.13        16.43 o                         
  -7   1  23        100.86         85.85        13.71 o                         
  -6   1  23         58.51         25.47        19.27 o                         
  -5   1  23         27.16         38.34        20.67 o                         
  -4   1  23          0.02        -13.50        18.51 o                         
  -3   1  23         14.63          1.08        15.15 o                         
  -2   1  23         89.44         87.63        13.84 o                         
  -1   1  23          0.35         10.33        18.38 o                         
   0   1  23        113.17        116.44        13.14 o                         
   1   1  23        251.17        232.41        14.42 o                         
   2   1  23          1.77        -11.61        11.61 o                         
   3   1  23         12.58        -12.12        12.12 o                         
   4   1  23        123.81        129.00        11.07 o                         
   5   1  23        111.32        107.68        11.10 o                         
   6   1  23        234.09        207.22        14.70 o                         
   7   1  23         16.65          0.60        12.13 o                         
   8   1  23         83.54         77.94        15.38 o                         
  -8   2  23        157.42        114.44        15.38 o                         
  -7   2  23        183.62        209.45        23.13 o                         
  -6   2  23         23.85         11.73        21.79 o                         
  -5   2  23         43.75         52.01        14.44 o                         
  -4   2  23        234.48        255.83        19.19 o                         
  -3   2  23         32.48         53.42        10.48 o                         
  -2   2  23         42.69         51.10        13.51 o                         
  -1   2  23        171.29        175.18        25.49 o                         
   0   2  23         29.04         34.91        20.64 o                         
   1   2  23         25.53         42.10        19.55 o                         
   2   2  23         24.09         26.22        13.22 o                         
   3   2  23         27.87         53.38        12.94 o                         
   4   2  23          0.04         -3.41        12.74 o                         
   5   2  23        277.27        288.87        14.59 o                         
   6   2  23         54.62         54.24        15.87 o                         
   7   2  23         75.84         62.24        16.74 o                         
  -6   3  23        119.03        123.75        24.30 o                         
  -5   3  23          6.81          0.00        16.06 o                         
  -4   3  23         22.00         12.63        14.14 o                         
  -3   3  23          2.52         12.87        13.88 o                         
  -2   3  23        467.39        486.52        24.10 o                         
  -1   3  23        119.05         99.38        14.11 o                         
   0   3  23          4.13          0.85        14.87 o                         
   1   3  23          0.20         -0.07        18.30 o                         
   2   3  23         54.59         46.06        13.79 o                         
   3   3  23          6.41         -3.02        37.43 o                         
   4   3  23         79.87         72.45        14.04 o                         
   5   3  23         68.87         51.25        14.29 o                         
  -8   0  24         70.64         22.43        23.88 o                         
  -6   0  24        304.45        317.39        39.67 o                         
  -4   0  24         35.85         70.94        30.72 o                         
  -2   0  24        409.92        472.58        27.11 o                         
   0   0  24        252.06        250.78        21.58 o                         
   2   0  24        206.14        194.71        16.32 o                         
   4   0  24         59.07         47.87        16.63 o                         
   6   0  24         11.12         17.30        15.55 o                         
  -8   1  24         15.72          2.30        14.98 o                         
  -7   1  24         15.51         -4.90        13.63 o                         
  -6   1  24          2.61         -0.34        25.75 o                         
  -5   1  24        214.02        193.88        32.97 o                         
  -4   1  24          1.46        -16.95        41.61 o                         
  -3   1  24          0.34          0.77        17.04 o                         
  -2   1  24          5.19          8.29         9.64 o                         
  -1   1  24        124.69        134.60        20.16 o                         
   0   1  24          5.67         10.59        12.32 o                         
   1   1  24        349.39        335.64        17.79 o                         
   2   1  24          6.92         -6.14        25.14 o                         
   3   1  24        143.68        140.14        16.51 o                         
   4   1  24         11.88          9.02        10.42 o                         
   5   1  24          5.44         -2.67        14.37 o                         
   6   1  24        418.97        409.51        21.68 o                         
  -7   2  24        114.81        116.04        35.51 o                         
  -6   2  24        248.34        199.01        38.27 o                         
  -5   2  24          5.89         -3.77        15.36 o                         
  -4   2  24         74.65         76.84        26.54 o                         
  -3   2  24          0.06          2.73        18.42 o                         
  -2   2  24        126.48        122.43        12.93 o                         
  -1   2  24        183.96        167.46        36.04 o                         
   0   2  24        189.84        187.64        16.96 o                         
   1   2  24         63.08         82.52        24.58 o                         
   2   2  24         18.39          7.34        13.45 o                         
   3   2  24          0.06        -14.35        19.13 o                         
   4   2  24        173.33        209.33        24.81 o                         
   5   2  24        152.83        154.44        25.56 o                         
  -4   3  24          0.24        -10.36        10.36 o                         
  -3   3  24          2.66         -0.95        43.29 o                         
  -2   3  24         48.66         58.64        16.72 o                         
  -1   3  24         43.62         76.16        13.70 o                         
   0   3  24          1.93          7.64        25.72 o                         
   1   3  24          6.22        -19.40        20.31 o                         
   2   3  24         18.75         32.45        14.77 o                         
  -7   0  25          3.27         25.69        31.84 o                         
  -3   0  25         14.20        -12.89        12.89 o                         
  -1   0  25         48.61        151.94        34.63 o                         
   1   0  25        152.45        110.62        21.79 o                         
   3   0  25        125.88         88.75        36.03 o                         
   5   0  25        271.48        269.32        36.32 o                         
  -6   1  25        201.62        193.41        20.23 o                         
  -5   1  25         29.57         28.64        12.08 o                         
  -4   1  25        178.03        154.84        18.72 o                         
  -3   1  25         21.38         37.85        11.53 o                         
  -2   1  25         42.25         48.85        13.31 o                         
  -1   1  25         21.13        -14.37        14.65 o                         
   0   1  25        163.98        185.11        16.11 o                         
   1   1  25          1.07         -5.98        11.57 o                         
   2   1  25        250.55        207.11        18.82 o                         
   3   1  25         62.02         37.72        27.71 o                         
   4   1  25        225.08        230.63        17.55 o                         
   5   1  25          2.94          8.24        11.95 o                         
  -5   2  25         79.57         62.41        15.77 o                         
  -4   2  25         22.75         13.70        10.06 o                         
  -3   2  25          0.12          5.77        13.47 o                         
  -2   2  25          1.66         -5.71        14.65 o                         
  -1   2  25         12.43          8.63        12.02 o                         
   0   2  25         38.47         12.08        17.18 o                         
   1   2  25          8.14         22.31        12.84 o                         
   2   2  25        150.91        152.59        18.20 o                         
   3   2  25         23.59         38.61        16.08 o                         
  -4   0  26         88.99         62.57        34.64 o                         
  -2   0  26         60.90         47.48        31.84 o                         
   0   0  26          1.12          0.00        24.02 o                         
   2   0  26        229.46        189.45        32.97 o                         
  -4   1  26         27.96         31.28        21.72 o                         
  -3   1  26         33.71         42.90        17.62 o                         
  -2   1  26         69.72         50.25        15.07 o                         
  -1   1  26          0.11          2.17        14.81 o                         
   0   1  26         26.95          5.33        10.72 o                         
   1   1  26        300.32        315.76        18.39 o                         
   2   1  26         15.42         17.15        13.79 o                         
                                                                                
